# Supplementary material for: Targeted and Untargeted Approaches Unravel Novel Candidate Genes and Diagnostic SNPs for Quantitative Resistance of the Potato (Solanum tuberosum L.) to Phytophthora infestans Causing the Late Blight Disease
Source: PLoS One. 2016 Jun 9;11(6):e0156254. doi: 10.1371/journal.pone.0156254 (PMC4900573; doi:10.1371/journal.pone.0156254)
Supplement: S2 File — (XLSX) [file pone.0156254.s002.xlsx]

## Sheet: SolCAP SNPs_for_kinship
SolCAP SNPs selected for population structure analysis	Position (v4.03)
solcap_snp_c2_21233	chr01:02956107..2956128
solcap_snp_c1_13293	chr01:05505303..5505324
solcap_snp_c2_50014	chr01:07448467..7448488
solcap_snp_c2_45626	chr01:12000678..12000699
solcap_snp_c2_54353	chr01:13747175..13747196
solcap_snp_c2_49867	chr01:16399207..16399228
solcap_snp_c2_24677	chr01:30837961..30837982
solcap_snp_c1_14956	chr01:35477572..35477593
solcap_snp_c1_6795	chr01:37683150..37683171
solcap_snp_c2_34940	chr01:39931051..39931072
solcap_snp_c2_32112	chr01:42197558..42197579
solcap_snp_c2_38726	chr01:42845686..42845707
solcap_snp_c2_49042	chr01:43330718..43330739
solcap_snp_c2_53708	chr01:44890241..44890262
solcap_snp_c2_35220	chr01:47299572..47299593
solcap_snp_c2_35601	chr01:50790975..50790996
solcap_snp_c2_41438	chr01:52487722..52487743
solcap_snp_c2_55621	chr01:55427301..55427322
solcap_snp_c1_14633	chr01:57931878..57931899
solcap_snp_c2_46521	chr01:59974372..59974393
solcap_snp_c2_32359	chr01:63208309..63208330
solcap_snp_c2_13653	chr01:65270040..65270061
solcap_snp_c1_6501	chr01:67459452..67459473
solcap_snp_c2_17531	chr01:70016231..70016252
solcap_snp_c1_4595	chr01:74193912..74193933
solcap_snp_c1_636	chr01:76505309..76505330
solcap_snp_c1_2531	chr01:79711219..79711240
solcap_snp_c2_9864	chr01:81615771..81615792
solcap_snp_c1_10354	chr01:84979159..84979180
solcap_snp_c2_14903	chr01:87322708..87322729
solcap_snp_c2_20445	chr02:02060415..2060436
solcap_snp_c2_4366	chr02:03747958..3747979
solcap_snp_c2_32262	chr02:07426860..7426881
solcap_snp_c2_46464	chr02:09766830..9766851
solcap_snp_c2_804	chr02:13568395..13568416
solcap_snp_c2_49068	chr02:17379542..17379563
solcap_snp_c2_30157	chr02:19537414..19537435
solcap_snp_c2_32400	chr02:22419474..22419495
solcap_snp_c2_21746	chr02:25072593..25072614
solcap_snp_c1_12339	chr02:27411229..27411250
solcap_snp_c1_13910	chr02:29990962..29990983
solcap_snp_c1_13887	chr02:32451472..32451493
solcap_snp_c2_50412	chr02:35600632..35600653
solcap_snp_c1_12373	chr02:37530491..37530512
solcap_snp_c1_7915	chr02:40767948..40767969
solcap_snp_c2_27216	chr02:43804879..43804900
solcap_snp_c1_10593	chr02:47302362..47302383
solcap_snp_c1_15782	chr03:01276827..1276848
solcap_snp_c1_1914	chr03:07824115..7824136
solcap_snp_c1_7144	chr03:11792587..11792608
solcap_snp_c1_11196	chr03:13872509..13872530
solcap_snp_c2_10088	chr03:15654525..15654546
solcap_snp_c2_664	chr03:17336643..17336664
solcap_snp_c1_14973	chr03:33464164..33464185
solcap_snp_c1_12745	chr03:34492310..34492331
solcap_snp_c1_9292	chr03:36528664..36528685
solcap_snp_c1_15343	chr03:37485829..37485850
solcap_snp_c2_36469	chr03:38175089..38175110
solcap_snp_c2_42312	chr03:41530079..41530100
solcap_snp_c1_6869	chr03:41992119..41992140
solcap_snp_c2_58296	chr03:50294871..50294892
solcap_snp_c2_47843	chr03:54141884..54141905
solcap_snp_c1_15547	chr03:55999337..55999358
solcap_snp_c1_151	chr03:58944476..58944497
solcap_snp_c2_9531	chr03:61035977..61035998
solcap_snp_c2_39285	chr04:01520844..1520865
solcap_snp_c1_6898	chr04:04586154..4586175
solcap_snp_c1_11710	chr04:08016022..8016043
solcap_snp_c2_54077	chr04:10968537..10968558
solcap_snp_c2_56255	chr04:12425797..12425818
solcap_snp_c1_6815	chr04:13865770..13865791
solcap_snp_c2_29468	chr04:14695710..14695731
solcap_snp_c2_18221	chr04:23107785..23107806
solcap_snp_c2_39961	chr04:25357063..25357084
solcap_snp_c1_9839	chr04:29012960..29012981
solcap_snp_c2_31361	chr04:31160452..31160473
solcap_snp_c1_14569	chr04:33473320..33473341
solcap_snp_c2_58366	chr04:34230462..34230483
solcap_snp_c2_37598	chr04:34826064..34826085
solcap_snp_c1_9111	chr04:42972223..42972244
solcap_snp_c2_56758	chr04:46394586..46394607
solcap_snp_c1_14442	chr04:50326074..50326095
solcap_snp_c2_54229	chr04:52033862..52033883
solcap_snp_c1_12945	chr04:57899395..57899416
solcap_snp_c1_10750	chr04:58836699..58836720
solcap_snp_c2_50004	chr04:63017709..63017730
solcap_snp_c2_43748	chr04:64087649..64087670
solcap_snp_c1_12564	chr04:64548999..64549020
solcap_snp_c1_10424	chr04:67985191..67985212
solcap_snp_c1_10670	chr04:70880211..70880232
solcap_snp_c1_7621	chr05:00390991..391012
solcap_snp_c2_11685	chr05:02288281..2288302
solcap_snp_c2_50305	chr05:05052456..5052477
solcap_snp_c2_55452	chr05:06965224..6965245
solcap_snp_c2_48021	chr05:08660294..8660315
solcap_snp_c2_54598	chr05:13164513..13164534
solcap_snp_c2_54743	chr05:15144807..15144828
solcap_snp_c2_44073	chr05:17003777..17003798
solcap_snp_c2_43566	chr05:18120702..18120723
solcap_snp_c2_15722	chr05:19108690..19108711
solcap_snp_c2_50532	chr05:29043091..29043112
solcap_snp_c1_4455	chr05:32420991..32421012
solcap_snp_c2_50226	chr05:36824785..36824806
solcap_snp_c2_5212	chr05:42898334..42898355
solcap_snp_c1_12003	chr05:45542662..45542683
solcap_snp_c2_10411	chr05:47747784..47747805
solcap_snp_c2_8240	chr05:49804479..49804500
solcap_snp_c1_10873	chr06:01242773..1242794
solcap_snp_c2_27561	chr06:03336138..3336159
solcap_snp_c2_3167	chr06:04444472..4444493
solcap_snp_c2_56259	chr06:06388464..6388485
solcap_snp_c2_33105	chr06:12032366..12032387
solcap_snp_c2_56794	chr06:20312673..20312694
solcap_snp_c2_12403	chr06:23814397..23814418
solcap_snp_c2_24050	chr06:27490689..27490710
solcap_snp_c2_11286	chr06:29797283..29797304
solcap_snp_c1_9846	chr06:32103679..32103700
solcap_snp_c2_50220	chr06:34311824..34311845
solcap_snp_c2_27867	chr06:34893240..34893261
solcap_snp_c2_37603	chr06:37390403..37390424
solcap_snp_c2_31586	chr06:39792232..39792253
solcap_snp_c2_47782	chr06:44393439..44393460
solcap_snp_c1_2117	chr06:50125524..50125545
solcap_snp_c1_2086	chr06:50571649..50571670
solcap_snp_c1_2944	chr06:53046441..53046462
solcap_snp_c2_50259	chr06:57059301..57059322
solcap_snp_c1_3126	chr06:57870748..57870769
solcap_snp_c1_10781	chr07:01318860..1318881
solcap_snp_c1_8164	chr07:02592828..2592849
solcap_snp_c2_52374	chr07:05791156..5791177
solcap_snp_c2_56008	chr07:08717399..8717420
solcap_snp_c2_4583	chr07:13638800..13638821
solcap_snp_c2_45214	chr07:19610644..19610665
solcap_snp_c2_20577	chr07:21317110..21317131
solcap_snp_c2_46567	chr07:24227169..24227190
solcap_snp_c2_11400	chr07:32483160..32483181
solcap_snp_c1_2795	chr07:33344378..33344399
solcap_snp_c1_2672	chr07:34754153..34754174
solcap_snp_c2_4445	chr07:39086795..39086816
solcap_snp_c1_3142	chr07:40251212..40251233
solcap_snp_c1_13482	chr07:44876127..44876148
solcap_snp_c1_13378	chr07:46816693..46816714
solcap_snp_c1_8708	chr07:51452855..51452876
solcap_snp_c2_51536	chr07:53654808..53654829
solcap_snp_c2_32710	chr08:01396665..1396686
solcap_snp_c2_50041	chr08:03502664..3502685
solcap_snp_c2_12746	chr08:07267917..7267938
solcap_snp_c1_5713	chr08:09226847..9226868
solcap_snp_c2_30907	chr08:12699026..12699047
solcap_snp_c2_34564	chr08:16652650..16652671
solcap_snp_c2_19942	chr08:19950026..19950047
solcap_snp_c1_6262	chr08:20584391..20584412
solcap_snp_c2_29478	chr08:26163269..26163290
solcap_snp_c2_29280	chr08:28480577..28480598
solcap_snp_c2_30288	chr08:32544761..32544782
solcap_snp_c1_823	chr08:37469936..37469957
solcap_snp_c1_12166	chr08:41635061..41635082
solcap_snp_c2_15796	chr08:45364452..45364473
solcap_snp_c1_14763	chr08:45990780..45990801
solcap_snp_c1_13116	chr08:49071653..49071674
solcap_snp_c2_36745	chr08:51098703..51098724
solcap_snp_c2_19020	chr08:52712887..52712908
solcap_snp_c2_28483	chr08:56780401..56780422
solcap_snp_c1_1020	chr09:00348277..348298
solcap_snp_c1_3596	chr09:02081478..2081499
solcap_snp_c1_10539	chr09:05326784..5326805
solcap_snp_c1_4228	chr09:06985373..6985394
solcap_snp_c2_58234	chr09:11226408..11226429
solcap_snp_c2_1908	chr09:19487277..19487298
solcap_snp_c2_57401	chr09:21044685..21044706
solcap_snp_c2_26509	chr09:21407733..21407754
solcap_snp_c1_958	chr09:28754289..28754310
solcap_snp_c2_22758	chr09:32236201..32236222
solcap_snp_c1_216	chr09:37335887..37335908
solcap_snp_c1_2319	chr09:39333987..39334008
solcap_snp_c2_20479	chr09:44405118..44405139
solcap_snp_c2_12770	chr09:45642230..45642251
solcap_snp_c1_4076	chr09:45953910..45953931
solcap_snp_c1_13515	chr09:48611275..48611296
solcap_snp_c2_54867	chr09:49140002..49140023
solcap_snp_c2_40858	chr09:52147340..52147361
solcap_snp_c2_22033	chr09:54354703..54354724
solcap_snp_c1_11853	chr09:57346479..57346500
solcap_snp_c1_16106	chr09:59475841..59475862
solcap_snp_c1_8566	chr09:61051588..61051609
solcap_snp_c1_329	chr10:00565187..565208
solcap_snp_c2_54122	chr10:03823844..3823865
solcap_snp_c1_16148	chr10:04869279..4869300
solcap_snp_c2_40523	chr10:14785926..14785947
solcap_snp_c2_47	chr10:18124326..18124347
solcap_snp_c2_55085	chr10:20334933..20334954
solcap_snp_c1_3060	chr10:27650661..27650682
solcap_snp_c1_3049	chr10:29741119..29741140
solcap_snp_c2_63	chr10:34302911..34302932
solcap_snp_c2_18265	chr10:36225427..36225448
solcap_snp_c2_19224	chr10:38723273..38723294
solcap_snp_c2_7747	chr10:43000229..43000250
solcap_snp_c2_40822	chr10:45945865..45945886
solcap_snp_c1_16001	chr10:47539868..47539889
solcap_snp_c2_51083	chr10:52002262..52002283
solcap_snp_c1_4990	chr10:55066498..55066519
solcap_snp_c1_7165	chr10:57307058..57307079
solcap_snp_c2_13432	chr11:00789945..789966
solcap_snp_c1_2139	chr11:02815825..2815846
solcap_snp_c1_6632	chr11:05263003..5263024
solcap_snp_c2_23944	chr11:06263917..6263938
solcap_snp_c1_3999	chr11:09033754..9033775
solcap_snp_c2_33917	chr11:10852070..10852091
solcap_snp_c1_12160	chr11:16140723..16140744
solcap_snp_c1_16555	chr11:18371132..18371153
solcap_snp_c2_18245	chr11:27158601..27158622
solcap_snp_c1_16585	chr11:27940175..27940196
solcap_snp_c2_18524	chr11:28796320..28796341
solcap_snp_c1_1468	chr11:31193783..31193804
solcap_snp_c2_36587	chr11:32113514..32113535
solcap_snp_c1_4824	chr11:38167639..38167660
solcap_snp_c1_6964	chr11:40716581..40716602
solcap_snp_c1_9183	chr11:42627947..42627968
solcap_snp_c2_34194	chr11:45086108..45086129
solcap_snp_c1_7744	chr12:00530713..530734
solcap_snp_c1_11730	chr12:02717961..2717982
solcap_snp_c2_49206	chr12:04906883..4906904
solcap_snp_c2_34789	chr12:07873039..7873060
solcap_snp_c2_27379	chr12:10256950..10256971
solcap_snp_c1_403	chr12:13617946..13617967
solcap_snp_c1_8084	chr12:16345503..16345524
solcap_snp_c1_14767	chr12:18919512..18919533
solcap_snp_c2_16915	chr12:21327570..21327591
solcap_snp_c2_10055	chr12:22137389..22137410
solcap_snp_c1_16695	chr12:24386795..24386816
solcap_snp_c2_29304	chr12:25904583..25904604
solcap_snp_c1_8581	chr12:35675924..35675945
solcap_snp_c2_13951	chr12:43525689..43525710
solcap_snp_c2_30296	chr12:45433616..45433637
solcap_snp_c2_48687	chr12:48851330..48851351
solcap_snp_c1_14869	chr12:50896645..50896666
solcap_snp_c2_57478	chr12:52956354..52956375
solcap_snp_c2_32522	chr12:55185740..55185761
solcap_snp_c1_2689	chr12:58047332..58047353
solcap_snp_c2_5461	chr12:60754688..60754709
