# Supplementary material for: Targeted and Untargeted Approaches Unravel Novel Candidate Genes and Diagnostic SNPs for Quantitative Resistance of the Potato (Solanum tuberosum L.) to Phytophthora infestans Causing the Late Blight Disease
Source: PLoS One. 2016 Jun 9;11(6):e0156254. doi: 10.1371/journal.pone.0156254 (PMC4900573; doi:10.1371/journal.pone.0156254)
Supplement: S3 File — (XLSX) [file pone.0156254.s003.xlsx]

## Sheet: S3 candidate loci
Supplemental file S3: Candidate loci tested for association with rAUDPC, PM and MCR in the PIN184 population in this paper and in previous papers.
Acronym	Position (v4.03)	Locus	Annotation	Total No. of SNPs (indels) scored	No. of scored SNPs differential in RNA-Seq	Reference
Ank	chr01:00558400..565800	PGSC0003DMG400019975	Ankyrin repeat-containing protein	8 (1)	4	this paper
arpP1a	chr01:01651490..1653980	PGSC0003DMG400032190	Acidic ribosomal protein P1a	5	3	this paper
LoxH1	chr01:02132500..2146100	PGSC0003DMG400032155	13-lipoxygenase H1	18	2	this paper
Pen1	chr01:02809860..2807640	PGSC0003DMG400021331	Penetration 1, syntaxin	23	1	this paper
DIR1	chr01:58072050..58072710	PGSC0003DMG400011323	Defective in induced resistance 1 protein, lipid binding protein	11	5	this paper
TMP14	chr01:73015930..73019830	PGSC0003DMG400000204	Tylakoid membrane phosphoprotein 14 kDa, chloroplast, ST6-40	4	3	this paper
HPR	chr01:87612480..87616570	PGSC0003DMG400006186	Hydroxypyruvate reductase			Muktar et al. 2015 [24]
PAD4	chr02:17173100..17178500	PGSC0003DMG400019873	Phytoalexin-deficient 4-2 protein			Pajerowska-Mukhtar et al. 2009 [5]
GP321	chr02:29478900..29497100	PGSC0003DMG400021101	Cation-chloride co-transporter			Pajerowska-Mukhtar et al. 2009 [5]
EIF3	chr02:33873160..33877790	PGSC0003DMG400029694	Eukaryotic translation initiation factor 3, subunit D-like	9	8	this paper
AOC	chr02:40952430..40953670	PGSC0003DMG401012679	Allene oxide cyclase	8	0	this paper
DSD	chr02:41420740..41423460	PGSC0003DMG400026401	Delta (7)-sterol-C5 (6)-desaturase			Muktar et al. 2015 [24]
PQ-lr	chr03:00253760..257990	PGSC0003DMG400013431	PQ-loop repeat family protein; lysosomal cystine transporter family protein	10	2	this paper
Stp23	not anchored	not annotated	Alpha-glucan phosphorylase (GenBank accessions D00520, X52385)			Pajerowska-Mukhtar et al. 2009 [5]
StTinI	chr03:34073640..34074710	PGSC0003DMG400016749	TMV-induced protein I	16	15	this paper
SGT1-1	chr03:44476850..44481830	PGSC0003DMG400020884	Suppressor of G2 allele of Skp1			Pajerowska-Mukhtar et al. 2009 [5]
smp24	chr03:44499160..44501810	PGSC0003DMG400019959	24 kDa seed maturation protein	5	2	this paper
St4Cl	chr03:47072070..47077040	PGSC0003DMG400003155	4-coumarate: CoA ligase			Pajerowska-Mukhtar et al. 2009 [5]
KT-InvInh	chr03:49448370..49449160	PGSC0003DMG400010146	Kunitz-type tuber invertase inhibitor	14 (1)	1	this paper
M16/M17	chr03:49715572..49715384	intergenic	none, microsatellites			Odeny et al. 2010 [34]
SPI	chr03:49838680..49840070	PGSC0003DMG400010170	Serine protease inhibitor, miraculin	0	0	this paper
RLPK	chr03:51533600..51535860	PGSC0003DMG400015157	Receptor-like protein kinase			Muktar et al. 2015 [24]
DnaJ8	chr03:57386520..57385090	PGSC0003DMG400014210	Heat shock protein binding protein	8 (1)	2	this paper
RBO	chr03:57670400..57664500	PGSC0003DMG400014168	Respiratory burst oxidase			Pajerowska-Mukhtar et al. 2009 [5]
LoxH3	chr03:61552120..61547720	PGSC0003DMG400022894	13-lipoxygenase H3	19	2	this paper
PME	chr03:61793580..61797550	PGSC0003DMG400009178	Pectinesterase			Muktar et al. 2015 [24]
BA106c14t7	chr04:01638985..1639216	none	none			Pajerowska-Mukhtar et al. 2009 [5]
D4H	chr04:02625520..2628820	PGSC0003DMG400029517	Desacetoxyvindoline 4-hydroxylase	14	7	this paper
SMO	chr04:66507790..66512380	PGSC0003DMG400004923	Squalene monooxygenase			Muktar et al. 2015 [24]
StAOS1	chr04:69089200..69091240	PGSC0003DMG400016887	allene oxide synthase 1			Pajerowska-Mukhtar et al. 2009 [5]
CCAP	chr04:70789200..70792930	PGSC0003DMG400009862	Clathrin coat assembly protein AP17			Muktar et al. 2015 [24]
PC	chr04:71248330..71247810	PGSC0003DMG400041620	Plastocyanin	20	7	this paper
DHN	chr04:71449960..71448350	PGSC0003DMG400009968	25 kD dehydrin	11 (2)	2	this paper
HMGCR	chr04:71957410..71953770	PGSC0003DMG400009924	3-hydroxy-3-methylglutaryl coenzyme A reductase	10	0	this paper
P4h6	chr05:01500600..1506500	PGSC0003DMG400025099	Homologue to PRF resistance gene, NB-LRR type gene			Pajerowska-Mukhtar et al. 2009 [5]
GT8	chr05:01981080..1983130	PGSC0003DMG400000827	Glycosyltransferase, CAZy family GT8	14	3	this paper
TPARL	chr05:02134600..2140300	PGSC0003DMG400000829	Transmembrane protein TPARL	14	5	this paper
ATPase	chr05:05067840..5069690	PGSC0003DMG400031271	AAA-type ATPase	17 (2)	15	this paper
R1	chr05:~ 05211400..5352950	PGSC0003DMG400025545; PGSC0003DMG400003380	Late blight resistance protein homolog			Gebhardt et al. 2004 [11]
BA213c14t7	chr05:05380880..5385800	PGSC0003DMG400003381	EMB2756, conserved gene of unknown function			Pajerowska-Mukhtar et al. 2009 [5]
Coi1	chr05:47899890..47900800	not annotated	Coronatine insensitive 1	36	0	this paper
239E4left	chr05:49264892..49264565	PGSC0003DMG400015753	Protein transport protein sec23, physically closely linked to NB-LRR type genes			Pajerowska-Mukhtar et al. 2009 [5]
BCCP	chr05:51768500..51774700	PGSC0003DMG401023454	Biotin carboxylase carrier protein			Muktar et al. 2015 [24]
AspS	chr06:03211800..3217000	PGSC0003DMG400004170	Asparagine synthetase			Muktar et al. 2015 [24]
SGT1-2	chr06:37968220..37972860	PGSC0003DMG400028904	suppressor of G2 allele of Skp1			Pajerowska-Mukhtar et al. 2009 [5]
StGP28	chr06:49100840..49102340	PGSC0003DMG402016495	Stem 28 kDa glycoprotein	15	7	this paper
RPS27	chr06:50409850..50412260	PGSC0003DMG401028933	Ribosomal protein S27	6	4	this paper
ICE2	chr06:50573710..50578580	PGSC0003DMG401028788	Inducer of CBF expression 2 protein (ICE), transcription factor	11	4	this paper
EDS1	chr06:52121200..52129300	PGSC0003DMG400033029	Enhanced Disease Susceptibility 1			Pajerowska-Mukhtar et al. 2009 [5]
EXO	chr06:54345170..54347250	PGSC0003DMG402005942	Endo-alpha-1,4-glucanase, beta-D-glucan exohydrolase	12	3	this paper
StTL15A	chr06:56859460..56860120	PGSC0003DMG400034939	Thylakoid lumenal 15 kDa protein 1, chloroplastic	12	8	this paper
OPR3	chr07:04054350..4059310	PGSC0003DMG400030890	12-oxophytodienoate reductase 3	11	1	this paper
BA228g19t7	chr07:40872600..40878400	PGSC0003DMG400013566	RNA pseudourine synthase 3, mitochondrial, physically closely linked to NB-LRR type gene(s)			Pajerowska-Mukhtar et al. 2009 [5]
BA229c2t3	chr07:50374376..50374729	intergenic	BAC end physically linked to the Gro1 resistance gene family			Pajerowska-Mukhtar et al. 2009 [5]
ChP	chr07:50422700..50427800	PGSC0003DMG400017311	Chloroplast protease			Muktar et al. 2015 [24]
CAB13	chr07:53733820..53735140	PGSC0003DMG400019248	Chlorophyll a-b binding protein 13, chloroplastic	17	7	this paper
THI	chr07:54327920..54330130	PGSC0003DMG400019257	chloroplast thiazole biosynthetic protein	9	3	this paper
PSBR	chr07:56364100..56365820	PGSC0003DMG400022241	Photosystem II 10 kDa polypeptide, chloroplastic (PSBR)	10	0	this paper
psaD	chr08:05482190..5483150	PGSC0003DMG400005805	Photosystem I reaction center subunit	18	0	this paper
Plox1	chr08:06045340..6050080	PGSC0003DMG400020999	9-lipoxygenase	23	0	this paper
Potlx3	chr08:17827200..17831390	PGSC0003DMG400010859	9-lipoxygenase	20	0	this paper
BA73e8t3	chr08:45125000..45132000	PGSC0003DMG400029592	Ubiquinone biosynthesis protein coq-8, physically closely linked to NB-LRR type gene(s)			Pajerowska-Mukhtar et al. 2009 [5]
CYP71D11	chr08:46878950..46881260	PGSC0003DMG400020809	Cytochrome P450 71D11	12	4	this paper
HSP70	chr09:01958520..1961990	PGSC0003DMG400008917	Heat shock protein 70kDa	14	2	this paper
Lox1St2	chr09:53384200..53389400	PGSC0003DMG400031809	9-lipoxygenase	22	1	this paper
UPA18	chr09:54955570..54956860	PGSC0003DMG400006079	Up regulated by AvrBs3			Muktar et al. 2015 [24]
Rpi-vnt1	chr09:59558440..59561420	PGSC0003DMG400020587	gene for resistance to P. infestans from S. venturii	16 (1)	1	this paper
ACRE20	chr10:01635880..1639240	PGSC0003DMG400025023	Avr9/Cf-9 rapidly elicited protein 20			Muktar et al. 2015 [24]
CP105	chr10:53949830..53952050	PGSC0003DMG401011095, PGSC0003DMG402011095, PGSC0003DMG400011096	Undecaprenyl pyrophosphate synthetase, closely linked to the Rber late blight resistance gene			Pajerowska-Mukhtar et al. 2009 [5]
VAMP	chr10:56090820..56091800	PGSC0003DMG400028151	VAMP protein SEC22, vesicle associated membrane proteon	13	4	this paper
BA81l15t3	chr10:58645860..58643230	PGSC0003DMG400008152	Stress-associated protein 5, physically closely linked to NB-LRR type gene(s)			Pajerowska-Mukhtar et al. 2009 [5]
MPP	chr10:59600040..59602810	PGSC0003DMG400007188	Magnesium-protoporphyrin monomethyl ester [oxidative] cyclase, chloroplast			Muktar et al. 2015 [24]
CaM-10	chr10:59616750..59619230	PGSC0003DMG400007205	Calmodulin	9	3	this paper
BSDR4	chr11:01496750..1492870	PGSC0003DMG400031476	Bacterial spot disease resistance protein 4	15	4	this paper
OSM8e	chr11:30355200..30355300	not annotated	Osmotin			Pajerowska-Mukhtar et al. 2009 [5]
KiTH-2	chr11:41321250..41324510	PGSC0003DMG400008101	Kiwellin, allergen in Kiwi fruits	20 (2)	0	this paper
StAOS2	chr11:41831960..41833790	PGSC0003DMG400001149	Allene oxide synthase 2			Pajerowska-Mukhtar et al. 2009 [5]
RuBisCo_bp	chr11:41838900..41844100	PGSC0003DMG400001148	RuBisCo large subunit-binding protein alpha subunit	20	7	this paper
R3a	chr11:43430300..43423100	PGSC0003DMG400002982	late blight disease resistance protein R3a			Pajerowska-Mukhtar et al. 2009 [5]
CaM-11	chr11:43821640..43826380	PGSC0003DMG400027384	Calmodulin	12 (1)	7	this paper
LapN	chr12:02335500..2328200	PGSC0003DMG400007831	Leucine aminopeptidase N	11 (1)	1	this paper
Jaz1	chr12:03177670..3179920	PGSC0003DMG400002930	Jasmonate-Zim domain protein 1	14 (1)	0	this paper
ATPD	chr12:54981150..54982090	PGSC0003DMG400016959	ATP synthase delta chain, chloroplastic	18	13	this paper
GP122	chr12:59696700..59702800	PGSC0003DMG400004681	Multidrug/pheromone exporter, MDR family, ABC transporter family, closely linked to Ry-fsto resistance gene			Pajerowska-Mukhtar et al. 2009 [5]
