# Supplementary material for: Targeted and Untargeted Approaches Unravel Novel Candidate Genes and Diagnostic SNPs for Quantitative Resistance of the Potato (Solanum tuberosum L.) to Phytophthora infestans Causing the Late Blight Disease
Source: PLoS One. 2016 Jun 9;11(6):e0156254. doi: 10.1371/journal.pone.0156254 (PMC4900573; doi:10.1371/journal.pone.0156254)
Supplement: S4 File — (XLSX) [file pone.0156254.s004.xlsx]

## Sheet: S4 MCR p<0.01
Supplemental file S4: SNPs in candidate genes associated with MCR (p < 0.01) in any of the four association models K1, K2, K2Q and S
Locus index	Marker index	Marker ID (same letter indicates strong LD between SNPs within the locus)	Chromosome	RNA-Seq ID (position v4.03)	SNP alleles (phu/tbr)	Minor frequency allele (MFA)	MFA frequency	Missing values [%]	Model	MCR_minus Log10(P)	MCR_R_square [%]	Direction of effect of MFA
1	1	arpP1a_SNP791	1	1651791	A/C	C	0.242284	11.9565	K2Q	2.25	8.65	increasing
1	1	arpP1a_SNP791	1	1651791	A/C	C	0.242284	11.9565	K2	2.57	9.76	increasing
1	1	arpP1a_SNP791	1	1651791	A/C	C	0.242284	11.9565	S	2.38703	5.0338	increasing
1	2	arpP1a_SNP900	1		A/G	A	0.323446	4	K1	2.08449	2.63171	decreasing
2	3	LoxH1_SNP4052	1		A/C	C	0.276389	2.17391	K2	2.13	7.63	?
3	4	PEN1_SNP111 (a)	1		A/C	C	0.254545	10.3261	K2Q	2.05	7.94	decreasing
3	4	PEN1_SNP111 (a)	1		A/C	C	0.254545	10.3261	K1	2.33778	5.82143	decreasing
3	4	PEN1_SNP111 (a)	1		A/C	C	0.254545	10.3261	S	2.74555	5.82143	decreasing
3	5	PEN1_SNP124 (b)	1		T/A	T	0.39697	10.3261	K1	2.65785	3.97908	increasing
3	6	PEN1_SNP136 (b)	1		A/G	A	0.316667	9.78261	K1	2.24547	4.4663	increasing
3	6	PEN1_SNP136 (b)	1		A/G	A	0.316667	9.78261	S	2.19161	4.4663	increasing
3	7	PEN1_SNP147	1		C/T	T	0.202096	9.23913	K2	2.23	7.33	increasing
3	8	PEN1_SNP313 (a)	1		T/A	A	0.181953	8.15217	K2Q	2.54	9.59	decreasing
3	8	PEN1_SNP313 (a)	1		T/A	A	0.181953	8.15217	K2	2.12	8.01	decreasing
3	8	PEN1_SNP313 (a)	1		T/A	A	0.181953	8.15217	K1	2.40233	6.29518	decreasing
3	8	PEN1_SNP313 (a)	1		T/A	A	0.181953	8.15217	S	2.99967	6.29518	decreasing
4	9	DIR1_SNP346 (b)	1	58072346	A/G	G	0.417614	4.34783	S	2.04839	3.8621	decreasing
4	10	DIR1_SNP484 (b)	1	58072484	A/T	T	0.465714	4.8913	S	2.41781	4.73458	decreasing
4	11	DIR1_SNP636 (b)	1	58072636	A/T	T	0.438218	5.43478	S	2.18728	4.22696	decreasing
4	12	DIR1_SNP678 (b)	1		G/A	A	0.469298	7.06522	S	2.40213	4.80714	decreasing
5	13	AOC_SNP318	2		T/C	T	0.0649718	3.80435	S	2.0088	3.75072	decreasing
6	14	Smp24_SNP670 (a)	3		C/T	C	0.300296	8.15217	K2Q	2.43	7.81	increasing
6	14	Smp24_SNP670 (a)	3		C/T	C	0.300296	8.15217	K2	2.39	7.67	increasing
6	15	Smp24_SNP674 (a)	3	44501674	T/C	T	0.303779	6.52174	K2Q	2.72	8.62	increasing
6	15	Smp24_SNP674 (a)	3	44501674	T/C	T	0.303779	6.52174	K2	2.12	6.75	increasing
7	16	DnaJ8_SNP101	3		T/G	G	0.0472222	2.17391	K2Q	2.03	6.21	decreasing
7	17	DnaJ8_InDel121 (a)	3		na	na	0.372222	2.17391	S	2.56744	4.94118	not analysed
7	18	DnaJ8_SNP132 (a)	3		T/A	A	0.357735	1.63043	K2	2.03	7.28	increasing
7	18	DnaJ8_SNP132 (a)	3		T/A	A	0.357735	1.63043	S	2.74351	5.30919	increasing
7	19	DnaJ8_SNP277	3		A/C	C	0.129167	2.17391	K2Q	2.58	8.74	increasing
7	19	DnaJ8_SNP277	3		A/C	C	0.129167	2.17391	K2	2.55	8.77	increasing
7	19	DnaJ8_SNP277	3		A/C	C	0.129167	2.17391	S	2.04481	3.76875	increasing
8	20	LoxH3_SNP49791	3		G/A	A	0.218232	1.63043	S	2.09131	3.85122	decreasing
9	21	PC_SNP8211	4		T/C	C	0.314917	1.63043	K1	2.30312	7.18824	decreasing
9	21	PC_SNP8211	4		T/C	C	0.314917	1.63043	S	3.57975	7.18824	decreasing
10	22	DHN_InDel9784	4		na	na	0.0547753	3.26087	S	2.40393	4.624	not analysed
10	23	DHN_SNP9817	4	71449817	A/T	T	0.359649	7.06522	K2	2.32	8.59	decreasing
10	23	DHN_SNP9817	4	71449817	A/T	T	0.359649	7.06522	K1	2.11882	6.14041	decreasing
10	23	DHN_SNP9817	4	71449817	A/T	T	0.359649	7.06522	S	2.96493	6.14041	decreasing
11	24	HMGCR_SNP455 (a)	4		C/T	C	0.379412	7.6087	K2Q	3.98	12.9	increasing
11	24	HMGCR_SNP455 (a)	4		C/T	C	0.379412	7.6087	K2	3.38	11.71	increasing
11	24	HMGCR_SNP455 (a)	4		C/T	C	0.379412	7.6087	K1	3.44445	10.0927	increasing
11	24	HMGCR_SNP455 (a)	4		C/T	C	0.379412	7.6087	S	4.61498	10.0927	increasing
11	25	HMGCR_SNP528 (a)	4		A/T	A	0.359467	8.15217	K2Q	2.03	7.67	increasing
11	25	HMGCR_SNP528 (a)	4		A/T	A	0.359467	8.15217	S	2.65728	5.47406	increasing
11	26	HMGCR_SNP567	4		C/G	G	0.451183	8.15217	K2Q	3.98	12.99	decreasing
11	26	HMGCR_SNP567	4		C/G	G	0.451183	8.15217	K2	4.12	13.64	decreasing
11	26	HMGCR_SNP567	4		C/G	G	0.451183	8.15217	K1	3.64478	12.0005	decreasing
11	26	HMGCR_SNP567	4		C/G	G	0.451183	8.15217	S	5.40272	12.0005	decreasing
11	27	HMGCR_SNP581	4		G/A	G	0.136494	5.43478	K2Q	2.7	9.36	?
11	27	HMGCR_SNP581	4		G/A	G	0.136494	5.43478	K2	2.54	9.07	?
11	28	HMGCR_SNP636	4		C/T	T	0.295714	4.8913	K2Q	5.29	15.65	decreasing
11	28	HMGCR_SNP636	4		C/T	T	0.295714	4.8913	K2	6.12	17.8	decreasing
11	28	HMGCR_SNP636	4		C/T	T	0.295714	4.8913	K1	7.59732	18.9215	decreasing
11	28	HMGCR_SNP636	4		C/T	T	0.295714	4.8913	S	8.74591	18.9215	decreasing
12	29	GT8_SNP363	5		T/G	T	0.386691	24.4565	K2Q	2.18	10.03	?
13	30	ATPase_SNP8491	5		T/C	C	0.11478	13.587	K2Q	2.18	6.18	decreasing
13	30	ATPase_SNP8491	5		T/C	C	0.11478	13.587	K2	2.41	6.88	decreasing
13	30	ATPase_SNP8491	5		T/C	C	0.11478	13.587	K1	2.4711	6.81555	decreasing
13	30	ATPase_SNP8491	5		T/C	C	0.11478	13.587	S	3.05155	6.81555	decreasing
14	31	StGP28_SNP794	6	49101794	G/A	A	0.145221	26.087	K1	2.12223	5.24539	decreasing
14	31	StGP28_SNP794	6	49101794	G/A	A	0.145221	26.087	S	2.13558	5.24539	decreasing
14	32	StGP28_SNP811	6		T/G	G	0.178846	29.3478	K2Q	2.6	10.73	?
14	32	StGP28_SNP811	6		T/G	G	0.178846	29.3478	K2	2.6	10.83	?
14	33	StGP28_SNP957	6	49101957	T/G	T	0.372137	28.8043	K2Q	3.19	13.97	decreasing
14	33	StGP28_SNP957	6	49101957	T/G	T	0.372137	28.8043	K2	3.24	14.33	decreasing
14	33	StGP28_SNP957	6	49101957	T/G	T	0.372137	28.8043	S	2.51661	6.60512	decreasing
15	34	StTL15A_SNP59972	6	56859972	T/G	T	0.0720339	3.80435	K2Q	2.2	5.64	decreasing
15	34	StTL15A_SNP59972	6	56859972	T/G	T	0.0720339	3.80435	K2	2.41	6.17	decreasing
15	34	StTL15A_SNP59972	6	56859972	T/G	T	0.0720339	3.80435	S	2.6673	5.25277	decreasing
16	35	PSBR_SNP5621	7		G/C	C	0.177632	17.3913	S	2.15092	4.73785	decreasing
16	36	PSBR_SNP5556	7		G/T	T	0.0337838	19.5652	K1	2.13295	4.29735	decreasing
17	37	psaD_SNP2932	8		G/A	A	0.465714	4.8913	S	2.86046	5.75996	increasing
17	38	psaD_SNP3019	8		A/G	G	0.309593	6.52174	K2Q	2.08	7.66	?
18	39	Plox1_SNP8089 (a)	8		A/C	C	0.0138889	2.17391	K2Q	5.85	15.32	decreasing
18	39	Plox1_SNP8089 (a)	8		A/C	C	0.0138889	2.17391	K2	6.72	16.59	decreasing
18	39	Plox1_SNP8089 (a)	8		A/C	C	0.0138889	2.17391	K1	4.5446	15.4663	decreasing
18	39	Plox1_SNP8089 (a)	8		A/C	C	0.0138889	2.17391	S	7.32522	15.4663	decreasing
18	40	Plox1_SNP8344 (a)	8		A/G	G	0.0138122	1.63043	K2Q	5.97	14.21	decreasing
18	40	Plox1_SNP8344 (a)	8		A/G	G	0.0138122	1.63043	K2	6.23	14.98	decreasing
18	40	Plox1_SNP8344 (a)	8		A/G	G	0.0138122	1.63043	K1	3.86443	14.2069	decreasing
18	40	Plox1_SNP8344 (a)	8		A/G	G	0.0138122	1.63043	S	6.77082	14.2069	decreasing
19	41	Potlx3_SNP7618 (b)	8		C/T	T	0.165205	7.06522	S	2.78952	5.72434	increasing
19	42	Potlx3_SNP7714 (b)	8		T/G	G	0.188312	16.3043	S	2.06297	4.44819	increasing
20	43	CYP71D11_SNP346 (a)	8	46879346	C/T	T	0.0675287	5.43478	K2Q	4.95	13.75	decreasing
20	43	CYP71D11_SNP346 (a)	8	46879346	C/T	T	0.0675287	5.43478	K2	5.05	14.17	decreasing
20	43	CYP71D11_SNP346 (a)	8	46879346	C/T	T	0.0675287	5.43478	K1	3.02153	6.61922	decreasing
20	43	CYP71D11_SNP346 (a)	8	46879346	C/T	T	0.0675287	5.43478	S	3.21471	6.61922	decreasing
20	44	CYP71D11_SNP688	8	46879688	A/T	T	0.0404624	5.97826	K1	2.29419	2.40253	increasing
20	45	CYP71D11_SNP706 (a)	8		A/G	G	0.0534682	5.97826	K2Q	4.42	12.08	decreasing
20	45	CYP71D11_SNP706 (a)	8		A/G	G	0.0534682	5.97826	K2	4.5	12.86	decreasing
20	45	CYP71D11_SNP706 (a)	8		A/G	G	0.0534682	5.97826	K1	4.56246	11.5494	decreasing
20	45	CYP71D11_SNP706 (a)	8		A/G	G	0.0534682	5.97826	S	5.32102	11.5494	decreasing
20	46	CYP71D11_SNP752 (a)	8		T/C	C	0.0677083	21.7391	K2Q	6.8	21.5	decreasing
20	46	CYP71D11_SNP752 (a)	8		T/C	C	0.0677083	21.7391	K2	6.76	21.56	decreasing
20	46	CYP71D11_SNP752 (a)	8		T/C	C	0.0677083	21.7391	K1	2.57655	6.53813	decreasing
20	46	CYP71D11_SNP752 (a)	8		T/C	C	0.0677083	21.7391	S	2.70334	6.53813	decreasing
21	47	HSP70_SNP8990	9		C/T	T	0.197143	4.8913	K2Q	2.05	7.58	decreasing
21	47	HSP70_SNP8990	9		C/T	T	0.197143	4.8913	K2	2.07	7.58	decreasing
21	47	HSP70_SNP8990	9		C/T	T	0.197143	4.8913	K1	2.04921	4.51168	decreasing
21	47	HSP70_SNP8990	9		C/T	T	0.197143	4.8913	S	2.32128	4.51168	decreasing
22	48	Lox1St2_SNP6571	9		C/T	T	0.118785	1.63043	K2Q	2.02	5.01	decreasing
22	48	Lox1St2_SNP6571	9		C/T	T	0.118785	1.63043	K2	2.21	5.56	decreasing
22	48	Lox1St2_SNP6571	9		C/T	T	0.118785	1.63043	K1	3.36857	6.33952	decreasing
22	48	Lox1St2_SNP6571	9		C/T	T	0.118785	1.63043	S	3.20199	6.33952	decreasing
22	49	Lox1St2_SNP6744	9		A/T	T	0.252778	2.17391	K2	2.36	7.24	increasing
22	49	Lox1St2_SNP6744	9		A/T	T	0.252778	2.17391	K1	2.89027	6.86541	increasing
22	49	Lox1St2_SNP6744	9		A/T	T	0.252778	2.17391	S	3.41948	6.86541	increasing
22	50	Lox1St2_SNP6762	9		A/T	T	0.0838415	10.8696	K2	2.09	7.1	increasing
22	50	Lox1St2_SNP6762	9		A/T	T	0.0838415	10.8696	K1	2.27917	5.35281	increasing
22	50	Lox1St2_SNP6762	9		A/T	T	0.0838415	10.8696	S	2.54131	5.35281	increasing
22	51	Lox1St2_SNP6791	9		T/C	T	0.376524	10.8696	S	2.12623	4.33326	increasing
23	52	Rpi-vnt1_SNP440	9		T/C	C	0.216851	1.63043	K2Q	4.97	14.64	decreasing
23	52	Rpi-vnt1_SNP440	9		T/C	C	0.216851	1.63043	K2	5.35	15.63	decreasing
23	52	Rpi-vnt1_SNP440	9		T/C	C	0.216851	1.63043	K1	3.86414	10.6493	decreasing
23	52	Rpi-vnt1_SNP440	9		T/C	C	0.216851	1.63043	S	5.13371	10.6493	decreasing
23	53	Rpi-vnt1_SNP465	9		G/T	T	0.135359	1.63043	S	2.21121	4.11791	decreasing
23	54	Rpi-vnt1_SNP539	9		A/G	G	0.353022	1.08696	K2Q	2.15	7.51	decreasing
23	54	Rpi-vnt1_SNP539	9		A/G	G	0.353022	1.08696	K2	2.36	8.18	decreasing
23	54	Rpi-vnt1_SNP539	9		A/G	G	0.353022	1.08696	K1	2.75212	5.40021	decreasing
23	54	Rpi-vnt1_SNP539	9		A/G	G	0.353022	1.08696	S	2.79714	5.40021	decreasing
23	55	Rpi-vnt1_SNP544	9		C/T	T	0.195055	1.08696	K2Q	3.56	9.46	decreasing
23	55	Rpi-vnt1_SNP544	9		C/T	T	0.195055	1.08696	K2	3.31	9.52	decreasing
23	55	Rpi-vnt1_SNP544	9		C/T	T	0.195055	1.08696	S	2.94743	5.73611	decreasing
23	56	Rpi-vnt1_SNP573	9		G/A	T	0.148352	1.08696	S	2.02989	3.69465	increasing
24	57	CaM-10_SNP259	10		T/A	A	0.0883978	1.63043	K2Q	2.68	8.01	decreasing
24	57	CaM-10_SNP259	10		T/A	A	0.0883978	1.63043	K2	2.7	7.89	decreasing
25	58	BSDR4_SNP308 (a)	11		A/G	G	0.387	3.80435	K2	2.15	7.85	increasing
25	58	BSDR4_SNP308 (a)	11		A/G	G	0.387	3.80435	S	2.66638	5.25066	increasing
25	59	BSDR4_SNP339 (a)	11		C/T	T	0.356742	3.26087	K2Q	2.37	8.24	heterozygotes lower than homozygotes
25	59	BSDR4_SNP339 (a)	11		C/T	T	0.356742	3.26087	K2	2.74	9.4	heterozygotes lower than homozygotes
25	59	BSDR4_SNP339 (a)	11		C/T	T	0.356742	3.26087	S	3.02527	6.04068	heterozygotes lower than homozygotes
25	60	BSDR4_SNP374	11		G/A/T	na	na	1.63043	K2Q	2.38	11.82	not analysed
25	60	BSDR4_SNP374	11		G/A/T	na	na	1.63043	K2	2.43	12.14	not analysed
25	61	BSDR4_SNP416	11		T/A	A	0.1625	2.17391	S	2.86117	5.60396	increasing
25	62	BSDR4_SNP426	11	1495426	T/A	A	0.125706	3.80435	K2	2.02	5.21	decreasing
25	63	BSDR4_SNP444	11		A/T	T	0.069209	3.80435	K2Q	2.42	8.43	decreasing
25	63	BSDR4_SNP444	11		A/T	T	0.069209	3.80435	K2	2.74	9.48	decreasing
25	63	BSDR4_SNP444	11		A/T	T	0.069209	3.80435	S	2.4209	4.68866	decreasing
25	64	BSDR4_SNP454 (a)	11	1495454	A/G	G	0.34691	3.26087	K2	2.52	8.78	increasing
25	64	BSDR4_SNP454 (a)	11	1495454	A/G	G	0.34691	3.26087	S	2.60049	5.07135	increasing
25	65	BSDR4_SNP469	11		G/T	T	0.108333	2.17391	K2Q	2.92	7.25	increasing
25	65	BSDR4_SNP469	11		G/T	T	0.108333	2.17391	K2	2.85	7.23	increasing
25	65	BSDR4_SNP469	11		G/T	T	0.108333	2.17391	S	3.04076	6.00971	increasing
25	66	BSDR4_SNP478	11		A/C	C	0.141061	2.71739	K2Q	2.01	6.22	increasing
25	66	BSDR4_SNP478	11		A/C	C	0.141061	2.71739	K2	2.11	6.66	increasing
25	66	BSDR4_SNP478	11		A/C	C	0.141061	2.71739	S	2.8782	5.67345	increasing
25	67	BSDR4_SNP484	11	1495484	T/G	G	0.230447	2.71739	K2Q	2.64	8.93	?
25	67	BSDR4_SNP484	11	1495484	T/G	G	0.230447	2.71739	K2	2.92	9.97	?
25	67	BSDR4_SNP484	11	1495484	T/G	G	0.230447	2.71739	S	3.06544	6.09878	?
26	68	KiTH-2_SNP3674	11		G/A	A	0.447917	8.69565	K2Q	2.13	7.99	?
26	69	KiTH-2_SNP3689 (a)	11		C/T	T	0.0762195	10.8696	S	2.13128	4.3456	decreasing
26	70	KiTH-2_SNP3806 (a)	11		T/A	A	0.0436047	6.52174	K2	2.06	7.82	decreasing
26	70	KiTH-2_SNP3806 (a)	11		T/A	A	0.0436047	6.52174	S	2.51479	5.04434	decreasing
26	71	KiTH-2_SNP3987 (a)	11		C/G	G	0.0592486	5.97826	K2	2.24	7.3	decreasing
26	71	KiTH-2_SNP3987 (a)	11		C/G	G	0.0592486	5.97826	S	2.94069	6.01376	decreasing
27	72	LapN_SNP0967	12		G/A	A	0.419944	3.26087	K1	2.26865	3.46589	?
27	73	LapN_SNP0990	12		A/G	G	0.0814607	3.26087	S	2.36959	4.54599	increasing
28	74	Jaz1_SNP8313	12		A/T	A	0.375	3.26087	S	2.79724	5.52004	decreasing
28	75	Jaz1_SNP8315 (a)	12		A/G	G	0.122905	2.71739	S	2.7138	5.30029	increasing
28	76	Jaz1_SNP8404 (a)	12		T/C	C	0.114525	2.71739	S	2.36784	4.51686	increasing
28	77	Jaz1_SNP8438 (a)	12		T/C	C	0.150838	2.71739	S	2.73026	5.33765	increasing
