# Supplementary material for: Targeted and Untargeted Approaches Unravel Novel Candidate Genes and Diagnostic SNPs for Quantitative Resistance of the Potato (Solanum tuberosum L.) to Phytophthora infestans Causing the Late Blight Disease
Source: PLoS One. 2016 Jun 9;11(6):e0156254. doi: 10.1371/journal.pone.0156254 (PMC4900573; doi:10.1371/journal.pone.0156254)
Supplement: S6 File — (XLSX) [file pone.0156254.s006.xlsx]

## Sheet: S6 PM p<0.01
Supplemental file S6: SNPs in candidate genes associated with PM (p < 0.01) in any of the four association models K1, K2, K2Q and S
Locus index	Marker index	Marker ID (same letter indicates strong LD between SNPs within the locus)	chromosome	RNA-Seq ID (position v4.03)	SNP alleles (phu/tbr)	Minor frequency allele (MFA)	MFA frequency	Missing values [%]	Model	PM_minus Log10(P)	PM_R_square [%]	Direction of effect of MFA
1	1	arpP1a_SNP719 (a)	1	1651719	G/A	A	0.297697	17.3913	K2	2.49	8.86	increasing
1	1	arpP1a_SNP719 (a)	1	1651719	G/A	A	0.297697	17.3913	S	2.68681	6.15552	increasing
1	2	arpP1a_SNP750	1	1651750	G/C	C	0.399425	5.43478	S	2.23548	4.33852	decreasing
1	3	arpP1a_SNP781 (a)	1		A/T	T	0.350993	17.9348	K2	2.72	11.02	increasing
1	3	arpP1a_SNP781 (a)	1		A/T	T	0.350993	17.9348	K1	2.0563	7.26432	increasing
1	3	arpP1a_SNP781 (a)	1		A/T	T	0.350993	17.9348	S	3.08719	7.26432	increasing
2	4	LoxH1_SNP4029	1		C/T	C	0.199713	5.43478	K1	2.07406	1.33886	increasing
3	5	DIR1_SNP346 (b)	1	58072346	A/G	G	0.417614	4.34783	K2	2.07	7.68	increasing
3	5	DIR1_SNP346 (b)	1	58072346	A/G	G	0.417614	4.34783	S	3.39108	6.9525	increasing
3	6	DIR1_SNP392 (a)	1	58072392	G/A	G	0.424716	4.34783	K2	2.43	7.59	decreasing
3	6	DIR1_SNP392 (a)	1	58072392	G/A	G	0.424716	4.34783	S	3.46636	7.12613	decreasing
3	7	DIR1_SNP484 (b)	1	58072484	A/T	T	0.465714	4.8913	K2	3.93	12.73	increasing
3	7	DIR1_SNP484 (b)	1	58072484	A/T	T	0.465714	4.8913	S	4.19747	8.85606	increasing
3	8	DIR1_SNP597 (a)	1		C/T	C	0.441429	4.8913	K2	2.7	6.99	decreasing
3	8	DIR1_SNP597 (a)	1		C/T	C	0.441429	4.8913	S	3.05861	6.21982	decreasing
3	9	DIR1_SNP636 (b,a)	1	58072636	A/T	T	0.438218	5.43478	K2	2.23	8.18	increasing
3	9	DIR1_SNP636 (b,a)	1	58072636	A/T	T	0.438218	5.43478	S	3.36548	6.97095	increasing
3	10	DIR1_SNP678 (b)	1		G/A	A	0.469298	7.06522	K2	2.28	8.62	increasing
3	10	DIR1_SNP678 (b)	1		G/A	A	0.469298	7.06522	S	3.74843	7.99727	increasing
4	11	AOC_SNP391	2		A/G	G	0.197443	4.34783	K2	3.93	11.16	decreasing
4	11	AOC_SNP391	2		A/G	G	0.197443	4.34783	S	2.56962	5.05719	decreasing
5	12	PQ-lr_SNP600	3	254600	A/C	T	0.288168	28.8043	S	2.22929	5.72896	decreasing
6	13	Smp24_SNP665	3		T/A	A	0.455621	8.15217	S	3.15569	6.6695	decreasing
6	14	Smp24_SNP670 (a)	3		C/T	C	0.300296	8.15217	K2	3.47	10.64	increasing
6	14	Smp24_SNP670 (a)	3		C/T	C	0.300296	8.15217	S	4.95041	10.9411	increasing
6	15	Smp24_SNP674 (a)	3	44501674	T/C	T	0.303779	6.52174	K2	3.69	10.84	increasing
6	15	Smp24_SNP674 (a)	3	44501674	T/C	T	0.303779	6.52174	S	4.76114	10.3195	increasing
7	16	KT-InvInh_SNP8638	3		C/T/A	na	na	2.17391	S	3.08263	6.10432	not analysed
7	17	KT-InvInh_SNP8709	3		A/G/C	na	na	3.80435	S	2.41896	4.68422	not analysed
7	18	KT-InvInh_SNP8743	3		G/A	A	0.0533708	3.26087	K2Q	2.01	4.07	decreasing
7	18	KT-InvInh_SNP8743	3		G/A	A	0.0533708	3.26087	K2	2.38	6.22	decreasing
7	18	KT-InvInh_SNP8743	3		G/A	A	0.0533708	3.26087	S	3.11078	6.236	decreasing
7	19	KT-InvInh_SNP8748 (a)	3		A/T	T	0.282303	3.26087	K2	2.41	8.71	decreasing
7	19	KT-InvInh_SNP8748 (a)	3		A/T	T	0.282303	3.26087	S	3.0528	6.10358	decreasing
7	20	KT-InvInh_SNP8777 (a)	3	49448777	C/G	G	0.300279	2.71739	K2	3.72	12.15	decreasing
7	20	KT-InvInh_SNP8777 (a)	3	49448777	C/G	G	0.300279	2.71739	S	5.03933	10.5529	decreasing
7	21	KT-InvInh_SNP8787 (a)	3		C/G	G	0.335196	2.71739	K2	2.11	7.79	decreasing
7	21	KT-InvInh_SNP8787 (a)	3		C/G	G	0.335196	2.71739	S	2.91943	5.7671	decreasing
7	22	KT-InvInh_SNP8805 (b)	3		G/T	T	0.349162	2.71739	K2	2.74	8.42	decreasing
7	22	KT-InvInh_SNP8805 (b)	3		G/T	T	0.349162	2.71739	S	3.72826	7.60335	decreasing
7	23	KT-InvInh_SNP8878 (b)	3		A/G	G	0.365169	3.26087	K2	2.77	9.74	decreasing
7	23	KT-InvInh_SNP8878 (b)	3		A/G	G	0.365169	3.26087	S	4.02817	8.32724	decreasing
7	24	KT-InvInh_SNP8933 (a)	3		C/G	G	0.169944	3.26087	K2	2.34	7.38	decreasing
7	24	KT-InvInh_SNP8933 (a)	3		C/G	G	0.169944	3.26087	S	3.67141	7.51544	decreasing
7	25	KT-InvInh_InDel9024	3		na	na	0.297753	3.26087	S	2.74798	5.40764	not analysed
8	26	DnaJ8_SNP163	3		G/A	A	0.031768	1.63043	K2	4.14	10	decreasing
8	26	DnaJ8_SNP163	3		G/A	A	0.031768	1.63043	S	5.52685	11.5131	decreasing
8	27	DnaJ8_SNP172	3	57386172	C/A	A	0.203039	1.63043	K2	2.14	6.46	decreasing
8	27	DnaJ8_SNP172	3	57386172	C/A	A	0.203039	1.63043	S	2.75333	5.33124	decreasing
8	28	DnaJ8_SNP232	3		T/C	T	0.382682	2.71739	K2	2.26	7.98	increasing
8	28	DnaJ8_SNP232	3		T/C	T	0.382682	2.71739	S	2.91435	5.75555	increasing
9	29	DH4_SNP5893 (b)	4	2625893	T/G	G	0.0632353	7.6087	K2	3.06	11.51	decreasing
9	29	DH4_SNP5893 (b)	4	2625893	T/G	G	0.0632353	7.6087	K1	2.68472	11.4524	decreasing
9	29	DH4_SNP5893 (b)	4	2625893	T/G	G	0.0632353	7.6087	S	5.19585	11.4524	decreasing
9	30	DH4_SNP5958 (b)	4	2625958	T/C	C	0.0735294	7.6087	K2	3.36	10.22	decreasing
9	30	DH4_SNP5958 (b)	4	2625958	T/C	C	0.0735294	7.6087	K1	2.15084	10.2727	decreasing
9	30	DH4_SNP5958 (b)	4	2625958	T/C	C	0.0735294	7.6087	S	4.69155	10.2727	decreasing
9	31	DH4_SNP6128 (a)	4		T/C	C	0.0545455	10.3261	K2	3.51	10.69	decreasing
9	31	DH4_SNP6128 (a)	4		T/C	C	0.0545455	10.3261	S	3.74737	8.27737	decreasing
9	32	DH4_SNP6048 (a)	4		C/T	T	0.0866013	16.8478	K2	2.11	8.89	decreasing
10	33	PC_SNP8000	4		C/T	T	0.243132	1.08696	K2	2.1	6.41	increasing
10	33	PC_SNP8000	4		C/T	T	0.243132	1.08696	S	2.52841	4.8005	increasing
10	34	PC_SNP8109 (a)	4		A/T	T	0.152473	1.08696	K2	2.17	6.59	increasing
10	34	PC_SNP8109 (a)	4		A/T	T	0.152473	1.08696	S	2.81147	5.43222	increasing
10	35	PC_SNP8115 (a)	4		T/A	A	0.166209	1.08696	K2	2.39	7.16	increasing
10	35	PC_SNP8115 (a)	4		T/A	A	0.166209	1.08696	S	3.21283	6.32958	increasing
11	36	GT8_SNP266	5		T/C	T	0.436131	25.5435	K2Q	4.04	14.41	increasing
11	36	GT8_SNP266	5		T/C	T	0.436131	25.5435	K2	4.7	18.65	increasing
11	36	GT8_SNP266	5		T/C	T	0.436131	25.5435	K1	2.85293	7.22314	increasing
11	36	GT8_SNP266	5		T/C	T	0.436131	25.5435	S	2.82522	7.22314	increasing
11	37	GT8_SNP290	5		A/C	C	0.0290323	15.7609	K2	2.55	7.48	increasing
11	37	GT8_SNP290	5		A/C	C	0.0290323	15.7609	K1	3.25193	5.54107	increasing
11	37	GT8_SNP290	5		A/C	C	0.0290323	15.7609	S	2.49572	5.54107	increasing
11	38	GT8_SNP296	5	1981296	C/T	C	0.0528846	15.2174	K2Q	2.02	6.29	increasing
11	38	GT8_SNP296	5	1981296	C/T	C	0.0528846	15.2174	K2	3.22	12.2	increasing
11	38	GT8_SNP296	5	1981296	C/T	C	0.0528846	15.2174	K1	2.2157	6.84315	increasing
11	38	GT8_SNP296	5	1981296	C/T	C	0.0528846	15.2174	S	3.01258	6.84315	increasing
12	39	TPARL_SNP4744	5	2134744	G/A	A	0.239264	11.413	K2Q	2.01	6.46	increasing
12	39	TPARL_SNP4744	5	2134744	G/A	A	0.239264	11.413	K1	2.09198	3.11398	increasing
12	40	TPARL_SNP4843	5		G/A	A	0.122222	26.6304	K2Q	3.21	8.29	decreasing
12	40	TPARL_SNP4843	5		G/A	A	0.122222	26.6304	K1	2.24332	3.4293	decreasing
12	41	TPARL_SNP4862	5		T/G	G	0.0798611	21.7391	K2Q	2.49	7.54	?
13	42	ATPase_InDel2	5		na	na	na	20.6522	K2	2.05	4.74	not analysed
13	42	ATPase_InDel2	5		na	na	na	20.6522	S	2.04871	4.6513	not analysed
13	43	ATPase_SNP7939 (a)	5	5067939	T/C	C	0.37037	26.6304	K2Q	4.7	15.21	decreasing
13	43	ATPase_SNP7939 (a)	5	5067939	T/C	C	0.37037	26.6304	K2	3	13.07	decreasing
13	43	ATPase_SNP7939 (a)	5	5067939	T/C	C	0.37037	26.6304	K1	4.71032	12.6508	decreasing
13	43	ATPase_SNP7939 (a)	5	5067939	T/C	C	0.37037	26.6304	S	4.63809	12.6508	decreasing
13	44	ATPase_SNP7971 (a)	5	5067971	T/A	A	0.376866	27.1739	K2Q	5.77	18.36	decreasing
13	44	ATPase_SNP7971 (a)	5	5067971	T/A	A	0.376866	27.1739	K2	7.62	27.29	decreasing
13	44	ATPase_SNP7971 (a)	5	5067971	T/A	A	0.376866	27.1739	K1	6.01838	23.749	decreasing
13	44	ATPase_SNP7971 (a)	5	5067971	T/A	A	0.376866	27.1739	S	8.62863	23.749	decreasing
13	45	ATPase_SNP7981 (a)	5	5067981	A/G	G	0.366319	21.7391	K2Q	7.5	20.5	decreasing
13	45	ATPase_SNP7981 (a)	5	5067981	A/G	G	0.366319	21.7391	K2	8.2	26.68	decreasing
13	45	ATPase_SNP7981 (a)	5	5067981	A/G	G	0.366319	21.7391	K1	5.80962	25.3644	decreasing
13	45	ATPase_SNP7981 (a)	5	5067981	A/G	G	0.366319	21.7391	S	9.9064	25.3644	decreasing
13	46	ATPase_SNP8019 (a)	5	5068019	C/T	T	0.358156	23.3696	K2Q	6.76	19.17	decreasing
13	46	ATPase_SNP8019 (a)	5	5068019	C/T	T	0.358156	23.3696	K2	7.18	24.63	decreasing
13	46	ATPase_SNP8019 (a)	5	5068019	C/T	T	0.358156	23.3696	K1	5.12209	23.9349	decreasing
13	46	ATPase_SNP8019 (a)	5	5068019	C/T	T	0.358156	23.3696	S	9.12679	23.9349	decreasing
13	47	ATPase_SNP8060 (a)	5	5068060	G/A	A	0.396617	27.7174	K2Q	7.08	21.38	decreasing
13	47	ATPase_SNP8060 (a)	5	5068060	G/A	A	0.396617	27.7174	K2	8.12	28.68	decreasing
13	47	ATPase_SNP8060 (a)	5	5068060	G/A	A	0.396617	27.7174	K1	4.20672	23.882	decreasing
13	47	ATPase_SNP8060 (a)	5	5068060	G/A	A	0.396617	27.7174	S	8.61898	23.882	decreasing
13	48	ATPase_SNP8102	5	5068102	C/T	T	0.258865	23.3696	K2Q	3.6	11.85	decreasing
13	48	ATPase_SNP8102	5	5068102	C/T	T	0.258865	23.3696	K2	4.58	18.07	decreasing
13	48	ATPase_SNP8102	5	5068102	C/T	T	0.258865	23.3696	K1	3.76818	12.3845	decreasing
13	48	ATPase_SNP8102	5	5068102	C/T	T	0.258865	23.3696	S	4.727	12.3845	decreasing
13	49	ATPase_SNP8116	5	5068116	A/G	G	0.312081	19.0217	K2	2.14	9.2	decreasing
13	49	ATPase_SNP8116	5	5068116	A/G	G	0.312081	19.0217	S	2.82911	6.6622	decreasing
13	50	ATPase_SNP8176	5	5068176	C/T	T	0.231343	27.1739	K2Q	3.52	12.65	decreasing
13	50	ATPase_SNP8176	5	5068176	C/T	T	0.231343	27.1739	K2	4.05	16.45	decreasing
13	50	ATPase_SNP8176	5	5068176	C/T	T	0.231343	27.1739	K1	4.12949	16.2052	decreasing
13	50	ATPase_SNP8176	5	5068176	C/T	T	0.231343	27.1739	S	5.84706	16.2052	decreasing
13	51	ATPase_SNP8218	5	5068218	C/T	T	0.180357	23.913	K2Q	2.68	9.25	decreasing
13	51	ATPase_SNP8218	5	5068218	C/T	T	0.180357	23.913	K2	5.6	20.2	decreasing
13	51	ATPase_SNP8218	5	5068218	C/T	T	0.180357	23.913	K1	2.37558	17.3469	decreasing
13	51	ATPase_SNP8218	5	5068218	C/T	T	0.180357	23.913	S	6.51122	17.3469	decreasing
13	52	ATPase_SNP8326 (a)	5	5068326	A/C	C	0.388889	26.6304	K2Q	8.92	24.63	decreasing
13	52	ATPase_SNP8326 (a)	5	5068326	A/C	C	0.388889	26.6304	K2	9.6	31.06	decreasing
13	52	ATPase_SNP8326 (a)	5	5068326	A/C	C	0.388889	26.6304	K1	6.78304	26.5762	decreasing
13	52	ATPase_SNP8326 (a)	5	5068326	A/C	C	0.388889	26.6304	S	9.80338	26.5762	decreasing
13	53	ATPase_SNP8491	5		T/C	C	0.11478	13.587	K2Q	3.89	9.32	decreasing
13	53	ATPase_SNP8491	5		T/C	C	0.11478	13.587	K2	2.36	6.88	decreasing
13	53	ATPase_SNP8491	5		T/C	C	0.11478	13.587	K1	3.40798	6.0337	decreasing
13	53	ATPase_SNP8491	5		T/C	C	0.11478	13.587	S	2.74396	6.0337	decreasing
14	54	Coi1_SNP7557 (a)	5		T/C	C	0.0669399	0.543478	K2Q	3.19	7.29	decreasing
14	54	Coi1_SNP7557 (a)	5		T/C	C	0.0669399	0.543478	K2	2.8	8.29	decreasing
14	54	Coi1_SNP7557 (a)	5		T/C	C	0.0669399	0.543478	S	3.05067	5.93488	decreasing
14	55	Coi1_SNP1833	5		T/C	C	0.244118	7.6087	K2	2.64	7.15	increasing
14	56	Coi1_SNP1690 (a)	5		A/G	G	0.0971429	4.8913	K2Q	2.14	5.41	decreasing
14	56	Coi1_SNP1690 (a)	5		A/G	G	0.0971429	4.8913	K2	3.07	9.25	decreasing
14	56	Coi1_SNP1690 (a)	5		A/G	G	0.0971429	4.8913	S	3.30894	6.80081	decreasing
15	57	StGP28_SNP886	6	49101886	A/T	T	0.242593	26.6304	K2	2.33	10.65	decreasing
15	57	StGP28_SNP886	6	49101886	A/T	T	0.242593	26.6304	S	2.26637	5.67062	decreasing
16	58	RPS27_SNP10076	6	50410076	C/G	G	0.0645695	17.9348	S	2.32315	5.22645	decreasing
17	59	EXO_SNP678	6	54346678	C/T	T	0.254386	7.06522	S	2.40278	4.80868	increasing
17	60	EXO_SNP750	6		A/G	G	0.242733	6.52174	K2Q	2.26	5.64	increasing
17	60	EXO_SNP750	6		A/G	G	0.242733	6.52174	K2	2.49	7.57	increasing
18	61	StTL15A_SNP60031	6	56860031	G/C	C	0.216102	3.80435	S	2.32524	4.47018	increasing
19	62	OPR3_SNP713	7		A/G	A	0.242938	3.80435	K2Q	2.1	6.08	increasing
19	63	OPR3_SNP720	7		G/A	A	0.142655	3.80435	K2Q	2.38	5.86	?
19	63	OPR3_SNP720	7		G/A	A	0.142655	3.80435	K2	2.26	7.1	?
19	64	OPR3_SNP834	7		T/C	C	0.338983	3.80435	K2Q	2.29	6.51	increasing
19	64	OPR3_SNP834	7		T/C	C	0.338983	3.80435	K2	2.49	8.86	increasing
20	65	CAB13_SNP980	7		C/A	A	0.217647	7.6087	K2Q	2.4	6.55	increasing
20	65	CAB13_SNP980	7		C/A	A	0.217647	7.6087	K2	2.43	7.75	increasing
20	65	CAB13_SNP980	7		C/A	A	0.217647	7.6087	S	3.15382	6.62658	increasing
20	66	CAB13_SNP981	7		G/T	T	0.0926471	7.6087	S	2.21031	4.38018	increasing
21	67	psaD_SNP2817 (a)	8		A/C	C	0.0328571	4.8913	K2	2.08	5.37	increasing
21	68	psaD_SNP2820	8		A/C	C	0.03	4.8913	K2	2.96	7.53	?
21	68	psaD_SNP2820	8		A/C	C	0.03	4.8913	S	2.60886	5.1766	?
21	69	psaD_SNP2829 (a)	8		T/A	A	0.0357143	4.8913	K2Q	2.32	4.75	increasing
21	69	psaD_SNP2829 (a)	8		T/A	A	0.0357143	4.8913	K2	2.89	7.39	increasing
21	70	psaD_SNP2907 (b)	8		A/C	C	0.0657143	4.8913	K2	3.5	10.52	increasing
21	70	psaD_SNP2907 (b)	8		A/C	C	0.0657143	4.8913	S	3.59319	7.45986	increasing
21	71	psaD_SNP2932	8		G/A	A	0.465714	4.8913	K2	3.4	11.47	decreasing
21	71	psaD_SNP2932	8		G/A	A	0.465714	4.8913	K1	2.443	8.16222	decreasing
21	71	psaD_SNP2932	8		G/A	A	0.465714	4.8913	S	3.89673	8.16222	decreasing
21	72	psaD_SNP2974 (b)	8		A/C	C	0.0670391	2.71739	S	2.28417	4.32799	increasing
21	73	psaD_SNP2975	8		A/T	T	0.0635838	5.97826	K2	2.74	7.06	increasing
21	73	psaD_SNP2975	8		A/T	T	0.0635838	5.97826	S	2.54884	5.09519	increasing
21	74	psaD_SNP3022	8		A/G	G	0.305233	6.52174	K2Q	2.14	6.34	?
21	74	psaD_SNP3022	8		A/G	G	0.305233	6.52174	K2	3.63	11.82	?
22	75	Plox1_SNP7734 (a)	8		A/G	A	0.367232	3.80435	K2	2.06	7.54	increasing
22	75	Plox1_SNP7734 (a)	8		A/G	A	0.367232	3.80435	S	2.40927	4.66209	increasing
22	76	Plox1_SNP8096 (a)	8		A/T	A	0.258333	2.17391	K2	2.27	6.92	increasing
22	76	Plox1_SNP8096 (a)	8		A/T	A	0.258333	2.17391	S	3.03615	5.99929	increasing
22	77	Plox1_SNP8168 (a)	8		A/G	A	0.320833	2.17391	S	2.83108	5.536	increasing
22	78	Plox1_SNP8206 (b)	8		C/A	C	0.0524862	1.63043	S	2.73027	5.27947	increasing
22	79	Plox1_SNP8212	8		C/G	G	0.45442	1.63043	K2	2.54	8.7	decreasing
22	79	Plox1_SNP8212	8		C/G	G	0.45442	1.63043	S	3.71876	7.50013	decreasing
22	80	Plox1_SNP8213	8		T/C	C	0.0207182	1.63043	K2Q	2.08	3.07	?
22	81	Plox1_SNP8216 (a)	8		G/T	G	0.312155	1.63043	S	2.26776	4.24395	increasing
22	82	Plox1_SNP8222 (b)	8		C/T	C	0.0483425	1.63043	S	2.98875	5.86016	increasing
23	83	Potlx3_SNP7549	8		A/T	T	0.0303468	5.97826	K2	4.07	11.95	decreasing
23	83	Potlx3_SNP7549	8		A/T	T	0.0303468	5.97826	S	3.80687	8.04392	decreasing
23	84	Potlx3_SNP478	8		T/A	A	0.336826	9.23913	S	2.42928	4.98673	decreasing
24	85	CYP71D11_SNP244	8		G/A	A	0.183824	7.6087	K2	2.31	8.54	decreasing
24	86	CYP71D11_SNP385 (a)	8		T/C	C	0.25	7.6087	K2	3.24	10.98	decreasing
24	86	CYP71D11_SNP385 (a)	8		T/C	C	0.25	7.6087	S	5.38562	11.8936	decreasing
24	87	CYP71D11_SNP657 (a)	8		T/C	C	0.254601	11.413	K2	4.17	13.71	decreasing
24	87	CYP71D11_SNP657 (a)	8		T/C	C	0.254601	11.413	S	5.80933	13.3953	decreasing
25	88	HSP70_SNP9257	9		A/T	T	0.178371	3.26087	S	2.24807	4.27027	increasing
26	89	Lox1St2_SNP6411 (a)	9		G/A	A	0.0906593	1.08696	K2	2.03	6.2	decreasing
26	89	Lox1St2_SNP6411 (a)	9		G/A	A	0.0906593	1.08696	S	2.79553	5.3966	decreasing
26	90	Lox1St2_SNP6615	9		A/G	G	0.0638889	2.17391	K1	2.57205	6.51044	increasing
26	90	Lox1St2_SNP6615	9		A/G	G	0.0638889	2.17391	S	3.26234	6.51044	increasing
26	91	Lox1St2_SNP6762 (a)	9		A/T	T	0.0838415	10.8696	S	2.54049	5.35079	decreasing
26	92	Lox1St2_SNP6827	9	53386827	G/A	G	0.495427	10.8696	K2	2.05	8.18	?
26	93	Lox1St2_SNP6526	9		G/A	A	0.395028	1.63043	S	3.4026	6.79037	increasing
27	94	Rpi-vnt1_SNP440	9		T/C	C	0.216851	1.63043	S	2.10189	3.87472	increasing
27	95	Rpi-vnt1_SNP527	9		A/G	C	0.0975275	1.08696	K2	2.08	6.35	increasing
27	95	Rpi-vnt1_SNP527	9		A/G	C	0.0975275	1.08696	S	2.91874	5.67196	increasing
27	96	Rpi-vnt1_SNP539	9		A/G	G	0.353022	1.08696	K2	2.96	9.77	increasing
27	96	Rpi-vnt1_SNP539	9		A/G	G	0.353022	1.08696	S	3.36737	6.67512	increasing
27	97	Rpi-vnt1_SNP632	9		A/G/C	na	na	0.543478	K2	2.24	7.67	not analysed
27	97	Rpi-vnt1_SNP632	9		A/G/C	na	na	0.543478	S	2.79051	5.35638	not analysed
28	98	CaM-10_SNP247 (a)	10	59617247	G/T	G	0.304167	2.17391	K2	5.21	15.05	decreasing
28	98	CaM-10_SNP247 (a)	10	59617247	G/T	G	0.304167	2.17391	S	6.97085	14.7102	decreasing
28	99	CaM-10_SNP205 (a)	10	59617205	C/T	C	0.331944	2.17391	K2	5	12.34	decreasing
28	99	CaM-10_SNP205 (a)	10	59617205	C/T	C	0.331944	2.17391	S	5.31469	11.1063	decreasing
29	100	BSDR4_SNP308 (b)	11		A/G	G	0.387	3.80435	K2	4.38	13.77	decreasing
29	100	BSDR4_SNP308 (b)	11		A/G	G	0.387	3.80435	K1	2.62723	10.4107	decreasing
29	100	BSDR4_SNP308 (b)	11		A/G	G	0.387	3.80435	S	4.92555	10.4107	decreasing
29	101	BSDR4_SNP339 (b)	11		C/T	T	0.356742	3.26087	K2	6.13	17.73	decreasing
29	101	BSDR4_SNP339 (b)	11		C/T	T	0.356742	3.26087	K1	2.30196	8.13854	decreasing
29	101	BSDR4_SNP339 (b)	11		C/T	T	0.356742	3.26087	S	3.94514	8.13854	decreasing
29	102	BSDR4_SNP437	11		A/C	A	0.0240113	3.80435	K2	5.2	11.18	decreasing
29	102	BSDR4_SNP437	11		A/C	A	0.0240113	3.80435	S	5.06546	10.726	decreasing
29	103	BSDR4_SNP454 (b)	11	1495454	A/G	G	0.34691	3.26087	K2	2.85	9.54	decreasing
29	103	BSDR4_SNP454 (b)	11	1495454	A/G	G	0.34691	3.26087	K1	2.1374	7.81634	decreasing
29	103	BSDR4_SNP454 (b)	11	1495454	A/G	G	0.34691	3.26087	S	3.80352	7.81634	decreasing
30	104	KiTH-2_SNP3806	11		T/A	A	0.0436047	6.52174	K2Q	2.79	7.94	decreasing
31	105	CaM-11_SNP3815 (a)	11	43823815	A/G	A	0.476124	3.26087	K2	2.36	7.11	increasing
31	106	CaM-11_SNP3986 (a)	11		T/A	A	0.423184	2.71739	S	2.27509	4.30753	decreasing
32	107	LapN_SNP0878 (b)	12	2330878	C/T	T	0.4625	2.17391	K1	2.39698	2.56521	decreasing
32	108	LapN_SNP0964 (b)	12		A/G	G	0.450843	3.26087	K1	2.4456	2.83186	decreasing
32	109	LapN_SNP0967 (b)	12		G/A	A	0.419944	3.26087	K1	2.927	3.88624	decreasing
32	109	LapN_SNP0967 (b)	12		G/A	A	0.419944	3.26087	S	2.07824	3.88624	decreasing
32	110	LapN_SNP1005_Indel	12		na	na	0.488764	3.26087	K1	2.79461	4.5266	not analysed
32	110	LapN_SNP1005_Indel	12		na	na	0.488764	3.26087	S	2.36106	4.5266	not analysed
33	111	ATPD_SNP651	12		C/G	C	0.41018	9.23913	K2Q	2.19	6.71	?
