# Supplementary material for: Targeted and Untargeted Approaches Unravel Novel Candidate Genes and Diagnostic SNPs for Quantitative Resistance of the Potato (Solanum tuberosum L.) to Phytophthora infestans Causing the Late Blight Disease
Source: PLoS One. 2016 Jun 9;11(6):e0156254. doi: 10.1371/journal.pone.0156254 (PMC4900573; doi:10.1371/journal.pone.0156254)
Supplement: S7 File — (XLSX) [file pone.0156254.s007.xlsx]

## Sheet: 04.2.SNP_freq_fisher.two_sided.
CHROM	POS	REF	ALT	QUAL	mRNA	gene	annotation	R.GT	R.GQ	R.AD1	R.AD2	S.GT	S.GQ	S.AD1	S.AD2	R.freq	S.freq	fisher,padj
ST4.03ch01	226522	A	G	3279.19	PGSC0003DMT400058594	PGSC0003DMG400022764	Glutamate decarboxylase isoform3	1/1	39	7	74	0/1	99	20	41	0.91358024691358	0.672131147540984	0.0063526
ST4.03ch01	226571	T	C	2391.44	PGSC0003DMT400058594	PGSC0003DMG400022764	Glutamate decarboxylase isoform3	0/1	84	11	57	0/1	99	43	29	0.838235294117647	0.402777777777778	6.67794e-06
ST4.03ch01	229032	C	T	424.19	PGSC0003DMT400058594	PGSC0003DMG400022764	Glutamate decarboxylase isoform3	0/1	99	33	18	0/0	99	58	1	0.352941176470588	0.0169491525423729	0.00011624
ST4.03ch01	251132	T	G	1024.44	PGSC0003DMT400058653	PGSC0003DMG400022786	Plasmalemma Na+/H+ antiporter	0/1	99	77	42	0/1	48	100	14	0.352941176470588	0.12280701754386	0.00119659
ST4.03ch01	251245	C	T	848.19	PGSC0003DMT400058653	PGSC0003DMG400022786	Plasmalemma Na+/H+ antiporter	0/1	99	55	36	0/0	99	60	2	0.395604395604396	0.032258064516129	4.65092e-06
ST4.03ch01	251975	A	G	2317.44	PGSC0003DMT400058653	PGSC0003DMG400022786	Plasmalemma Na+/H+ antiporter	0/1	99	9	54	0/1	99	29	38	0.857142857142857	0.567164179104478	0.00647014
ST4.03ch01	251988	C	T	632.46	PGSC0003DMT400058653	PGSC0003DMG400022786	Plasmalemma Na+/H+ antiporter	0/1	99	34	26	0/1	22	53	5	0.433333333333333	0.0862068965517241	0.000501274
ST4.03ch01	252081	A	G	583.19	PGSC0003DMT400058653	PGSC0003DMG400022786	Plasmalemma Na+/H+ antiporter	0/1	99	50	29	0/0	84	48	0	0.367088607594937	0	6.6116e-06
ST4.03ch01	252935	T	C	332.19	PGSC0003DMT400058653	PGSC0003DMG400022786	Plasmalemma Na+/H+ antiporter	0/1	99	24	12	0/0	81	38	1	0.333333333333333	0.0256410256410256	0.00689202
ST4.03ch01	252941	C	T	374.19	PGSC0003DMT400058653	PGSC0003DMG400022786	Plasmalemma Na+/H+ antiporter	0/1	99	23	13	0/0	75	39	1	0.361111111111111	0.025	0.0031375
ST4.03ch01	252971	G	A	480.19	PGSC0003DMT400058653	PGSC0003DMG400022786	Plasmalemma Na+/H+ antiporter	0/1	99	34	17	0/0	87	43	0	0.333333333333333	0	0.000392521
ST4.03ch01	252972	G	A	520.19	PGSC0003DMT400058653	PGSC0003DMG400022786	Plasmalemma Na+/H+ antiporter	0/1	99	33	18	0/0	81	40	0	0.352941176470588	0	0.000221338
ST4.03ch01	254209	G	A	369.48	PGSC0003DMT400058653	PGSC0003DMG400022786	Plasmalemma Na+/H+ antiporter	0/1	99	17	16	0/1	19	33	3	0.484848484848485	0.0833333333333333	0.0048792
ST4.03ch01	269319	T	C	555.19	PGSC0003DMT400058600	PGSC0003DMG400022766	Protein kinase	0/1	99	38	23	0/0	99	66	1	0.377049180327869	0.0149253731343284	3.73599e-06
ST4.03ch01	269347	T	G	3763.19	PGSC0003DMT400058600	PGSC0003DMG400022766	Protein kinase	1/1	99	3	63	0/1	99	20	59	0.954545454545455	0.746835443037975	0.00763107
ST4.03ch01	269355	C	T	530.19	PGSC0003DMT400058600	PGSC0003DMG400022766	Protein kinase	0/1	99	46	22	0/0	99	85	4	0.323529411764706	0.0449438202247191	0.000164812
ST4.03ch01	269530	A	C	623.19	PGSC0003DMT400058600	PGSC0003DMG400022766	Protein kinase	0/1	99	64	31	0/0	61	53	3	0.326315789473684	0.0535714285714286	0.00171775
ST4.03ch01	269531	G	T	664.19	PGSC0003DMT400058600	PGSC0003DMG400022766	Protein kinase	0/1	99	64	31	0/0	58	52	3	0.326315789473684	0.0545454545454545	0.00170825
ST4.03ch01	270292	G	C	573.19	PGSC0003DMT400058600	PGSC0003DMG400022766	Protein kinase	0/1	99	70	30	0/0	97	62	4	0.3	0.0606060606060606	0.00260749
ST4.03ch01	273181	G	A	766.54	PGSC0003DMT400058600	PGSC0003DMG400022766	Protein kinase	0/1	99	63	34	0/1	15	70	7	0.350515463917526	0.0909090909090909	0.001272
ST4.03ch01	273291	G	C	1122.44	PGSC0003DMT400058600	PGSC0003DMG400022766	Protein kinase	0/1	99	83	45	0/1	71	84	13	0.3515625	0.134020618556701	0.00360343
ST4.03ch01	273360	T	G	984.44	PGSC0003DMT400058600	PGSC0003DMG400022766	Protein kinase	0/1	99	124	21	0/1	99	51	39	0.144827586206897	0.433333333333333	5.50487e-05
ST4.03ch01	273408	A	G	3369.44	PGSC0003DMT400058600	PGSC0003DMG400022766	Protein kinase	0/1	99	48	82	0/1	99	50	30	0.630769230769231	0.375	0.00569605
ST4.03ch01	273531	A	T	4062.44	PGSC0003DMT400058600	PGSC0003DMG400022766	Protein kinase	0/1	99	70	123	0/1	99	84	40	0.637305699481865	0.32258064516129	3.24573e-06
ST4.03ch01	273534	G	A	8259.19	PGSC0003DMT400058600	PGSC0003DMG400022766	Protein kinase	1/1	99	11	186	0/1	99	24	104	0.944162436548223	0.8125	0.00560531
ST4.03ch01	273657	G	A	1204.44	PGSC0003DMT400058600	PGSC0003DMG400022766	Protein kinase	0/1	99	132	21	0/1	99	56	43	0.137254901960784	0.434343434343434	1.34437e-05
ST4.03ch01	273683	G	A	1332.19	PGSC0003DMT400058600	PGSC0003DMG400022766	Protein kinase	0/1	99	85	53	0/0	99	70	2	0.384057971014493	0.0277777777777778	1.44485e-07
ST4.03ch01	307363	T	C	1094.19	PGSC0003DMT400058659	PGSC0003DMG400022788	PLE	0/1	99	32	42	0/0	34	54	5	0.567567567567568	0.0847457627118644	2.10589e-07
ST4.03ch01	307463	T	A	783.44	PGSC0003DMT400058659	PGSC0003DMG400022788	PLE	0/1	99	53	32	0/1	56	70	8	0.376470588235294	0.102564102564103	0.00111158
ST4.03ch01	307998	T	C	1957.19	PGSC0003DMT400058659	PGSC0003DMG400022788	PLE	1/1	93	1	45	0/1	99	9	21	0.978260869565217	0.7	0.00966556
ST4.03ch01	309532	G	A	278.19	PGSC0003DMT400058659	PGSC0003DMG400022788	PLE	0/1	99	9	10	0/0	37	37	3	0.526315789473684	0.075	0.00406845
ST4.03ch01	310871	C	T	399.44	PGSC0003DMT400058659	PGSC0003DMG400022788	PLE	0/1	49	37	5	0/1	99	15	15	0.119047619047619	0.5	0.00752555
ST4.03ch01	342015	A	T	116.19	PGSC0003DMT400058668	PGSC0003DMG400022790	Oxidoreductase	0/0	60	31	1	0/1	99	8	7	0.03125	0.466666666666667	0.00919045
ST4.03ch01	342018	G	A	116.19	PGSC0003DMT400058668	PGSC0003DMG400022790	Oxidoreductase	0/0	60	31	0	0/1	99	8	7	0	0.466666666666667	0.00232923
ST4.03ch01	342020	A	C	116.19	PGSC0003DMT400058668	PGSC0003DMG400022790	Oxidoreductase	0/0	54	28	0	0/1	99	9	7	0	0.4375	0.00484054
ST4.03ch01	342027	A	C	160.19	PGSC0003DMT400058668	PGSC0003DMG400022790	Oxidoreductase	0/0	60	31	0	0/1	99	8	8	0	0.5	0.000974132
ST4.03ch01	342134	C	T	755.44	PGSC0003DMT400058668	PGSC0003DMG400022790	Oxidoreductase	0/1	41	3	20	0/1	99	19	8	0.869565217391304	0.296296296296296	0.00121736
ST4.03ch01	342170	C	T	242.19	PGSC0003DMT400058668	PGSC0003DMG400022790	Oxidoreductase	0/1	99	12	9	0/0	54	28	0	0.428571428571429	0	0.00268323
ST4.03ch01	342184	A	T	277.19	PGSC0003DMT400058668	PGSC0003DMG400022790	Oxidoreductase	0/1	99	13	10	0/0	60	28	0	0.434782608695652	0	0.00183832
ST4.03ch01	351916	C	T	4516.44	PGSC0003DMT400058609	PGSC0003DMG400022770	Dolichol-phosphate mannosyltransferase	0/1	99	18	100	0/1	99	55	66	0.847457627118644	0.545454545454545	1.73371e-05
ST4.03ch01	351964	A	G	6266.19	PGSC0003DMT400058609	PGSC0003DMG400022770	Dolichol-phosphate mannosyltransferase	1/1	99	3	122	0/1	99	32	99	0.976	0.755725190839695	5.23178e-06
ST4.03ch01	352002	A	T	3280.19	PGSC0003DMT400058609	PGSC0003DMG400022770	Dolichol-phosphate mannosyltransferase	1/1	65	5	65	0/1	99	21	48	0.928571428571429	0.695652173913043	0.00659398
ST4.03ch01	353979	A	C	1042.44	PGSC0003DMT400058670	PGSC0003DMG400022791	Xyloglucan endotransglucosylase/hydrolase 13	0/1	99	30	32	0/1	99	62	11	0.516129032258065	0.150684931506849	0.00021541
ST4.03ch01	354000	T	A	277.19	PGSC0003DMT400058670	PGSC0003DMG400022791	Xyloglucan endotransglucosylase/hydrolase 13	0/1	99	46	14	0/0	99	75	1	0.233333333333333	0.0131578947368421	0.000949989
ST4.03ch01	354051	A	G	2352.44	PGSC0003DMT400058670	PGSC0003DMG400022791	Xyloglucan endotransglucosylase/hydrolase 13	0/1	99	19	56	0/1	99	38	28	0.746666666666667	0.424242424242424	0.0026236
ST4.03ch01	354198	T	G	3112.57	PGSC0003DMT400058670	PGSC0003DMG400022791	Xyloglucan endotransglucosylase/hydrolase 13	0/1	4	11	78	0/1	99	24	34	0.876404494382023	0.586206896551724	0.00227583
ST4.03ch01	354248	C	T	1163.44	PGSC0003DMT400058670	PGSC0003DMG400022791	Xyloglucan endotransglucosylase/hydrolase 13	0/1	99	19	32	0/1	99	47	17	0.627450980392157	0.265625	0.00253369
ST4.03ch01	354295	T	C	363.19	PGSC0003DMT400058670	PGSC0003DMG400022791	Xyloglucan endotransglucosylase/hydrolase 13	0/1	99	31	17	0/0	99	54	2	0.354166666666667	0.0357142857142857	0.00063752
ST4.03ch01	355575	C	A	974.26	PGSC0003DMT400058670	PGSC0003DMG400022791	Xyloglucan endotransglucosylase/hydrolase 13	1/1	19	2	26	0/1	99	20	8	0.928571428571429	0.285714285714286	4.80963e-05
ST4.03ch01	375963	C	T	1109.44	PGSC0003DMT400058615	PGSC0003DMG400022772	ZFP4 (ZINC FINGER PROTEIN 4)	0/1	99	34	34	0/1	99	65	19	0.5	0.226190476190476	0.00817929
ST4.03ch01	375969	T	C	3240.71	PGSC0003DMT400058615	PGSC0003DMG400022772	ZFP4 (ZINC FINGER PROTEIN 4)	1/1	5	6	65	0/1	99	27	59	0.915492957746479	0.686046511627907	0.00591556
ST4.03ch01	375971	C	T	564.44	PGSC0003DMT400058615	PGSC0003DMG400022772	ZFP4 (ZINC FINGER PROTEIN 4)	0/1	99	44	26	0/1	63	77	10	0.371428571428571	0.114942528735632	0.0038242
ST4.03ch01	376067	A	G	2640.44	PGSC0003DMT400058615	PGSC0003DMG400022772	ZFP4 (ZINC FINGER PROTEIN 4)	0/1	99	13	54	0/1	99	44	43	0.805970149253731	0.494252873563218	0.0018855
ST4.03ch01	376101	G	A	958.56	PGSC0003DMT400058615	PGSC0003DMG400022772	ZFP4 (ZINC FINGER PROTEIN 4)	0/1	99	49	41	0/1	14	106	11	0.455555555555556	0.094017094017094	3.82311e-07
ST4.03ch01	376153	G	A	1916.44	PGSC0003DMT400058615	PGSC0003DMG400022772	ZFP4 (ZINC FINGER PROTEIN 4)	0/1	99	77	75	0/1	99	96	14	0.493421052631579	0.127272727272727	2.90591e-08
ST4.03ch01	376158	T	C	7097.2	PGSC0003DMT400058615	PGSC0003DMG400022772	ZFP4 (ZINC FINGER PROTEIN 4)	1/1	99	0	146	1/1	38	11	100	1	0.900900900900901	0.00155198
ST4.03ch01	376192	C	T	1424.44	PGSC0003DMT400058615	PGSC0003DMG400022772	ZFP4 (ZINC FINGER PROTEIN 4)	0/1	99	65	47	0/1	99	91	19	0.419642857142857	0.172727272727273	0.00143082
ST4.03ch01	376202	C	A	1010.44	PGSC0003DMT400058615	PGSC0003DMG400022772	ZFP4 (ZINC FINGER PROTEIN 4)	0/1	99	74	40	0/1	28	102	13	0.350877192982456	0.11304347826087	0.000524635
ST4.03ch01	376204	C	T	933.46	PGSC0003DMT400058615	PGSC0003DMG400022772	ZFP4 (ZINC FINGER PROTEIN 4)	0/1	99	74	39	0/1	22	105	15	0.345132743362832	0.125	0.00177072
ST4.03ch01	376222	C	T	1073.37	PGSC0003DMT400058615	PGSC0003DMG400022772	ZFP4 (ZINC FINGER PROTEIN 4)	0/1	99	66	48	0/0	15	111	13	0.421052631578947	0.104838709677419	1.42917e-06
ST4.03ch01	376405	C	T	1397.44	PGSC0003DMT400058615	PGSC0003DMG400022772	ZFP4 (ZINC FINGER PROTEIN 4)	0/1	99	72	49	0/1	99	108	21	0.40495867768595	0.162790697674419	0.000574157
ST4.03ch01	376485	A	G	4341.44	PGSC0003DMT400058615	PGSC0003DMG400022772	ZFP4 (ZINC FINGER PROTEIN 4)	0/1	99	14	83	0/1	99	60	74	0.855670103092783	0.552238805970149	3.79957e-05
ST4.03ch01	376507	A	G	3795.44	PGSC0003DMT400058615	PGSC0003DMG400022772	ZFP4 (ZINC FINGER PROTEIN 4)	0/1	99	16	76	0/1	99	58	56	0.826086956521739	0.491228070175439	2.53911e-05
ST4.03ch01	376540	C	T	3307.44	PGSC0003DMT400058615	PGSC0003DMG400022772	ZFP4 (ZINC FINGER PROTEIN 4)	0/1	99	13	69	0/1	99	43	31	0.841463414634146	0.418918918918919	3.07729e-06
ST4.03ch01	376720	A	T	5046.44	PGSC0003DMT400058615	PGSC0003DMG400022772	ZFP4 (ZINC FINGER PROTEIN 4)	0/1	99	17	116	0/1	99	37	73	0.87218045112782	0.663636363636364	0.00298986
ST4.03ch01	376746	G	C	3424.44	PGSC0003DMT400058615	PGSC0003DMG400022772	ZFP4 (ZINC FINGER PROTEIN 4)	0/1	99	28	88	0/1	99	51	39	0.758620689655172	0.433333333333333	0.000109515
ST4.03ch01	399773	G	A	872.04	PGSC0003DMT400058674	PGSC0003DMG400022793	Cytochrome	1/1	4	2	22	0/1	99	22	10	0.916666666666667	0.3125	0.000205264
ST4.03ch01	401022	G	A	480.44	PGSC0003DMT400058701	PGSC0003DMG400022800	Cytochrome B561	0/1	99	16	19	0/1	43	40	6	0.542857142857143	0.130434782608696	0.0018702
ST4.03ch01	405268	T	C	509.6	PGSC0003DMT400058621	PGSC0003DMG400022775	CMPG1b	0/1	99	6	21	0/1	13	32	3	0.777777777777778	0.0857142857142857	1.75954e-06
ST4.03ch01	405422	G	A	329.02	PGSC0003DMT400058621	PGSC0003DMG400022775	CMPG1b	0/1	99	8	12	0/0	8	41	4	0.6	0.0888888888888889	0.000769548
ST4.03ch01	405472	T	C	340.19	PGSC0003DMT400058621	PGSC0003DMG400022775	CMPG1b	0/1	99	20	16	0/0	72	40	2	0.444444444444444	0.0476190476190476	0.000816226
ST4.03ch01	432913	C	G	234.19	PGSC0003DMT400058627	PGSC0003DMG400022778	Alpha,alpha-trehalose-phosphate synthase [UDP-forming] 6	0/1	99	13	11	0/0	90	48	1	0.458333333333333	0.0204081632653061	0.000218981
ST4.03ch01	433630	C	T	566.19	PGSC0003DMT400058627	PGSC0003DMG400022778	Alpha,alpha-trehalose-phosphate synthase [UDP-forming] 6	0/0	94	90	7	0/1	99	57	25	0.0721649484536082	0.304878048780488	0.00136547
ST4.03ch01	433987	T	C	785.19	PGSC0003DMT400058627	PGSC0003DMG400022778	Alpha,alpha-trehalose-phosphate synthase [UDP-forming] 6	0/1	99	92	39	0/0	99	144	6	0.297709923664122	0.04	1.91867e-07
ST4.03ch01	434443	T	A	1177.19	PGSC0003DMT400058627	PGSC0003DMG400022778	Alpha,alpha-trehalose-phosphate synthase [UDP-forming] 6	0/1	99	111	56	0/0	71	183	18	0.335329341317365	0.0895522388059701	3.75917e-07
ST4.03ch01	434600	A	G	1250.44	PGSC0003DMT400058627	PGSC0003DMG400022778	Alpha,alpha-trehalose-phosphate synthase [UDP-forming] 6	0/1	99	72	43	0/1	99	120	21	0.373913043478261	0.148936170212766	0.00101581
ST4.03ch01	434623	C	T	933.44	PGSC0003DMT400058627	PGSC0003DMG400022778	Alpha,alpha-trehalose-phosphate synthase [UDP-forming] 6	0/1	99	74	38	0/1	88	122	16	0.339285714285714	0.115942028985507	0.000632539
ST4.03ch01	434924	T	C	944.44	PGSC0003DMT400058627	PGSC0003DMG400022778	Alpha,alpha-trehalose-phosphate synthase [UDP-forming] 6	0/1	99	122	43	0/1	88	137	16	0.260606060606061	0.104575163398693	0.00681098
ST4.03ch01	435143	C	T	1835.44	PGSC0003DMT400058627	PGSC0003DMG400022778	Alpha,alpha-trehalose-phosphate synthase [UDP-forming] 6	0/1	99	250	93	0/1	49	293	35	0.271137026239067	0.106707317073171	3.09076e-06
ST4.03ch01	436258	A	T	2162.19	PGSC0003DMT400058627	PGSC0003DMG400022778	Alpha,alpha-trehalose-phosphate synthase [UDP-forming] 6	0/1	99	235	108	0/0	99	291	29	0.314868804664723	0.090625	8.45675e-11
ST4.03ch01	452130	G	T	633.82	PGSC0003DMT400058629	PGSC0003DMG400022779	Conserved gene of unknown function	0/1	3	2	17	0/1	99	14	5	0.894736842105263	0.263157894736842	0.00330623
ST4.03ch01	452145	C	T	206.19	PGSC0003DMT400058629	PGSC0003DMG400022779	Conserved gene of unknown function	0/1	99	6	7	0/0	48	21	0	0.538461538461538	0	0.00509857
ST4.03ch01	470522	G	A	1711.44	PGSC0003DMT400058635	PGSC0003DMG400022782	Aspartokinase	0/1	99	47	67	0/1	83	108	17	0.587719298245614	0.136	3.45337e-11
ST4.03ch01	470602	C	T	3846.44	PGSC0003DMT400058635	PGSC0003DMG400022782	Aspartokinase	0/1	99	27	92	0/1	99	58	62	0.773109243697479	0.516666666666667	0.00105305
ST4.03ch01	470631	G	A	1279.44	PGSC0003DMT400058635	PGSC0003DMG400022782	Aspartokinase	0/1	99	74	48	0/1	99	96	18	0.39344262295082	0.157894736842105	0.00160232
ST4.03ch01	470632	G	A	3858.44	PGSC0003DMT400058635	PGSC0003DMG400022782	Aspartokinase	0/1	99	30	88	0/1	99	58	57	0.745762711864407	0.495652173913044	0.00183832
ST4.03ch01	470858	A	C	2684.44	PGSC0003DMT400058635	PGSC0003DMG400022782	Aspartokinase	0/1	99	15	68	0/1	99	33	29	0.819277108433735	0.467741935483871	0.000394918
ST4.03ch01	472422	G	A	4464.44	PGSC0003DMT400058635	PGSC0003DMG400022782	Aspartokinase	0/1	99	37	127	0/1	99	95	54	0.774390243902439	0.36241610738255	2.58193e-11
ST4.03ch01	473005	C	T	1341.19	PGSC0003DMT400058635	PGSC0003DMG400022782	Aspartokinase	0/1	99	79	55	0/0	73	128	14	0.41044776119403	0.0985915492957746	1.86864e-07
ST4.03ch01	473095	C	T	4491.44	PGSC0003DMT400058635	PGSC0003DMG400022782	Aspartokinase	0/1	99	25	106	0/1	99	71	58	0.809160305343511	0.449612403100775	1.87224e-07
ST4.03ch01	473418	A	C	3768.44	PGSC0003DMT400058635	PGSC0003DMG400022782	Aspartokinase	0/1	99	19	84	0/1	99	76	52	0.815533980582524	0.40625	3.46469e-08
ST4.03ch01	473487	T	C	4009.44	PGSC0003DMT400058635	PGSC0003DMG400022782	Aspartokinase	0/1	99	24	98	0/1	99	49	43	0.80327868852459	0.467391304347826	2.39323e-05
ST4.03ch01	473625	C	T	4809.44	PGSC0003DMT400058635	PGSC0003DMG400022782	Aspartokinase	0/1	99	48	118	0/1	99	63	52	0.710843373493976	0.452173913043478	0.000573451
ST4.03ch01	473947	G	A	5670.44	PGSC0003DMT400058635	PGSC0003DMG400022782	Aspartokinase	0/1	99	26	150	0/1	99	51	61	0.852272727272727	0.544642857142857	1.67304e-06
ST4.03ch01	474355	A	G	6017.44	PGSC0003DMT400058635	PGSC0003DMG400022782	Aspartokinase	0/1	99	34	166	0/1	99	53	61	0.83	0.535087719298246	2.89048e-06
ST4.03ch01	474763	A	G	6649.44	PGSC0003DMT400058635	PGSC0003DMG400022782	Aspartokinase	0/1	99	30	174	0/1	99	56	67	0.852941176470588	0.544715447154472	2.13562e-07
ST4.03ch01	474945	T	C	7510.44	PGSC0003DMT400058635	PGSC0003DMG400022782	Aspartokinase	0/1	99	68	190	0/1	99	91	80	0.736434108527132	0.467836257309941	1.903e-06
ST4.03ch01	475029	A	G	665.45	PGSC0003DMT400058635	PGSC0003DMG400022782	Aspartokinase	0/1	25	231	26	0/1	99	127	39	0.101167315175097	0.234939759036145	0.00472145
ST4.03ch01	475056	T	A	1450.44	PGSC0003DMT400058635	PGSC0003DMG400022782	Aspartokinase	0/1	99	165	59	0/1	51	121	14	0.263392857142857	0.103703703703704	0.00392667
ST4.03ch01	475077	G	A	1403.44	PGSC0003DMT400058635	PGSC0003DMG400022782	Aspartokinase	0/1	99	207	32	0/1	99	89	52	0.133891213389121	0.368794326241135	1.05999e-05
ST4.03ch01	477111	T	A	240.19	PGSC0003DMT400058680	PGSC0003DMG400022796	Aspartate-semialdehyde dehydrogenase	0/0	99	53	0	0/1	99	55	13	0	0.191176470588235	0.00740137
ST4.03ch01	477175	A	T	5309.44	PGSC0003DMT400058680	PGSC0003DMG400022796	Aspartate-semialdehyde dehydrogenase	0/1	99	32	129	0/1	99	70	84	0.801242236024845	0.545454545454545	5.37398e-05
ST4.03ch01	477237	T	C	137.19	PGSC0003DMT400058680	PGSC0003DMG400022796	Aspartate-semialdehyde dehydrogenase	0/1	99	172	25	0/0	99	149	4	0.126903553299492	0.0261437908496732	0.00891142
ST4.03ch01	477238	A	T	2061.44	PGSC0003DMT400058680	PGSC0003DMG400022796	Aspartate-semialdehyde dehydrogenase	0/1	99	119	76	0/1	99	123	30	0.38974358974359	0.196078431372549	0.00203888
ST4.03ch01	477474	C	G	529.19	PGSC0003DMT400058680	PGSC0003DMG400022796	Aspartate-semialdehyde dehydrogenase	0/0	99	167	12	0/1	99	110	32	0.0670391061452514	0.225352112676056	0.00135384
ST4.03ch01	481202	T	G	1254.19	PGSC0003DMT400058680	PGSC0003DMG400022796	Aspartate-semialdehyde dehydrogenase	0/1	99	89	56	0/0	47	91	8	0.386206896551724	0.0808080808080808	2.97488e-06
ST4.03ch01	481216	T	G	1252.19	PGSC0003DMT400058680	PGSC0003DMG400022796	Aspartate-semialdehyde dehydrogenase	0/1	99	85	52	0/0	41	84	8	0.37956204379562	0.0869565217391304	1.56508e-05
ST4.03ch01	481223	G	A	1094.19	PGSC0003DMT400058680	PGSC0003DMG400022796	Aspartate-semialdehyde dehydrogenase	0/1	99	76	49	0/0	32	82	7	0.392	0.0786516853932584	6.18396e-06
ST4.03ch01	489531	C	T	5024.19	PGSC0003DMT400058685	PGSC0003DMG403022797	Aspartate semialdehyde dehydrogenase	1/1	99	5	96	0/1	99	22	80	0.95049504950495	0.784313725490196	0.00933811
ST4.03ch01	489538	C	A	1544.44	PGSC0003DMT400058685	PGSC0003DMG403022797	Aspartate semialdehyde dehydrogenase	0/1	99	43	62	0/1	74	86	13	0.59047619047619	0.131313131313131	1.10509e-09
ST4.03ch01	489619	C	T	2459.44	PGSC0003DMT400058685	PGSC0003DMG403022797	Aspartate semialdehyde dehydrogenase	0/1	99	69	89	0/1	99	126	30	0.563291139240506	0.192307692307692	1.34885e-09
ST4.03ch01	492543	T	C	6910.19	PGSC0003DMT400058685	PGSC0003DMG403022797	Aspartate semialdehyde dehydrogenase	1/1	99	7	134	0/1	99	25	115	0.950354609929078	0.821428571428571	0.00892653
ST4.03ch01	492565	G	A	2310.44	PGSC0003DMT400058685	PGSC0003DMG403022797	Aspartate semialdehyde dehydrogenase	0/1	99	83	38	0/1	99	51	64	0.31404958677686	0.556521739130435	0.0038167
ST4.03ch01	492589	C	T	1437.44	PGSC0003DMT400058685	PGSC0003DMG403022797	Aspartate semialdehyde dehydrogenase	0/1	99	55	45	0/1	99	71	14	0.45	0.164705882352941	0.00083603
ST4.03ch01	492944	A	T	864.44	PGSC0003DMT400058685	PGSC0003DMG403022797	Aspartate semialdehyde dehydrogenase	0/1	99	22	31	0/1	99	34	7	0.584905660377358	0.170731707317073	0.00117445
ST4.03ch01	495286	C	A	160.19	PGSC0003DMT400058682	PGSC0003DMG402022797	SEC14 cytosolic factor / phosphoglyceride transfer family protein	0/1	99	63	13	0/0	99	92	2	0.171052631578947	0.0212765957446809	0.00959894
ST4.03ch01	497066	C	T	375.19	PGSC0003DMT400058682	PGSC0003DMG402022797	SEC14 cytosolic factor / phosphoglyceride transfer family protein	0/1	99	25	17	0/0	32	54	4	0.404761904761905	0.0689655172413793	0.00198118
ST4.03ch01	519936	T	A	514.19	PGSC0003DMT400058647	PGSC0003DMG400022785	Resistance protein PSH-RGH6	0/1	99	36	22	0/0	99	62	2	0.379310344827586	0.03125	5.15424e-05
ST4.03ch01	520567	A	G	323.44	PGSC0003DMT400058647	PGSC0003DMG400022785	Resistance protein PSH-RGH6	0/1	29	24	3	0/1	99	3	10	0.111111111111111	0.769230769230769	0.0015381
ST4.03ch01	525546	T	C	429.2	PGSC0003DMT400051415	PGSC0003DMG400019970	RGC1	1/1	27	0	10	0/1	59	11	3	1	0.214285714285714	0.00280923
ST4.03ch01	525549	A	C	429.2	PGSC0003DMT400051415	PGSC0003DMG400019970	RGC1	1/1	27	0	10	0/1	59	11	3	1	0.214285714285714	0.00280923
ST4.03ch01	525591	C	A	281.44	PGSC0003DMT400051415	PGSC0003DMG400019970	RGC1	0/1	62	2	8	0/1	26	22	3	0.8	0.12	0.00426951
ST4.03ch01	526163	A	G	398.19	PGSC0003DMT400051415	PGSC0003DMG400019970	RGC1	0/1	99	10	12	0/0	33	14	0	0.545454545454545	0	0.0095319
ST4.03ch01	532003	C	T	5930.44	PGSC0003DMT400051416	PGSC0003DMG400019971	Circadian clock-associated FKF1	0/1	99	54	125	0/1	99	105	99	0.698324022346369	0.485294117647059	0.000759711
ST4.03ch01	534626	A	C	2373.44	PGSC0003DMT400051416	PGSC0003DMG400019971	Circadian clock-associated FKF1	0/1	99	97	34	0/1	99	69	71	0.259541984732824	0.507142857142857	0.000864635
ST4.03ch01	534698	T	A	109.19	PGSC0003DMT400051416	PGSC0003DMG400019971	Circadian clock-associated FKF1	0/0	99	124	0	0/1	99	122	21	0	0.146853146853147	4.35457e-05
ST4.03ch01	534776	T	C	3490.44	PGSC0003DMT400051416	PGSC0003DMG400019971	Circadian clock-associated FKF1	0/1	99	91	49	0/1	99	59	90	0.35	0.604026845637584	0.000551115
ST4.03ch01	534935	C	T	1108.44	PGSC0003DMT400051416	PGSC0003DMG400019971	Circadian clock-associated FKF1	0/1	99	66	45	0/1	99	122	17	0.405405405405405	0.122302158273381	1.68156e-05
ST4.03ch01	535352	T	C	1404.44	PGSC0003DMT400051416	PGSC0003DMG400019971	Circadian clock-associated FKF1	0/1	99	55	41	0/1	99	79	19	0.427083333333333	0.193877551020408	0.00820638
ST4.03ch01	535454	G	A	3236.44	PGSC0003DMT400051416	PGSC0003DMG400019971	Circadian clock-associated FKF1	0/1	99	60	71	0/1	99	132	69	0.541984732824427	0.343283582089552	0.00629466
ST4.03ch01	535527	T	C	573.19	PGSC0003DMT400051416	PGSC0003DMG400019971	Circadian clock-associated FKF1	0/1	99	110	36	0/0	99	155	11	0.246575342465753	0.0662650602409639	0.000338355
ST4.03ch01	535586	A	G	2983.44	PGSC0003DMT400051416	PGSC0003DMG400019971	Circadian clock-associated FKF1	0/1	99	71	78	0/1	99	121	50	0.523489932885906	0.292397660818713	0.000862577
ST4.03ch01	536033	T	C	6277.44	PGSC0003DMT400051416	PGSC0003DMG400019971	Circadian clock-associated FKF1	0/1	99	130	167	0/1	99	183	101	0.562289562289562	0.355633802816901	2.7423e-05
ST4.03ch01	536147	T	A	4006.44	PGSC0003DMT400051416	PGSC0003DMG400019971	Circadian clock-associated FKF1	0/1	99	57	112	0/1	99	84	41	0.662721893491124	0.328	9.81195e-07
ST4.03ch01	536176	A	G	2272.19	PGSC0003DMT400051416	PGSC0003DMG400019971	Circadian clock-associated FKF1	0/1	99	95	90	0/0	99	135	12	0.486486486486487	0.0816326530612245	4.65028e-14
ST4.03ch01	536185	C	T	4220.44	PGSC0003DMT400051416	PGSC0003DMG400019971	Circadian clock-associated FKF1	0/1	99	75	122	0/1	99	112	50	0.619289340101523	0.308641975308642	3.76955e-07
ST4.03ch01	536303	T	A	645.71	PGSC0003DMT400051416	PGSC0003DMG400019971	Circadian clock-associated FKF1	0/1	99	26	25	0/0	5	37	4	0.490196078431373	0.0975609756097561	0.00105341
ST4.03ch01	549635	C	G	645.19	PGSC0003DMT400051425	PGSC0003DMG400019974	Myosin heavy chain, clone	1/1	39	1	18	0/1	97	15	5	0.947368421052632	0.25	0.00030357
ST4.03ch01	549739	C	A	4018.19	PGSC0003DMT400051425	PGSC0003DMG400019974	Myosin heavy chain, clone	1/1	80	9	102	0/1	99	21	41	0.918918918918919	0.661290322580645	0.000919317
ST4.03ch01	549753	G	T	540.19	PGSC0003DMT400051425	PGSC0003DMG400019974	Myosin heavy chain, clone	0/0	99	110	8	0/1	99	42	23	0.0677966101694915	0.353846153846154	7.57719e-05
ST4.03ch01	549989	T	A	325.19	PGSC0003DMT400051425	PGSC0003DMG400019974	Myosin heavy chain, clone	0/0	99	90	5	0/1	99	75	24	0.0526315789473684	0.242424242424242	0.00364676
ST4.03ch01	550043	C	G	2772.44	PGSC0003DMT400051425	PGSC0003DMG400019974	Myosin heavy chain, clone	0/1	99	41	76	0/1	99	70	33	0.64957264957265	0.320388349514563	4.76483e-05
ST4.03ch01	550592	A	T	1792.44	PGSC0003DMT400051425	PGSC0003DMG400019974	Myosin heavy chain, clone	0/1	99	14	42	0/1	99	44	28	0.75	0.388888888888889	0.0015011
ST4.03ch01	550625	T	C	816.41	PGSC0003DMT400051425	PGSC0003DMG400019974	Myosin heavy chain, clone	0/1	99	50	30	0/0	14	69	6	0.375	0.08	0.000473042
ST4.03ch01	550745	T	C	564.36	PGSC0003DMT400051425	PGSC0003DMG400019974	Myosin heavy chain, clone	0/1	99	28	18	0/1	5	57	6	0.391304347826087	0.0952380952380952	0.0054031
ST4.03ch01	551051	T	C	497.2	PGSC0003DMT400051425	PGSC0003DMG400019974	Myosin heavy chain, clone	0/1	99	26	21	0/0	28	54	5	0.446808510638298	0.0847457627118644	0.000623972
ST4.03ch01	551280	G	A	519.19	PGSC0003DMT400051425	PGSC0003DMG400019974	Myosin heavy chain, clone	0/1	99	31	21	0/0	40	42	3	0.403846153846154	0.0666666666666667	0.00223442
ST4.03ch01	554326	G	A	415.44	PGSC0003DMT400051425	PGSC0003DMG400019974	Myosin heavy chain, clone	0/1	99	6	16	0/1	41	17	3	0.727272727272727	0.15	0.00377881
ST4.03ch01	554344	A	G	543.44	PGSC0003DMT400051425	PGSC0003DMG400019974	Myosin heavy chain, clone	0/1	99	7	20	0/1	47	16	3	0.740740740740741	0.157894736842105	0.00381412
ST4.03ch01	559622	G	A	1034.19	PGSC0003DMT400051426	PGSC0003DMG400019975	Ankyrin repeat-containing protein	0/1	99	86	49	0/0	99	112	10	0.362962962962963	0.0819672131147541	3.09076e-06
ST4.03ch01	559660	A	G	1384.44	PGSC0003DMT400051426	PGSC0003DMG400019975	Ankyrin repeat-containing protein	0/1	99	108	60	0/1	88	117	16	0.357142857142857	0.120300751879699	8.40204e-05
ST4.03ch01	559689	G	A	596.19	PGSC0003DMT400051426	PGSC0003DMG400019975	Ankyrin repeat-containing protein	0/0	59	148	14	0/1	99	108	32	0.0864197530864197	0.228571428571429	0.00937639
ST4.03ch01	559867	G	A	447.19	PGSC0003DMT400051426	PGSC0003DMG400019975	Ankyrin repeat-containing protein	0/0	99	186	9	0/1	99	116	30	0.0461538461538462	0.205479452054795	0.000261342
ST4.03ch01	559874	T	C	469.19	PGSC0003DMT400051426	PGSC0003DMG400019975	Ankyrin repeat-containing protein	0/0	99	187	14	0/1	99	126	30	0.0696517412935323	0.192307692307692	0.00815894
ST4.03ch01	559891	C	T	2170.44	PGSC0003DMT400051426	PGSC0003DMG400019975	Ankyrin repeat-containing protein	0/1	99	116	80	0/1	99	134	24	0.408163265306122	0.151898734177215	5.93835e-06
ST4.03ch01	559943	A	G	1855.44	PGSC0003DMT400051426	PGSC0003DMG400019975	Ankyrin repeat-containing protein	0/1	99	145	63	0/1	99	140	25	0.302884615384615	0.151515151515152	0.00826519
ST4.03ch01	559993	A	G	9034.19	PGSC0003DMT400051426	PGSC0003DMG400019975	Ankyrin repeat-containing protein	1/1	99	10	185	0/1	99	38	149	0.948717948717949	0.796791443850267	0.000277637
ST4.03ch01	560308	A	G	971.44	PGSC0003DMT400051426	PGSC0003DMG400019975	Ankyrin repeat-containing protein	0/1	99	69	39	0/1	31	121	15	0.361111111111111	0.110294117647059	0.000149558
ST4.03ch01	560758	G	A	586.44	PGSC0003DMT400051426	PGSC0003DMG400019975	Ankyrin repeat-containing protein	0/1	99	36	23	0/1	74	66	8	0.389830508474576	0.108108108108108	0.00310794
ST4.03ch01	563275	G	A	385.19	PGSC0003DMT400051426	PGSC0003DMG400019975	Ankyrin repeat-containing protein	0/1	99	34	18	0/0	71	79	6	0.346153846153846	0.0705882352941176	0.00219156
ST4.03ch01	811961	T	C	164.19	PGSC0003DMT400025178	PGSC0003DMG400009730	Calcium-binding pollen allergen	0/1	99	14	10	0/0	48	24	0	0.416666666666667	0	0.00836451
ST4.03ch01	813169	T	C	1450.44	PGSC0003DMT400025176	PGSC0003DMG400009729	SET domain containing protein	0/1	99	27	42	0/1	99	36	12	0.608695652173913	0.25	0.002839
ST4.03ch01	813214	T	C	658.44	PGSC0003DMT400025176	PGSC0003DMG400009729	SET domain containing protein	0/1	99	31	27	0/1	44	40	7	0.46551724137931	0.148936170212766	0.00951458
ST4.03ch01	815428	T	A	421.19	PGSC0003DMT400025176	PGSC0003DMG400009729	SET domain containing protein	0/1	99	26	21	0/0	81	44	0	0.446808510638298	0	4.12721e-06
ST4.03ch01	815464	T	A	65.19	PGSC0003DMT400025176	PGSC0003DMG400009729	SET domain containing protein	0/0	66	33	0	0/1	95	13	7	0	0.35	0.00729107
ST4.03ch01	815968	C	T	542.19	PGSC0003DMT400025176	PGSC0003DMG400009729	SET domain containing protein	0/0	34	53	5	0/1	99	37	28	0.0862068965517241	0.430769230769231	0.00038665
ST4.03ch01	817150	G	A	651.04	PGSC0003DMT400025176	PGSC0003DMG400009729	SET domain containing protein	0/1	99	37	28	0/1	7	51	7	0.430769230769231	0.120689655172414	0.00257667
ST4.03ch01	817205	G	A	2379.44	PGSC0003DMT400025176	PGSC0003DMG400009729	SET domain containing protein	0/1	99	40	26	0/1	99	15	60	0.393939393939394	0.8	4.14376e-05
ST4.03ch01	817237	G	A	632.19	PGSC0003DMT400025176	PGSC0003DMG400009729	SET domain containing protein	0/1	99	43	25	0/0	94	86	7	0.367647058823529	0.0752688172043011	0.000193686
ST4.03ch01	838989	A	T	1686.44	PGSC0003DMT400025166	PGSC0003DMG401009727	Calcium ion binding protein	0/1	99	53	60	0/1	87	80	13	0.530973451327434	0.139784946236559	2.5368e-07
ST4.03ch01	846608	T	C	461.22	PGSC0003DMT400025169	PGSC0003DMG402009727	Calcium ion binding protein	0/1	99	20	17	0/0	22	31	2	0.459459459459459	0.0606060606060606	0.00285803
ST4.03ch01	846837	A	G	655.44	PGSC0003DMT400025169	PGSC0003DMG402009727	Calcium ion binding protein	0/1	99	35	27	0/1	53	68	8	0.435483870967742	0.105263157894737	0.000323386
ST4.03ch01	851312	A	G	729.44	PGSC0003DMT400025186	PGSC0003DMG400009734	Conserved gene of unknown function	0/1	99	18	28	0/1	53	41	7	0.608695652173913	0.145833333333333	0.000157757
ST4.03ch01	851313	A	C	861.44	PGSC0003DMT400025186	PGSC0003DMG400009734	Conserved gene of unknown function	0/1	99	17	28	0/1	99	39	9	0.622222222222222	0.1875	0.00056214
ST4.03ch01	851314	G	A	687.44	PGSC0003DMT400025186	PGSC0003DMG400009734	Conserved gene of unknown function	0/1	99	39	7	0/1	99	23	26	0.152173913043478	0.530612244897959	0.00218334
ST4.03ch01	851380	A	T	98.19	PGSC0003DMT400025186	PGSC0003DMG400009734	Conserved gene of unknown function	0/0	99	90	0	0/1	99	62	10	0	0.138888888888889	0.0036206
ST4.03ch01	851397	C	T	2099.44	PGSC0003DMT400025186	PGSC0003DMG400009734	Conserved gene of unknown function	0/1	99	20	60	0/1	99	36	26	0.75	0.419354838709677	0.00230859
ST4.03ch01	851744	A	T	1079.44	PGSC0003DMT400025186	PGSC0003DMG400009734	Conserved gene of unknown function	0/1	99	20	26	0/1	99	50	16	0.565217391304348	0.242424242424242	0.00961509
ST4.03ch01	851756	G	T	1565.44	PGSC0003DMT400025186	PGSC0003DMG400009734	Conserved gene of unknown function	0/1	99	17	35	0/1	99	58	25	0.673076923076923	0.301204819277108	0.000855439
ST4.03ch01	851907	T	C	5463.19	PGSC0003DMT400025186	PGSC0003DMG400009734	Conserved gene of unknown function	1/1	99	4	118	0/1	99	22	83	0.967213114754098	0.79047619047619	0.000832904
ST4.03ch01	851908	A	C	5371.19	PGSC0003DMT400025186	PGSC0003DMG400009734	Conserved gene of unknown function	1/1	99	4	117	0/1	99	23	81	0.966942148760331	0.778846153846154	0.000457936
ST4.03ch01	851912	T	C	5169.19	PGSC0003DMT400025186	PGSC0003DMG400009734	Conserved gene of unknown function	1/1	99	4	102	0/1	99	23	74	0.962264150943396	0.762886597938144	0.000605077
ST4.03ch01	851915	T	C	4884.19	PGSC0003DMT400025186	PGSC0003DMG400009734	Conserved gene of unknown function	1/1	99	7	97	0/1	99	32	67	0.932692307692308	0.676767676767677	0.000149726
ST4.03ch01	851916	T	C	5159.19	PGSC0003DMT400025186	PGSC0003DMG400009734	Conserved gene of unknown function	1/1	99	6	98	0/1	99	30	71	0.942307692307692	0.702970297029703	0.000189934
ST4.03ch01	851921	T	A	2171.44	PGSC0003DMT400025186	PGSC0003DMG400009734	Conserved gene of unknown function	0/1	99	17	75	0/1	99	44	40	0.815217391304348	0.476190476190476	0.000115352
ST4.03ch01	851922	T	A	2981.44	PGSC0003DMT400025186	PGSC0003DMG400009734	Conserved gene of unknown function	0/1	99	37	74	0/1	99	67	40	0.666666666666667	0.373831775700935	0.000608062
ST4.03ch01	851941	G	C	2164.44	PGSC0003DMT400025186	PGSC0003DMG400009734	Conserved gene of unknown function	0/1	99	11	55	0/1	99	31	20	0.833333333333333	0.392156862745098	4.07827e-05
ST4.03ch01	851966	T	G	262.19	PGSC0003DMT400025186	PGSC0003DMG400009734	Conserved gene of unknown function	0/1	99	18	10	0/0	94	60	4	0.357142857142857	0.0625	0.00984107
ST4.03ch01	852000	C	T	335.19	PGSC0003DMT400025186	PGSC0003DMG400009734	Conserved gene of unknown function	0/1	99	22	11	0/0	99	68	4	0.333333333333333	0.0555555555555556	0.00608116
ST4.03ch01	852010	A	G	341.19	PGSC0003DMT400025186	PGSC0003DMG400009734	Conserved gene of unknown function	0/1	99	20	12	0/0	99	65	3	0.375	0.0441176470588235	0.00110674
ST4.03ch01	852395	C	T	613.47	PGSC0003DMT400025186	PGSC0003DMG400009734	Conserved gene of unknown function	0/1	99	23	20	0/1	1	35	3	0.465116279069767	0.0789473684210526	0.00268944
ST4.03ch01	922445	G	A	596.44	PGSC0003DMT400080975	PGSC0003DMG400031547	Gene of unknown function	0/1	99	6	16	0/1	99	42	8	0.727272727272727	0.16	0.000179812
ST4.03ch01	930632	G	T	8350.19	PGSC0003DMT400080976	PGSC0003DMG400031548	Conserved gene of unknown function	1/1	99	4	192	0/1	99	14	62	0.979591836734694	0.815789473684211	0.000242213
ST4.03ch01	930678	A	C	11781.19	PGSC0003DMT400080976	PGSC0003DMG400031548	Conserved gene of unknown function	1/1	99	33	332	0/1	99	30	107	0.90958904109589	0.781021897810219	0.00395972
ST4.03ch01	930706	T	A	11051.44	PGSC0003DMT400080976	PGSC0003DMG400031548	Conserved gene of unknown function	0/1	99	36	295	0/1	99	43	121	0.891238670694864	0.73780487804878	0.000614774
ST4.03ch01	930717	T	C	10493.44	PGSC0003DMT400080976	PGSC0003DMG400031548	Conserved gene of unknown function	0/1	99	40	272	0/1	99	55	118	0.871794871794872	0.682080924855491	5.11648e-05
ST4.03ch01	930749	T	C	1506.44	PGSC0003DMT400080976	PGSC0003DMG400031548	Conserved gene of unknown function	0/1	99	162	32	0/1	99	92	50	0.164948453608247	0.352112676056338	0.00208727
ST4.03ch01	930754	C	T	5814.44	PGSC0003DMT400080976	PGSC0003DMG400031548	Conserved gene of unknown function	0/1	99	39	131	0/1	99	63	67	0.770588235294118	0.515384615384615	0.000162526
ST4.03ch01	930762	T	C	4026.44	PGSC0003DMT400080976	PGSC0003DMG400031548	Conserved gene of unknown function	0/1	99	49	97	0/1	99	74	44	0.664383561643836	0.372881355932203	0.000133565
ST4.03ch01	930764	G	T	3621.44	PGSC0003DMT400080976	PGSC0003DMG400031548	Conserved gene of unknown function	0/1	99	49	86	0/1	99	68	38	0.637037037037037	0.358490566037736	0.000507606
ST4.03ch01	930767	C	T	3105.44	PGSC0003DMT400080976	PGSC0003DMG400031548	Conserved gene of unknown function	0/1	99	54	76	0/1	99	71	32	0.584615384615385	0.310679611650485	0.000923007
ST4.03ch01	930768	T	C	2828.44	PGSC0003DMT400080976	PGSC0003DMG400031548	Conserved gene of unknown function	0/1	99	52	75	0/1	99	73	27	0.590551181102362	0.27	8.08797e-05
ST4.03ch01	930773	G	A	2480.44	PGSC0003DMT400080976	PGSC0003DMG400031548	Conserved gene of unknown function	0/1	99	51	65	0/1	99	82	23	0.560344827586207	0.219047619047619	1.38355e-05
ST4.03ch01	930776	C	A	2112.44	PGSC0003DMT400080976	PGSC0003DMG400031548	Conserved gene of unknown function	0/1	99	51	52	0/1	99	81	22	0.504854368932039	0.213592233009709	0.000565085
ST4.03ch01	930779	C	G	1894.44	PGSC0003DMT400080976	PGSC0003DMG400031548	Conserved gene of unknown function	0/1	99	51	44	0/1	99	81	20	0.463157894736842	0.198019801980198	0.00233286
ST4.03ch01	930785	G	C	798.44	PGSC0003DMT400080976	PGSC0003DMG400031548	Conserved gene of unknown function	0/1	99	52	25	0/1	26	87	9	0.324675324675325	0.09375	0.00349292
ST4.03ch01	930823	C	T	2735.44	PGSC0003DMT400080976	PGSC0003DMG400031548	Conserved gene of unknown function	0/1	93	10	57	0/1	99	42	45	0.850746268656716	0.517241379310345	0.000396035
ST4.03ch01	930833	T	C	2828.19	PGSC0003DMT400080976	PGSC0003DMG400031548	Conserved gene of unknown function	1/1	70	6	55	0/1	99	38	45	0.901639344262295	0.542168674698795	0.000106445
ST4.03ch01	930944	T	C	532.19	PGSC0003DMT400080976	PGSC0003DMG400031548	Conserved gene of unknown function	0/0	99	248	20	0/1	99	131	31	0.0746268656716418	0.191358024691358	0.00816799
ST4.03ch01	930947	C	T	587.19	PGSC0003DMT400080976	PGSC0003DMG400031548	Conserved gene of unknown function	0/0	99	253	22	0/1	99	128	32	0.08	0.2	0.00652853
ST4.03ch01	930959	A	G	7998.44	PGSC0003DMT400080976	PGSC0003DMG400031548	Conserved gene of unknown function	0/1	99	58	231	0/1	99	101	82	0.799307958477509	0.448087431693989	1.56001e-12
ST4.03ch01	930980	G	A	6823.44	PGSC0003DMT400080976	PGSC0003DMG400031548	Conserved gene of unknown function	0/1	99	75	192	0/1	99	137	72	0.719101123595506	0.344497607655502	9.5915e-14
ST4.03ch01	931003	A	G	2790.44	PGSC0003DMT400080976	PGSC0003DMG400031548	Conserved gene of unknown function	0/1	99	244	58	0/1	99	147	97	0.19205298013245	0.397540983606557	7.63436e-06
ST4.03ch01	931028	C	G	7117.44	PGSC0003DMT400080976	PGSC0003DMG400031548	Conserved gene of unknown function	0/1	99	78	214	0/1	99	95	75	0.732876712328767	0.441176470588235	8.13386e-08
ST4.03ch01	931050	A	T	6798.44	PGSC0003DMT400080976	PGSC0003DMG400031548	Conserved gene of unknown function	0/1	99	189	115	0/1	99	63	149	0.378289473684211	0.702830188679245	6.04797e-11
ST4.03ch01	931108	G	C	2776.19	PGSC0003DMT400080976	PGSC0003DMG400031548	Conserved gene of unknown function	0/1	99	145	103	0/0	37	254	26	0.415322580645161	0.0928571428571429	1.59532e-15
ST4.03ch01	931115	C	T	14647.19	PGSC0003DMT400080976	PGSC0003DMG400031548	Conserved gene of unknown function	1/1	99	11	260	0/1	99	40	240	0.959409594095941	0.857142857142857	0.000717628
ST4.03ch01	931116	C	T	2490.44	PGSC0003DMT400080976	PGSC0003DMG400031548	Conserved gene of unknown function	0/1	99	233	37	0/1	99	176	101	0.137037037037037	0.364620938628159	6.97495e-08
ST4.03ch01	931121	G	T	3867.44	PGSC0003DMT400080976	PGSC0003DMG400031548	Conserved gene of unknown function	0/1	99	133	141	0/1	99	248	39	0.514598540145985	0.13588850174216	1.74537e-19
ST4.03ch01	931123	T	C	9933.44	PGSC0003DMT400080976	PGSC0003DMG400031548	Conserved gene of unknown function	0/1	99	46	226	0/1	99	141	139	0.830882352941177	0.496428571428571	1.77096e-14
ST4.03ch01	931155	G	C	17726.19	PGSC0003DMT400080976	PGSC0003DMG400031548	Conserved gene of unknown function	1/1	99	14	360	0/1	99	40	253	0.962566844919786	0.863481228668942	0.000172478
ST4.03ch01	931173	T	C	4434.44	PGSC0003DMT400080976	PGSC0003DMG400031548	Conserved gene of unknown function	0/1	99	300	76	0/1	99	164	131	0.202127659574468	0.444067796610169	2.92015e-09
ST4.03ch01	931179	C	T	17578.19	PGSC0003DMT400080976	PGSC0003DMG400031548	Conserved gene of unknown function	1/1	99	8	368	0/1	99	34	263	0.978723404255319	0.885521885521885	2.81488e-05
ST4.03ch01	931215	C	T	5546.44	PGSC0003DMT400080976	PGSC0003DMG400031548	Conserved gene of unknown function	0/1	99	110	153	0/1	99	146	75	0.581749049429658	0.339366515837104	6.25061e-06
ST4.03ch01	931265	T	G	5790.44	PGSC0003DMT400080976	PGSC0003DMG400031548	Conserved gene of unknown function	0/1	99	37	121	0/1	99	59	79	0.765822784810127	0.572463768115942	0.0070069
ST4.03ch01	931271	A	C	6073.44	PGSC0003DMT400080976	PGSC0003DMG400031548	Conserved gene of unknown function	0/1	99	19	124	0/1	99	47	80	0.867132867132867	0.62992125984252	0.000256078
ST4.03ch01	931277	C	G	6490.19	PGSC0003DMT400080976	PGSC0003DMG400031548	Conserved gene of unknown function	1/1	99	2	118	0/1	99	29	85	0.983333333333333	0.745614035087719	1.62853e-06
ST4.03ch01	992439	G	A	207.2	PGSC0003DMT400081775	PGSC0003DMG400032118	CDC48-interacting UBX-domain protein	0/1	99	5	9	0/0	27	14	0	0.642857142857143	0	0.00814857
ST4.03ch01	992576	C	A	355.19	PGSC0003DMT400081775	PGSC0003DMG400032118	CDC48-interacting UBX-domain protein	0/0	45	20	0	0/1	99	13	14	0	0.518518518518518	0.00141753
ST4.03ch01	993039	T	G	748.44	PGSC0003DMT400081775	PGSC0003DMG400032118	CDC48-interacting UBX-domain protein	0/1	99	29	29	0/1	45	56	8	0.5	0.125	0.00028286
ST4.03ch01	998176	C	T	1672.44	PGSC0003DMT400081775	PGSC0003DMG400032118	CDC48-interacting UBX-domain protein	0/1	99	34	43	0/1	99	68	21	0.558441558441558	0.235955056179775	0.000709987
ST4.03ch01	998194	A	C	2321.44	PGSC0003DMT400081775	PGSC0003DMG400032118	CDC48-interacting UBX-domain protein	0/1	99	27	64	0/1	99	45	24	0.703296703296703	0.347826086956522	0.00035411
ST4.03ch01	998410	T	C	3138.44	PGSC0003DMT400081775	PGSC0003DMG400032118	CDC48-interacting UBX-domain protein	0/1	99	18	85	0/1	99	47	43	0.825242718446602	0.477777777777778	1.83872e-05
ST4.03ch01	998445	C	T	1044.44	PGSC0003DMT400081775	PGSC0003DMG400032118	CDC48-interacting UBX-domain protein	0/1	99	11	29	0/1	99	29	12	0.725	0.292682926829268	0.00262819
ST4.03ch01	1010445	T	G	116.19	PGSC0003DMT400081778	PGSC0003DMG400032119	Jasmonate ZIM-domain protein 3	0/1	99	43	9	0/0	99	87	1	0.173076923076923	0.0113636363636364	0.00828182
ST4.03ch01	1010486	T	A	384.19	PGSC0003DMT400081778	PGSC0003DMG400032119	Jasmonate ZIM-domain protein 3	0/1	99	20	14	0/0	85	55	3	0.411764705882353	0.0517241379310345	0.000810743
ST4.03ch01	1010505	T	C	1870.44	PGSC0003DMT400081778	PGSC0003DMG400032119	Jasmonate ZIM-domain protein 3	0/1	99	10	45	0/1	99	35	24	0.818181818181818	0.406779661016949	0.000253994
ST4.03ch01	1010515	C	T	476.19	PGSC0003DMT400081778	PGSC0003DMG400032119	Jasmonate ZIM-domain protein 3	0/1	99	37	22	0/0	32	66	5	0.372881355932203	0.0704225352112676	0.000647677
ST4.03ch01	1010545	A	T	2191.44	PGSC0003DMT400081778	PGSC0003DMG400032119	Jasmonate ZIM-domain protein 3	0/1	99	21	63	0/1	99	62	27	0.75	0.303370786516854	3.70191e-07
ST4.03ch01	1010593	C	T	3389.44	PGSC0003DMT400081778	PGSC0003DMG400032119	Jasmonate ZIM-domain protein 3	0/1	99	27	76	0/1	99	92	59	0.737864077669903	0.390728476821192	3.563e-06
ST4.03ch01	1010611	C	A	3820.44	PGSC0003DMT400081778	PGSC0003DMG400032119	Jasmonate ZIM-domain protein 3	0/1	99	41	90	0/1	99	127	58	0.687022900763359	0.313513513513514	6.49475e-09
ST4.03ch01	1011666	C	T	3505.44	PGSC0003DMT400081778	PGSC0003DMG400032119	Jasmonate ZIM-domain protein 3	0/1	99	154	125	0/1	99	319	51	0.448028673835125	0.137837837837838	9.47159e-16
ST4.03ch01	1011687	C	A	8217.44	PGSC0003DMT400081778	PGSC0003DMG400032119	Jasmonate ZIM-domain protein 3	0/1	99	145	181	0/1	99	263	147	0.55521472392638	0.358536585365854	6.36687e-06
ST4.03ch01	1011693	G	A	8864.44	PGSC0003DMT400081778	PGSC0003DMG400032119	Jasmonate ZIM-domain protein 3	0/1	99	142	197	0/1	99	266	157	0.581120943952802	0.371158392434988	8.25037e-07
ST4.03ch01	1011739	G	C	12580.44	PGSC0003DMT400081778	PGSC0003DMG400032119	Jasmonate ZIM-domain protein 3	0/1	99	109	268	0/1	99	234	195	0.710875331564987	0.454545454545455	3.45326e-11
ST4.03ch01	1012139	T	G	16183.44	PGSC0003DMT400081778	PGSC0003DMG400032119	Jasmonate ZIM-domain protein 3	0/1	99	41	300	0/1	99	109	264	0.879765395894428	0.707774798927614	1.08506e-06
ST4.03ch01	1012259	A	T	11596.44	PGSC0003DMT400081778	PGSC0003DMG400032119	Jasmonate ZIM-domain protein 3	0/1	99	49	224	0/1	99	122	197	0.82051282051282	0.617554858934169	2.82861e-06
ST4.03ch01	1012278	C	T	5676.44	PGSC0003DMT400081778	PGSC0003DMG400032119	Jasmonate ZIM-domain protein 3	0/1	99	76	154	0/1	99	196	71	0.669565217391304	0.265917602996255	6.31119e-17
ST4.03ch01	1012563	G	C	9733.44	PGSC0003DMT400081778	PGSC0003DMG400032119	Jasmonate ZIM-domain protein 3	0/1	99	28	178	0/1	99	85	148	0.864077669902913	0.63519313304721	2.24292e-06
ST4.03ch01	1012619	G	A	873.19	PGSC0003DMT400081778	PGSC0003DMG400032119	Jasmonate ZIM-domain protein 3	0/0	99	227	18	0/1	99	207	55	0.073469387755102	0.209923664122137	0.000365477
ST4.03ch01	1012876	C	T	4860.44	PGSC0003DMT400081778	PGSC0003DMG400032119	Jasmonate ZIM-domain protein 3	0/1	99	176	155	0/1	99	294	71	0.468277945619335	0.194520547945205	3.56162e-12
ST4.03ch01	1013025	A	G	4378.44	PGSC0003DMT400081778	PGSC0003DMG400032119	Jasmonate ZIM-domain protein 3	0/1	99	192	137	0/1	99	245	63	0.416413373860182	0.204545454545455	6.79479e-07
ST4.03ch01	1013462	T	G	8147.44	PGSC0003DMT400081778	PGSC0003DMG400032119	Jasmonate ZIM-domain protein 3	0/1	99	62	200	0/1	99	89	98	0.763358778625954	0.524064171122995	1.04632e-05
ST4.03ch01	1013491	C	T	6718.44	PGSC0003DMT400081778	PGSC0003DMG400032119	Jasmonate ZIM-domain protein 3	0/1	99	152	207	0/1	99	150	79	0.576601671309192	0.344978165938865	3.41567e-06
ST4.03ch01	1013497	C	T	7431.44	PGSC0003DMT400081778	PGSC0003DMG400032119	Jasmonate ZIM-domain protein 3	0/1	99	163	218	0/1	99	167	88	0.572178477690289	0.345098039215686	1.49181e-06
ST4.03ch01	1013545	T	C	9036.44	PGSC0003DMT400081778	PGSC0003DMG400032119	Jasmonate ZIM-domain protein 3	0/1	99	286	179	0/1	99	119	208	0.38494623655914	0.636085626911315	5.74092e-10
ST4.03ch01	1013641	C	T	5466.44	PGSC0003DMT400081778	PGSC0003DMG400032119	Jasmonate ZIM-domain protein 3	0/1	99	143	158	0/1	99	148	58	0.524916943521595	0.281553398058252	3.68954e-06
ST4.03ch01	1013737	A	T	5609.44	PGSC0003DMT400081778	PGSC0003DMG400032119	Jasmonate ZIM-domain protein 3	0/1	99	21	140	0/1	99	66	75	0.869565217391304	0.531914893617021	1.0695e-08
ST4.03ch01	1013792	T	A	1377.44	PGSC0003DMT400081778	PGSC0003DMG400032119	Jasmonate ZIM-domain protein 3	0/1	99	20	39	0/1	99	39	16	0.661016949152542	0.290909090909091	0.001798
ST4.03ch01	1013800	A	C	944.44	PGSC0003DMT400081778	PGSC0003DMG400032119	Jasmonate ZIM-domain protein 3	0/1	99	15	30	0/1	99	31	9	0.666666666666667	0.225	0.00149245
ST4.03ch01	1018062	T	C	1497.44	PGSC0003DMT400081915	PGSC0003DMG401032158	Gene of unknown function	0/1	99	93	55	0/1	99	111	23	0.371621621621622	0.171641791044776	0.00327415
ST4.03ch01	1018913	T	C	2878.44	PGSC0003DMT400081916	PGSC0003DMG402032158	F-box protein family	0/1	99	14	65	0/1	99	28	34	0.822784810126582	0.548387096774194	0.0097506
ST4.03ch01	1020531	G	A	2199.19	PGSC0003DMT400081916	PGSC0003DMG402032158	F-box protein family	1/1	99	2	49	0/1	99	12	23	0.96078431372549	0.657142857142857	0.00421786
ST4.03ch01	1023900	G	A	2001.44	PGSC0003DMT400081918	PGSC0003DMG400032159	Dynein light chain type 1 family protein	0/1	99	22	51	0/1	99	35	19	0.698630136986301	0.351851851851852	0.0026168
ST4.03ch01	1023928	C	T	1648.44	PGSC0003DMT400081918	PGSC0003DMG400032159	Dynein light chain type 1 family protein	0/1	99	16	50	0/1	99	42	9	0.757575757575758	0.176470588235294	3.13192e-08
ST4.03ch01	1028378	A	T	13308.19	PGSC0003DMT400081921	PGSC0003DMG400032160	Conserved gene of unknown function	1/1	99	16	269	0/1	99	49	213	0.943859649122807	0.812977099236641	8.8376e-05
ST4.03ch01	1028385	T	C	9817.44	PGSC0003DMT400081921	PGSC0003DMG400032160	Conserved gene of unknown function	0/1	99	149	186	0/1	99	88	204	0.555223880597015	0.698630136986301	0.00450672
ST4.03ch01	1028817	A	T	1308.19	PGSC0003DMT400081921	PGSC0003DMG400032160	Conserved gene of unknown function	0/1	99	619	117	0/0	99	609	47	0.158967391304348	0.0716463414634146	2.18201e-05
ST4.03ch01	1028853	G	A	955.19	PGSC0003DMT400081921	PGSC0003DMG400032160	Conserved gene of unknown function	0/1	99	455	82	0/0	99	429	27	0.152700186219739	0.0592105263157895	8.12371e-05
ST4.03ch01	1028889	T	C	496.19	PGSC0003DMT400081921	PGSC0003DMG400032160	Conserved gene of unknown function	0/1	99	284	51	0/0	99	314	16	0.152238805970149	0.0484848484848485	0.000255941
ST4.03ch01	1028915	C	G	2502.44	PGSC0003DMT400081921	PGSC0003DMG400032160	Conserved gene of unknown function	0/1	99	271	43	0/1	99	172	86	0.136942675159236	0.333333333333333	1.74515e-06
ST4.03ch01	1029908	G	A	1698.19	PGSC0003DMT400081921	PGSC0003DMG400032160	Conserved gene of unknown function	0/0	99	463	28	0/1	99	402	101	0.0570264765784114	0.200795228628231	1.1226e-09
ST4.03ch01	1029912	G	C	1631.19	PGSC0003DMT400081921	PGSC0003DMG400032160	Conserved gene of unknown function	0/0	99	440	32	0/1	99	379	99	0.0677966101694915	0.207112970711297	3.06614e-08
ST4.03ch01	1038683	A	C	462.19	PGSC0003DMT400081782	PGSC0003DMG400032120	Isoform 2 of UPF0496 protein	0/0	99	63	2	0/1	99	61	21	0.0307692307692308	0.25609756097561	0.00276271
ST4.03ch01	1038710	G	A	654.19	PGSC0003DMT400081782	PGSC0003DMG400032120	Isoform 2 of UPF0496 protein	0/0	99	70	3	0/1	99	73	29	0.0410958904109589	0.284313725490196	0.000529152
ST4.03ch01	1039821	A	G	444.19	PGSC0003DMT400081782	PGSC0003DMG400032120	Isoform 2 of UPF0496 protein	0/1	99	88	26	0/0	99	143	11	0.228070175438596	0.0714285714285714	0.00482309
ST4.03ch01	1039927	G	C	824.19	PGSC0003DMT400081782	PGSC0003DMG400032120	Isoform 2 of UPF0496 protein	0/0	99	68	2	0/1	99	61	36	0.0285714285714286	0.371134020618557	2.6619e-06
ST4.03ch01	1040034	C	T	1517.44	PGSC0003DMT400081782	PGSC0003DMG400032120	Isoform 2 of UPF0496 protein	0/1	99	26	37	0/1	99	68	25	0.587301587301587	0.268817204301075	0.00214428
ST4.03ch01	1040047	A	G	1465.44	PGSC0003DMT400081782	PGSC0003DMG400032120	Isoform 2 of UPF0496 protein	0/1	99	29	35	0/1	99	68	22	0.546875	0.244444444444444	0.00320951
ST4.03ch01	1041844	G	A	1023.44	PGSC0003DMT400081929	PGSC0003DMG402032161	Iaa-amino acid hydrolase 4	0/1	99	60	12	0/1	99	42	34	0.166666666666667	0.447368421052632	0.00520963
ST4.03ch01	1041910	C	T	625.19	PGSC0003DMT400081929	PGSC0003DMG402032161	Iaa-amino acid hydrolase 4	0/1	99	42	25	0/0	53	67	5	0.373134328358209	0.0694444444444444	0.000536973
ST4.03ch01	1044905	T	C	1022.44	PGSC0003DMT400081926	PGSC0003DMG401032161	Iaa-amino acid hydrolase 4	0/1	99	50	41	0/1	99	72	14	0.450549450549451	0.162790697674419	0.00097794
ST4.03ch01	1044925	G	A	1027.44	PGSC0003DMT400081926	PGSC0003DMG401032161	Iaa-amino acid hydrolase 4	0/1	99	59	41	0/1	99	80	16	0.41	0.166666666666667	0.00431101
ST4.03ch01	1057403	G	A	442.19	PGSC0003DMT400081937	PGSC0003DMG400032164	Short chain alcohol dehydrogenase	0/1	99	72	24	0/0	99	64	3	0.25	0.0447761194029851	0.00667984
ST4.03ch01	1057689	A	G	1525.44	PGSC0003DMT400081937	PGSC0003DMG400032164	Short chain alcohol dehydrogenase	0/1	99	19	37	0/1	99	53	18	0.660714285714286	0.253521126760563	0.000179598
ST4.03ch01	1057692	C	T	1484.44	PGSC0003DMT400081937	PGSC0003DMG400032164	Short chain alcohol dehydrogenase	0/1	99	23	37	0/1	99	56	22	0.616666666666667	0.282051282051282	0.00231789
ST4.03ch01	1066781	C	T	76.19	PGSC0003DMT400081787	PGSC0003DMG400032122	Binding protein	0/0	99	178	5	0/1	99	114	17	0.0273224043715847	0.129770992366412	0.00818023
ST4.03ch01	1068147	A	G	3846.44	PGSC0003DMT400081787	PGSC0003DMG400032122	Binding protein	0/1	99	175	112	0/1	99	242	68	0.390243902439024	0.219354838709677	0.000233914
ST4.03ch01	1068165	G	A	15403.2	PGSC0003DMT400081787	PGSC0003DMG400032122	Binding protein	1/1	99	2	250	1/1	99	22	242	0.992063492063492	0.916666666666667	0.000692891
ST4.03ch01	1068446	A	G	10251.2	PGSC0003DMT400081787	PGSC0003DMG400032122	Binding protein	1/1	99	1	177	1/1	30	15	160	0.99438202247191	0.914285714285714	0.00332221
ST4.03ch01	1068489	T	C	1502.44	PGSC0003DMT400081787	PGSC0003DMG400032122	Binding protein	0/1	99	154	59	0/1	99	181	28	0.276995305164319	0.133971291866029	0.00478238
ST4.03ch01	1069042	T	C	16562.2	PGSC0003DMT400081787	PGSC0003DMG400032122	Binding protein	1/1	99	0	329	1/1	99	10	207	1	0.953917050691244	0.00178975
ST4.03ch01	1069206	G	A	3906.44	PGSC0003DMT400081787	PGSC0003DMG400032122	Binding protein	0/1	99	291	145	0/1	99	266	56	0.33256880733945	0.173913043478261	3.6522e-05
ST4.03ch01	1069277	C	T	5066.44	PGSC0003DMT400081787	PGSC0003DMG400032122	Binding protein	0/1	99	446	212	0/1	99	325	55	0.322188449848024	0.144736842105263	1.31539e-08
ST4.03ch01	1069311	C	T	4253.44	PGSC0003DMT400081787	PGSC0003DMG400032122	Binding protein	0/1	99	428	192	0/1	99	280	43	0.309677419354839	0.13312693498452	1.14153e-07
ST4.03ch01	1069331	G	T	23132.2	PGSC0003DMT400081787	PGSC0003DMG400032122	Binding protein	1/1	99	3	560	1/1	99	15	240	0.994671403197158	0.941176470588235	0.000191639
ST4.03ch01	1069370	A	C	314.19	PGSC0003DMT400081787	PGSC0003DMG400032122	Binding protein	0/0	99	381	16	0/1	99	152	29	0.0403022670025189	0.160220994475138	9.05095e-05
ST4.03ch01	1069435	C	T	148.19	PGSC0003DMT400081787	PGSC0003DMG400032122	Binding protein	0/0	99	164	4	0/1	99	78	15	0.0238095238095238	0.161290322580645	0.00170366
ST4.03ch01	1071217	T	A	430.19	PGSC0003DMT400081938	PGSC0003DMG401032165	Gene of unknown function	0/1	99	55	21	0/0	99	60	2	0.276315789473684	0.032258064516129	0.00252602
ST4.03ch01	1076870	A	G	301.19	PGSC0003DMT400081942	PGSC0003DMG400032166	Lysyl-tRNA synthetase	0/0	99	76	4	0/1	99	49	17	0.05	0.257575757575758	0.00836705
ST4.03ch01	1076883	C	T	417.19	PGSC0003DMT400081942	PGSC0003DMG400032166	Lysyl-tRNA synthetase	0/0	99	78	3	0/1	99	51	22	0.037037037037037	0.301369863013699	0.000207429
ST4.03ch01	1077021	G	A	4012.44	PGSC0003DMT400081942	PGSC0003DMG400032166	Lysyl-tRNA synthetase	0/1	99	21	107	0/1	99	34	48	0.8359375	0.585365853658537	0.00189614
ST4.03ch01	1077302	T	C	1675.44	PGSC0003DMT400081942	PGSC0003DMG400032166	Lysyl-tRNA synthetase	0/1	99	110	32	0/1	99	38	47	0.225352112676056	0.552941176470588	3.49823e-05
ST4.03ch01	1077314	G	A	518.19	PGSC0003DMT400081942	PGSC0003DMG400032166	Lysyl-tRNA synthetase	0/0	99	145	1	0/1	99	79	27	0.00684931506849315	0.254716981132075	1.76359e-08
ST4.03ch01	1105977	G	A	6160.44	PGSC0003DMT400081788	PGSC0003DMG400032123	Conserved gene of unknown function	0/1	99	53	103	0/1	53	17	127	0.66025641025641	0.881944444444444	0.000174453
ST4.03ch01	1106179	T	C	1297.44	PGSC0003DMT400081788	PGSC0003DMG400032123	Conserved gene of unknown function	0/1	99	145	58	0/1	59	156	18	0.285714285714286	0.103448275862069	0.000292609
ST4.03ch01	1106554	A	T	758.19	PGSC0003DMT400081788	PGSC0003DMG400032123	Conserved gene of unknown function	0/0	99	176	8	0/1	99	161	43	0.0434782608695652	0.21078431372549	3.156e-05
ST4.03ch01	1106617	T	C	1037.19	PGSC0003DMT400081788	PGSC0003DMG400032123	Conserved gene of unknown function	0/0	99	173	6	0/1	99	149	51	0.0335195530726257	0.255	3.2106e-08
ST4.03ch01	1107047	C	T	446.19	PGSC0003DMT400081788	PGSC0003DMG400032123	Conserved gene of unknown function	0/0	99	195	13	0/1	99	132	29	0.0625	0.180124223602484	0.00705141
ST4.03ch01	1107582	C	A	478.19	PGSC0003DMT400081788	PGSC0003DMG400032123	Conserved gene of unknown function	0/0	99	219	12	0/1	99	190	38	0.051948051948052	0.166666666666667	0.00163038
ST4.03ch01	1107795	T	A	540.19	PGSC0003DMT400081788	PGSC0003DMG400032123	Conserved gene of unknown function	0/0	99	263	13	0/1	99	161	37	0.0471014492753623	0.186868686868687	5.69157e-05
ST4.03ch01	1107804	A	G	339.19	PGSC0003DMT400081788	PGSC0003DMG400032123	Conserved gene of unknown function	0/0	99	247	12	0/1	99	157	31	0.0463320463320463	0.164893617021277	0.000850783
ST4.03ch01	1108209	T	A	1690.44	PGSC0003DMT400081788	PGSC0003DMG400032123	Conserved gene of unknown function	0/1	99	11	54	0/1	99	23	18	0.830769230769231	0.439024390243902	0.00094829
ST4.03ch01	1108226	T	A	224.19	PGSC0003DMT400081788	PGSC0003DMG400032123	Conserved gene of unknown function	0/0	99	57	0	0/1	99	19	10	0	0.344827586206897	0.000187568
ST4.03ch01	1114391	T	G	6817.44	PGSC0003DMT400081790	PGSC0003DMG400032124	Isocitrate dehydrogenase [NADP]	0/1	99	78	144	0/1	99	132	115	0.648648648648649	0.465587044534413	0.00184857
ST4.03ch01	1117737	C	A	3260.44	PGSC0003DMT400081790	PGSC0003DMG400032124	Isocitrate dehydrogenase [NADP]	0/1	99	284	125	0/1	99	441	62	0.305623471882641	0.123260437375746	2.07837e-09
ST4.03ch01	1117793	C	T	3039.44	PGSC0003DMT400081790	PGSC0003DMG400032124	Isocitrate dehydrogenase [NADP]	0/1	99	208	104	0/1	99	311	53	0.333333333333333	0.145604395604396	8.24613e-07
ST4.03ch01	1118331	A	G	1580.44	PGSC0003DMT400081790	PGSC0003DMG400032124	Isocitrate dehydrogenase [NADP]	0/1	99	302	78	0/1	99	333	41	0.205263157894737	0.109625668449198	0.00505035
ST4.03ch01	1118922	C	T	2009.44	PGSC0003DMT400081790	PGSC0003DMG400032124	Isocitrate dehydrogenase [NADP]	0/1	99	316	56	0/1	99	223	78	0.150537634408602	0.259136212624585	0.00884348
ST4.03ch01	1118973	T	C	5187.44	PGSC0003DMT400081790	PGSC0003DMG400032124	Isocitrate dehydrogenase [NADP]	0/1	99	309	109	0/1	99	184	130	0.260765550239234	0.414012738853503	0.000450712
ST4.03ch01	1119506	A	T	16683.44	PGSC0003DMT400081790	PGSC0003DMG400032124	Isocitrate dehydrogenase [NADP]	0/1	99	186	408	0/1	99	197	220	0.686868686868687	0.52757793764988	1.84319e-05
ST4.03ch01	1119647	T	C	15396.44	PGSC0003DMT400081790	PGSC0003DMG400032124	Isocitrate dehydrogenase [NADP]	0/1	99	192	380	0/1	99	184	194	0.664335664335664	0.513227513227513	0.000136529
ST4.03ch01	1119683	A	G	8407.44	PGSC0003DMT400081790	PGSC0003DMG400032124	Isocitrate dehydrogenase [NADP]	0/1	99	475	188	0/1	99	228	181	0.283559577677225	0.442542787286064	8.72724e-06
ST4.03ch01	1119962	C	G	13905.44	PGSC0003DMT400081790	PGSC0003DMG400032124	Isocitrate dehydrogenase [NADP]	0/1	99	274	371	0/1	99	215	161	0.575193798449612	0.428191489361702	0.000228052
ST4.03ch01	1119963	G	A	797.19	PGSC0003DMT400081790	PGSC0003DMG400032124	Isocitrate dehydrogenase [NADP]	0/0	99	583	53	0/1	99	300	69	0.0833333333333333	0.186991869918699	7.96107e-05
ST4.03ch01	1119986	G	A	9732.44	PGSC0003DMT400081790	PGSC0003DMG400032124	Isocitrate dehydrogenase [NADP]	0/1	99	197	260	0/1	99	141	101	0.568927789934354	0.417355371900826	0.00321253
ST4.03ch01	1120081	C	T	1695.19	PGSC0003DMT400081790	PGSC0003DMG400032124	Isocitrate dehydrogenase [NADP]	0/1	99	214	88	0/0	99	158	15	0.291390728476821	0.0867052023121387	4.08624e-06
ST4.03ch01	1120132	C	T	8062.44	PGSC0003DMT400081790	PGSC0003DMG400032124	Isocitrate dehydrogenase [NADP]	0/1	99	127	244	0/1	99	108	107	0.657681940700809	0.497674418604651	0.00303951
ST4.03ch01	1120147	C	T	6805.44	PGSC0003DMT400081790	PGSC0003DMG400032124	Isocitrate dehydrogenase [NADP]	0/1	99	106	197	0/1	99	100	79	0.65016501650165	0.441340782122905	0.000321863
ST4.03ch01	1120172	T	C	1310.44	PGSC0003DMT400081790	PGSC0003DMG400032124	Isocitrate dehydrogenase [NADP]	0/1	99	74	54	0/1	89	55	9	0.421875	0.140625	0.00161973
ST4.03ch01	1120173	T	C	1233.44	PGSC0003DMT400081790	PGSC0003DMG400032124	Isocitrate dehydrogenase [NADP]	0/1	99	73	53	0/1	83	55	8	0.420634920634921	0.126984126984127	0.000783906
ST4.03ch01	1120188	C	T	809.19	PGSC0003DMT400081790	PGSC0003DMG400032124	Isocitrate dehydrogenase [NADP]	0/1	99	32	30	0/0	40	33	2	0.483870967741935	0.0571428571428571	0.000313593
ST4.03ch01	1126749	A	T	342.19	PGSC0003DMT400081943	PGSC0003DMG400032167	Conserved gene of unknown function	0/1	99	102	22	0/0	99	111	3	0.17741935483871	0.0263157894736842	0.00196331
ST4.03ch01	1126754	A	T	75.19	PGSC0003DMT400081943	PGSC0003DMG400032167	Conserved gene of unknown function	0/1	99	109	15	0/0	99	112	1	0.120967741935484	0.00884955752212389	0.00636944
ST4.03ch01	1126757	C	T	336.19	PGSC0003DMT400081943	PGSC0003DMG400032167	Conserved gene of unknown function	0/1	99	104	22	0/0	99	110	4	0.174603174603175	0.0350877192982456	0.00853655
ST4.03ch01	1126759	T	G	383.19	PGSC0003DMT400081943	PGSC0003DMG400032167	Conserved gene of unknown function	0/1	99	103	24	0/0	99	102	3	0.188976377952756	0.0285714285714286	0.00240919
ST4.03ch01	1139941	C	G	2376.44	PGSC0003DMT400082032	PGSC0003DMG400032211	Conserved gene of unknown function	0/1	51	7	51	0/1	99	33	33	0.879310344827586	0.5	0.000209747
ST4.03ch01	1140013	G	A	707.19	PGSC0003DMT400082032	PGSC0003DMG400032211	Conserved gene of unknown function	0/1	99	160	40	0/0	99	183	8	0.2	0.0418848167539267	4.48835e-05
ST4.03ch01	1140040	G	A	6991.44	PGSC0003DMT400082032	PGSC0003DMG400032211	Conserved gene of unknown function	0/1	99	23	126	0/1	99	61	100	0.845637583892617	0.62111801242236	0.000332137
ST4.03ch01	1140079	G	A	1051.19	PGSC0003DMT400082032	PGSC0003DMG400032211	Conserved gene of unknown function	0/1	99	131	52	0/0	99	192	10	0.284153005464481	0.0495049504950495	2.34747e-08
ST4.03ch01	1140103	C	T	443.19	PGSC0003DMT400082032	PGSC0003DMG400032211	Conserved gene of unknown function	0/0	99	293	14	0/1	99	258	50	0.0456026058631922	0.162337662337662	8.51495e-05
ST4.03ch01	1140172	T	A	1189.19	PGSC0003DMT400082032	PGSC0003DMG400032211	Conserved gene of unknown function	0/1	99	192	58	0/0	99	232	15	0.232	0.0607287449392713	3.21333e-06
ST4.03ch01	1143721	C	T	2871.44	PGSC0003DMT400081950	PGSC0003DMG400032168	5'-adenylylsulfate reductase-like 5	0/1	99	18	85	0/1	99	55	26	0.825242718446602	0.320987654320988	4.90675e-10
ST4.03ch01	1143790	C	T	1591.44	PGSC0003DMT400081950	PGSC0003DMG400032168	5'-adenylylsulfate reductase-like 5	0/1	99	116	63	0/1	99	104	19	0.35195530726257	0.154471544715447	0.0024778
ST4.03ch01	1143939	G	A	1667.44	PGSC0003DMT400081950	PGSC0003DMG400032168	5'-adenylylsulfate reductase-like 5	0/1	99	104	73	0/1	55	126	14	0.412429378531073	0.1	2.56261e-08
ST4.03ch01	1143995	G	A	3541.44	PGSC0003DMT400081950	PGSC0003DMG400032168	5'-adenylylsulfate reductase-like 5	0/1	99	203	85	0/1	99	89	78	0.295138888888889	0.467065868263473	0.00437006
ST4.03ch01	1144068	G	A	11434.44	PGSC0003DMT400081950	PGSC0003DMG400032168	5'-adenylylsulfate reductase-like 5	0/1	99	56	259	0/1	99	83	173	0.822222222222222	0.67578125	0.00126279
ST4.03ch01	1144236	C	T	9300.2	PGSC0003DMT400081950	PGSC0003DMG400032168	5'-adenylylsulfate reductase-like 5	1/1	27	23	204	0/1	99	52	143	0.898678414096916	0.733333333333333	0.00033233
ST4.03ch01	1144409	G	A	401.19	PGSC0003DMT400081950	PGSC0003DMG400032168	5'-adenylylsulfate reductase-like 5	0/0	99	130	4	0/1	99	121	26	0.0298507462686567	0.17687074829932	0.00134686
ST4.03ch01	1144471	A	G	5503.19	PGSC0003DMT400081950	PGSC0003DMG400032168	5'-adenylylsulfate reductase-like 5	1/1	99	11	113	0/1	99	31	80	0.911290322580645	0.720720720720721	0.00283375
ST4.03ch01	1144472	A	C	5812.19	PGSC0003DMT400081950	PGSC0003DMG400032168	5'-adenylylsulfate reductase-like 5	1/1	99	8	115	0/1	99	30	80	0.934959349593496	0.727272727272727	0.000682219
ST4.03ch01	1144505	G	C	320.19	PGSC0003DMT400081950	PGSC0003DMG400032168	5'-adenylylsulfate reductase-like 5	0/1	99	84	24	0/0	99	96	0	0.222222222222222	0	3.96662e-06
ST4.03ch01	1146035	G	A	229.19	PGSC0003DMT400081950	PGSC0003DMG400032168	5'-adenylylsulfate reductase-like 5	0/1	99	163	28	0/0	99	162	5	0.146596858638743	0.029940119760479	0.00190007
ST4.03ch01	1149738	T	C	303.19	PGSC0003DMT400081950	PGSC0003DMG400032168	5'-adenylylsulfate reductase-like 5	0/0	99	58	1	0/1	99	60	19	0.0169491525423729	0.240506329113924	0.00247959
ST4.03ch01	1154193	C	T	915.19	PGSC0003DMT400081953	PGSC0003DMG400032169	Oxoglutarate malate translocator	0/1	99	263	59	0/0	99	160	7	0.183229813664596	0.0419161676646707	0.000171551
ST4.03ch01	1154258	T	C	851.19	PGSC0003DMT400081953	PGSC0003DMG400032169	Oxoglutarate malate translocator	0/1	99	345	77	0/0	99	228	15	0.182464454976303	0.0617283950617284	0.000230519
ST4.03ch01	1154306	A	G	8430.44	PGSC0003DMT400081953	PGSC0003DMG400032169	Oxoglutarate malate translocator	0/1	99	172	255	0/1	99	118	92	0.597189695550351	0.438095238095238	0.00336955
ST4.03ch01	1154345	G	A	1529.44	PGSC0003DMT400081953	PGSC0003DMG400032169	Oxoglutarate malate translocator	0/1	99	307	49	0/1	99	62	36	0.137640449438202	0.36734693877551	5.99218e-05
ST4.03ch01	1154347	C	A	1033.44	PGSC0003DMT400081953	PGSC0003DMG400032169	Oxoglutarate malate translocator	0/1	99	289	41	0/0	99	64	27	0.124242424242424	0.296703296703297	0.00325773
ST4.03ch01	1154358	T	A	8121.44	PGSC0003DMT400081953	PGSC0003DMG400032169	Oxoglutarate malate translocator	0/1	99	55	265	0/1	99	31	48	0.828125	0.607594936708861	0.00122247
ST4.03ch01	1154366	C	A	1208.44	PGSC0003DMT400081953	PGSC0003DMG400032169	Oxoglutarate malate translocator	0/1	99	306	49	0/1	99	73	32	0.138028169014085	0.304761904761905	0.00368557
ST4.03ch01	1154380	A	G	1070.19	PGSC0003DMT400081953	PGSC0003DMG400032169	Oxoglutarate malate translocator	0/1	99	411	82	0/0	99	210	17	0.16632860040568	0.0748898678414097	0.0094046
ST4.03ch01	1154410	A	G	15295.44	PGSC0003DMT400081953	PGSC0003DMG400032169	Oxoglutarate malate translocator	0/1	99	289	359	0/1	99	91	277	0.554012345679012	0.752717391304348	2.30307e-08
ST4.03ch01	1154710	C	A	4969.44	PGSC0003DMT400081953	PGSC0003DMG400032169	Oxoglutarate malate translocator	0/1	99	490	230	0/1	98	445	49	0.319444444444444	0.0991902834008097	7.91916e-18
ST4.03ch01	1154792	T	C	3038.44	PGSC0003DMT400081953	PGSC0003DMG400032169	Oxoglutarate malate translocator	0/1	99	268	117	0/1	99	232	50	0.303896103896104	0.177304964539007	0.0035024
ST4.03ch01	1154798	A	G	2951.44	PGSC0003DMT400081953	PGSC0003DMG400032169	Oxoglutarate malate translocator	0/1	99	251	110	0/1	99	220	46	0.304709141274238	0.172932330827068	0.00315489
ST4.03ch01	1155569	A	T	8918.44	PGSC0003DMT400081953	PGSC0003DMG400032169	Oxoglutarate malate translocator	0/1	99	165	229	0/1	99	200	96	0.581218274111675	0.324324324324324	3.77152e-09
ST4.03ch01	1155590	T	A	13747.44	PGSC0003DMT400081953	PGSC0003DMG400032169	Oxoglutarate malate translocator	0/1	99	197	338	0/1	99	242	176	0.631775700934579	0.421052631578947	1.45335e-08
ST4.03ch01	1155603	C	A	21876.44	PGSC0003DMT400081953	PGSC0003DMG400032169	Oxoglutarate malate translocator	0/1	99	128	517	0/1	99	223	269	0.801550387596899	0.546747967479675	2.68692e-17
ST4.03ch01	1155704	T	C	4696.19	PGSC0003DMT400081953	PGSC0003DMG400032169	Oxoglutarate malate translocator	0/1	99	727	255	0/0	99	692	43	0.259674134419552	0.0585034013605442	4.24014e-27
ST4.03ch01	1155711	G	A	4283.19	PGSC0003DMT400081953	PGSC0003DMG400032169	Oxoglutarate malate translocator	0/1	99	741	241	0/0	99	700	50	0.245417515274949	0.0666666666666667	9.23823e-22
ST4.03ch01	1155713	C	T	114.19	PGSC0003DMT400081953	PGSC0003DMG400032169	Oxoglutarate malate translocator	0/1	99	863	107	0/0	99	706	42	0.110309278350515	0.0561497326203209	0.00140609
ST4.03ch01	1155722	G	A	23419.44	PGSC0003DMT400081953	PGSC0003DMG400032169	Oxoglutarate malate translocator	0/1	99	497	456	0/1	99	316	448	0.478488982161595	0.586387434554974	0.000290155
ST4.03ch01	1155770	C	T	2543.19	PGSC0003DMT400081953	PGSC0003DMG400032169	Oxoglutarate malate translocator	0/0	99	854	91	0/1	99	558	149	0.0962962962962963	0.210749646393211	1.14417e-08
ST4.03ch01	1155848	C	T	2117.19	PGSC0003DMT400081953	PGSC0003DMG400032169	Oxoglutarate malate translocator	0/1	99	646	145	0/0	99	731	45	0.183312262958281	0.0579896907216495	2.81475e-12
ST4.03ch01	1155859	G	A	26232.44	PGSC0003DMT400081953	PGSC0003DMG400032169	Oxoglutarate malate translocator	0/1	99	233	543	0/1	99	294	447	0.699742268041237	0.603238866396761	0.00171805
ST4.03ch01	1302672	C	T	213.19	PGSC0003DMT400081827	PGSC0003DMG400032128	Conserved gene of unknown function	0/1	99	18	12	0/0	81	40	2	0.4	0.0476190476190476	0.00661149
ST4.03ch01	1314379	T	C	681.19	PGSC0003DMT400082037	PGSC0003DMG400032216	Conserved gene of unknown function	0/0	99	151	15	0/1	99	99	33	0.0903614457831325	0.25	0.0039951
ST4.03ch01	1314449	C	T	47.19	PGSC0003DMT400082037	PGSC0003DMG400032216	Conserved gene of unknown function	0/1	77	156	23	0/0	99	168	5	0.128491620111732	0.0289017341040462	0.00829313
ST4.03ch01	1410390	G	A	12837.44	PGSC0003DMT400081835	PGSC0003DMG400032132	Serine/arginine-rich protein	0/1	99	181	225	0/1	99	80	259	0.554187192118227	0.76401179941003	2.17688e-07
ST4.03ch01	1411067	G	C	372.19	PGSC0003DMT400081835	PGSC0003DMG400032132	Serine/arginine-rich protein	0/1	99	351	55	0/0	99	309	16	0.135467980295567	0.0492307692307692	0.00166952
ST4.03ch01	1411131	T	C	909.44	PGSC0003DMT400081835	PGSC0003DMG400032132	Serine/arginine-rich protein	0/1	99	194	26	0/1	99	115	40	0.118181818181818	0.258064516129032	0.00792855
ST4.03ch01	1411151	A	G	2595.44	PGSC0003DMT400081835	PGSC0003DMG400032132	Serine/arginine-rich protein	0/1	99	173	48	0/1	99	78	64	0.217194570135747	0.450704225352113	0.000158168
ST4.03ch01	1418971	C	T	968.57	PGSC0003DMT400081837	PGSC0003DMG400032133	Glucan endo-1,3-beta-glucosidase 4	0/1	99	83	44	0/1	4	57	6	0.346456692913386	0.0952380952380952	0.00334244
ST4.03ch01	1419274	A	G	5293.19	PGSC0003DMT400081837	PGSC0003DMG400032133	Glucan endo-1,3-beta-glucosidase 4	0/1	99	30	118	1/1	99	2	73	0.797297297297297	0.973333333333333	0.00333825
ST4.03ch01	1455073	A	G	554.2	PGSC0003DMT400081843	PGSC0003DMG400032135	Uncharacterized BCR, COG1963 family protein	0/0	25	151	16	0/1	99	95	32	0.0958083832335329	0.251968503937008	0.00628897
ST4.03ch01	1455083	T	A	1083.19	PGSC0003DMT400081843	PGSC0003DMG400032135	Uncharacterized BCR, COG1963 family protein	0/1	99	109	47	0/0	37	121	12	0.301282051282051	0.0902255639097744	0.000251208
ST4.03ch01	1457824	A	G	7376.19	PGSC0003DMT400081843	PGSC0003DMG400032135	Uncharacterized BCR, COG1963 family protein	0/1	99	34	137	1/1	99	8	132	0.801169590643275	0.942857142857143	0.00373334
ST4.03ch01	1468638	C	T	491.19	PGSC0003DMT400081849	PGSC0003DMG400032136	Conserved gene of unknown function	0/1	99	86	26	0/0	99	122	8	0.232142857142857	0.0615384615384615	0.00293499
ST4.03ch01	1468641	G	A	691.19	PGSC0003DMT400081849	PGSC0003DMG400032136	Conserved gene of unknown function	0/1	99	85	30	0/0	69	114	10	0.260869565217391	0.0806451612903226	0.00381399
ST4.03ch01	1468809	T	C	2425.44	PGSC0003DMT400081849	PGSC0003DMG400032136	Conserved gene of unknown function	0/1	99	84	37	0/1	99	48	63	0.305785123966942	0.567567567567568	0.00145598
ST4.03ch01	1469272	T	A	1763.44	PGSC0003DMT400081849	PGSC0003DMG400032136	Conserved gene of unknown function	0/1	99	83	30	0/1	99	44	44	0.265486725663717	0.5	0.00966952
ST4.03ch01	1493101	T	A	1180.44	PGSC0003DMT400081851	PGSC0003DMG400032137	Dead box ATP-dependent RNA helicase	0/1	99	85	20	0/1	99	36	36	0.19047619047619	0.5	0.000486465
ST4.03ch01	1510393	A	G	1088.44	PGSC0003DMT400081974	PGSC0003DMG400032181	Conserved gene of unknown function	0/1	99	6	30	0/1	99	15	6	0.833333333333333	0.285714285714286	0.00125476
ST4.03ch01	1516756	C	T	492.19	PGSC0003DMT400081975	PGSC0003DMG400032182	Non-specific lipid-transfer protein	0/1	99	179	37	0/0	99	177	11	0.171296296296296	0.0585106382978723	0.00811758
ST4.03ch01	1517793	C	A	9581.44	PGSC0003DMT400081975	PGSC0003DMG400032182	Non-specific lipid-transfer protein	0/1	99	72	182	0/1	99	143	174	0.716535433070866	0.548895899053628	0.00101215
ST4.03ch01	1517794	A	C	9778.44	PGSC0003DMT400081975	PGSC0003DMG400032182	Non-specific lipid-transfer protein	0/1	99	74	187	0/1	99	144	179	0.716475095785441	0.554179566563467	0.00154447
ST4.03ch01	1517878	A	G	9564.44	PGSC0003DMT400081975	PGSC0003DMG400032182	Non-specific lipid-transfer protein	0/1	99	73	202	0/1	99	117	150	0.734545454545455	0.561797752808989	0.000805939
ST4.03ch01	1517884	C	T	7452.44	PGSC0003DMT400081975	PGSC0003DMG400032182	Non-specific lipid-transfer protein	0/1	99	93	168	0/1	99	135	112	0.64367816091954	0.453441295546559	0.000495521
ST4.03ch01	1517887	C	T	225.19	PGSC0003DMT400081975	PGSC0003DMG400032182	Non-specific lipid-transfer protein	0/1	99	218	32	0/0	99	225	6	0.128	0.025974025974026	0.00070672
ST4.03ch01	1517889	G	A	8323.44	PGSC0003DMT400081975	PGSC0003DMG400032182	Non-specific lipid-transfer protein	0/1	99	70	181	0/1	99	97	129	0.721115537848606	0.570796460176991	0.00993944
ST4.03ch01	1517978	A	T	7236.44	PGSC0003DMT400081975	PGSC0003DMG400032182	Non-specific lipid-transfer protein	0/1	99	82	170	0/1	99	109	118	0.674603174603175	0.519823788546256	0.00995228
ST4.03ch01	1543240	G	A	2242.44	PGSC0003DMT400081977	PGSC0003DMG400032183	Conserved gene of unknown function	0/1	99	470	119	0/1	99	408	52	0.202037351443124	0.11304347826087	0.0020307
ST4.03ch01	1544920	T	C	1067.19	PGSC0003DMT400081977	PGSC0003DMG400032183	Conserved gene of unknown function	0/1	99	271	72	0/0	98	262	24	0.209912536443149	0.0839160839160839	0.000334964
ST4.03ch01	1590758	G	A	562.12	PGSC0003DMT400081864	PGSC0003DMG400032141	RRNA-processing protein EBP2	0/1	99	76	29	0/1	2	97	10	0.276190476190476	0.0934579439252336	0.00920856
ST4.03ch01	1590793	C	T	617.2	PGSC0003DMT400081864	PGSC0003DMG400032141	RRNA-processing protein EBP2	0/0	25	108	11	0/1	99	85	34	0.092436974789916	0.285714285714286	0.0037035
ST4.03ch01	1605789	C	A	262.19	PGSC0003DMT400081985	PGSC0003DMG400032187	Tap46	0/0	99	52	1	0/1	99	37	14	0.0188679245283019	0.274509803921569	0.00298975
ST4.03ch01	1606496	G	T	1096.47	PGSC0003DMT400081985	PGSC0003DMG400032187	Tap46	0/1	99	98	49	0/0	13	102	11	0.333333333333333	0.0973451327433628	0.000196801
ST4.03ch01	1607932	G	A	875.44	PGSC0003DMT400081985	PGSC0003DMG400032187	Tap46	0/1	99	66	34	0/1	99	97	15	0.34	0.133928571428571	0.00764413
ST4.03ch01	1607986	T	A	868.19	PGSC0003DMT400081985	PGSC0003DMG400032187	Tap46	0/0	99	99	4	0/1	99	95	41	0.0388349514563107	0.301470588235294	4.57992e-06
ST4.03ch01	1608439	G	A	741.44	PGSC0003DMT400081985	PGSC0003DMG400032187	Tap46	0/1	99	81	33	0/1	38	104	12	0.289473684210526	0.103448275862069	0.00644624
ST4.03ch01	1611684	T	C	118.19	PGSC0003DMT400081985	PGSC0003DMG400032187	Tap46	0/1	99	74	12	0/0	99	98	0	0.13953488372093	0	0.00150939
ST4.03ch01	1611687	A	T	112.19	PGSC0003DMT400081985	PGSC0003DMG400032187	Tap46	0/1	99	73	12	0/0	99	93	0	0.141176470588235	0	0.00186268
ST4.03ch01	1611688	T	A	74.19	PGSC0003DMT400081985	PGSC0003DMG400032187	Tap46	0/1	99	73	11	0/0	99	98	0	0.130952380952381	0	0.00262038
ST4.03ch01	1622608	A	G	498.19	PGSC0003DMT400081865	PGSC0003DMG400032142	Casein kinase	0/0	99	159	12	0/1	99	131	32	0.0701754385964912	0.196319018404908	0.0089697
ST4.03ch01	1622695	T	G	944.19	PGSC0003DMT400081865	PGSC0003DMG400032142	Casein kinase	0/0	99	239	21	0/1	99	201	57	0.0807692307692308	0.22093023255814	0.000243248
ST4.03ch01	1629262	T	G	444.19	PGSC0003DMT400081870	PGSC0003DMG401032143	Conserved gene of unknown function	0/0	99	286	17	0/1	99	266	46	0.0561056105610561	0.147435897435897	0.00315927
ST4.03ch01	1630239	T	A	1602.19	PGSC0003DMT400081870	PGSC0003DMG401032143	Conserved gene of unknown function	0/1	99	323	89	0/0	99	343	30	0.216019417475728	0.0804289544235925	5.338e-06
ST4.03ch01	1630240	C	T	1647.19	PGSC0003DMT400081870	PGSC0003DMG401032143	Conserved gene of unknown function	0/1	99	329	94	0/0	99	342	31	0.222222222222222	0.0831099195710456	3.42659e-06
ST4.03ch01	1630316	T	C	4766.44	PGSC0003DMT400081870	PGSC0003DMG401032143	Conserved gene of unknown function	0/1	99	124	122	0/1	99	176	75	0.495934959349593	0.298804780876494	0.00030177
ST4.03ch01	1630331	C	T	4946.44	PGSC0003DMT400081870	PGSC0003DMG401032143	Conserved gene of unknown function	0/1	99	119	115	0/1	99	159	77	0.491452991452991	0.326271186440678	0.00551094
ST4.03ch01	1631525	G	A	1200.44	PGSC0003DMT400081870	PGSC0003DMG401032143	Conserved gene of unknown function	0/1	99	256	33	0/1	99	208	63	0.114186851211073	0.232472324723247	0.00363839
ST4.03ch01	1632306	A	G	4016.44	PGSC0003DMT400081875	PGSC0003DMG402032143	Gene of unknown function	0/1	99	264	131	0/1	99	268	55	0.331645569620253	0.170278637770898	4.02674e-05
ST4.03ch01	1632585	T	C	360.19	PGSC0003DMT400081875	PGSC0003DMG402032143	Gene of unknown function	0/0	99	485	29	0/1	99	297	44	0.056420233463035	0.129032258064516	0.00435022
ST4.03ch01	1632626	C	T	501.19	PGSC0003DMT400081875	PGSC0003DMG402032143	Gene of unknown function	0/0	99	339	30	0/1	99	167	37	0.0813008130081301	0.181372549019608	0.00836516
ST4.03ch01	1642455	A	G	6183.44	PGSC0003DMT400081988	PGSC0003DMG400032189	Metal tolerance protein	0/1	99	92	121	0/1	99	25	114	0.568075117370892	0.820143884892086	4.04079e-05
ST4.03ch01	1642470	T	C	8334.44	PGSC0003DMT400081988	PGSC0003DMG400032189	Metal tolerance protein	0/1	99	59	177	0/1	48	16	141	0.75	0.898089171974522	0.00378785
ST4.03ch01	1642612	G	A	121.19	PGSC0003DMT400081988	PGSC0003DMG400032189	Metal tolerance protein	0/0	99	109	0	0/1	99	96	17	0	0.150442477876106	0.000258279
ST4.03ch01	1643695	G	C	3152.44	PGSC0003DMT400081988	PGSC0003DMG400032189	Metal tolerance protein	0/1	99	152	41	0/1	99	116	110	0.212435233160622	0.486725663716814	3.98352e-07
ST4.03ch01	1648293	C	T	881.44	PGSC0003DMT400081988	PGSC0003DMG400032189	Metal tolerance protein	0/1	62	84	12	0/1	99	67	36	0.125	0.349514563106796	0.00400467
ST4.03ch01	1651673	T	G	2143.44	PGSC0003DMT400081989	PGSC0003DMG400032190	Acidic ribosomal protein P1a	0/1	99	236	95	0/1	99	152	21	0.287009063444109	0.121387283236994	0.000530053
ST4.03ch01	1651719	G	A	2487.44	PGSC0003DMT400081989	PGSC0003DMG400032190	Acidic ribosomal protein P1a	0/1	50	891	100	0/1	99	386	140	0.100908173562059	0.26615969581749	1.31666e-13
ST4.03ch01	1651750	G	C	6576.44	PGSC0003DMT400081989	PGSC0003DMG400032190	Acidic ribosomal protein P1a	0/1	99	666	272	0/1	99	538	70	0.28997867803838	0.115131578947368	3.49474e-14
ST4.03ch01	1651791	A	C	6744.44	PGSC0003DMT400081989	PGSC0003DMG400032190	Acidic ribosomal protein P1a	0/1	99	798	185	0/1	99	381	182	0.188199389623601	0.323268206039076	2.79908e-07
ST4.03ch01	1652593	G	A	4748.44	PGSC0003DMT400081989	PGSC0003DMG400032190	Acidic ribosomal protein P1a	0/1	99	414	112	0/1	99	181	87	0.212927756653992	0.324626865671642	0.00970958
ST4.03ch01	1652620	G	T	1512.19	PGSC0003DMT400081989	PGSC0003DMG400032190	Acidic ribosomal protein P1a	0/0	99	777	89	0/1	99	415	97	0.102771362586605	0.189453125	0.000282777
ST4.03ch01	1652635	G	A	28652.44	PGSC0003DMT400081989	PGSC0003DMG400032190	Acidic ribosomal protein P1a	0/1	99	370	529	0/1	99	183	477	0.588431590656285	0.722727272727273	2.88199e-06
ST4.03ch01	1652672	T	C	4326.44	PGSC0003DMT400081989	PGSC0003DMG400032190	Acidic ribosomal protein P1a	0/1	99	842	117	0/1	99	758	215	0.122002085505735	0.220966084275437	6.74101e-07
ST4.03ch01	1652704	A	G	5043.44	PGSC0003DMT400081989	PGSC0003DMG400032190	Acidic ribosomal protein P1a	0/1	99	842	123	0/1	99	627	219	0.127461139896373	0.25886524822695	2.36296e-10
ST4.03ch01	1653055	C	T	1526.19	PGSC0003DMT400081989	PGSC0003DMG400032190	Acidic ribosomal protein P1a	0/1	99	782	137	0/0	99	656	55	0.149075081610446	0.0773558368495077	0.000208374
ST4.03ch01	1653062	G	A	1746.19	PGSC0003DMT400081989	PGSC0003DMG400032190	Acidic ribosomal protein P1a	0/0	99	798	22	0/1	99	511	126	0.0268292682926829	0.197802197802198	7.98386e-25
ST4.03ch01	1653063	T	A	1495.19	PGSC0003DMT400081989	PGSC0003DMG400032190	Acidic ribosomal protein P1a	0/1	99	681	125	0/0	99	582	46	0.155086848635236	0.0732484076433121	6.45708e-05
ST4.03ch01	1653907	G	A	1222.19	PGSC0003DMT400081989	PGSC0003DMG400032190	Acidic ribosomal protein P1a	0/0	99	504	53	0/1	99	290	75	0.0951526032315978	0.205479452054795	0.000132425
ST4.03ch01	1667116	T	C	521.19	PGSC0003DMT400081991	PGSC0003DMG400032192	RRNA-processing protein EBP2	0/0	99	99	6	0/1	99	52	22	0.0571428571428571	0.297297297297297	0.000482817
ST4.03ch01	1667118	A	C	607.19	PGSC0003DMT400081991	PGSC0003DMG400032192	RRNA-processing protein EBP2	0/0	99	101	7	0/1	99	52	23	0.0648148148148148	0.306666666666667	0.000646937
ST4.03ch01	1667191	G	A	1793.44	PGSC0003DMT400081991	PGSC0003DMG400032192	RRNA-processing protein EBP2	0/1	99	100	31	0/1	99	41	44	0.236641221374046	0.517647058823529	0.000873527
ST4.03ch01	1668003	T	A	266.19	PGSC0003DMT400081991	PGSC0003DMG400032192	RRNA-processing protein EBP2	0/0	99	70	1	0/1	99	50	13	0.0140845070422535	0.206349206349206	0.00484452
ST4.03ch01	1668011	G	A	243.19	PGSC0003DMT400081991	PGSC0003DMG400032192	RRNA-processing protein EBP2	0/0	99	57	0	0/1	99	43	12	0	0.218181818181818	0.00199846
ST4.03ch01	1676356	C	T	200.19	PGSC0003DMT400081998	PGSC0003DMG401032194	Ubiquitin ligase SINAT2	0/0	99	133	1	0/1	99	113	19	0.00746268656716418	0.143939393939394	0.000297357
ST4.03ch01	1678226	A	T	4028.44	PGSC0003DMT400081995	PGSC0003DMG402032194	Ubiquitin ligase SINAT2	0/1	99	45	56	0/1	99	21	85	0.554455445544555	0.80188679245283	0.0031415
ST4.03ch01	1719316	G	C	126.19	PGSC0003DMT400081879	PGSC0003DMG400032144	Cysteine protease ATG4B	0/1	99	42	10	0/0	99	64	0	0.192307692307692	0	0.00342681
ST4.03ch01	1719329	G	T	408.19	PGSC0003DMT400081879	PGSC0003DMG400032144	Cysteine protease ATG4B	0/0	99	56	1	0/1	99	50	23	0.0175438596491228	0.315068493150685	0.00017621
ST4.03ch01	1723811	C	T	96.19	PGSC0003DMT400081879	PGSC0003DMG400032144	Cysteine protease ATG4B	0/0	99	153	2	0/1	99	118	17	0.0129032258064516	0.125925925925926	0.00168399
ST4.03ch01	1723828	A	G	212.19	PGSC0003DMT400081879	PGSC0003DMG400032144	Cysteine protease ATG4B	0/0	99	163	3	0/1	99	102	20	0.0180722891566265	0.163934426229508	0.000239177
ST4.03ch01	1731824	A	T	226.19	PGSC0003DMT400082006	PGSC0003DMG400032198	Conserved gene of unknown function	0/1	99	30	10	0/0	99	65	0	0.25	0	0.00074162
ST4.03ch01	1731862	C	T	125.19	PGSC0003DMT400082006	PGSC0003DMG400032198	Conserved gene of unknown function	0/1	99	62	12	0/0	99	89	0	0.162162162162162	0	0.00105676
ST4.03ch01	1731880	G	A	285.19	PGSC0003DMT400082006	PGSC0003DMG400032198	Conserved gene of unknown function	0/1	99	73	18	0/0	99	74	1	0.197802197802198	0.0133333333333333	0.00228558
ST4.03ch01	1732011	A	G	590.19	PGSC0003DMT400082006	PGSC0003DMG400032198	Conserved gene of unknown function	0/1	99	56	27	0/0	67	55	4	0.325301204819277	0.0677966101694915	0.00323355
ST4.03ch01	1732158	G	C	143.19	PGSC0003DMT400082006	PGSC0003DMG400032198	Conserved gene of unknown function	0/1	99	72	13	0/0	99	98	0	0.152941176470588	0	0.000702201
ST4.03ch01	1744728	C	T	2573.44	PGSC0003DMT400081881	PGSC0003DMG400032146	10-formyltetrahydrofolate synthetase	0/1	99	221	37	0/1	99	209	107	0.143410852713178	0.338607594936709	4.68616e-06
ST4.03ch01	1746310	C	T	151.19	PGSC0003DMT400081881	PGSC0003DMG400032146	10-formyltetrahydrofolate synthetase	0/1	99	192	31	0/0	99	251	11	0.139013452914798	0.0419847328244275	0.00295638
ST4.03ch01	1746610	G	A	1719.44	PGSC0003DMT400081881	PGSC0003DMG400032146	10-formyltetrahydrofolate synthetase	0/1	99	210	32	0/1	99	191	69	0.132231404958678	0.265384615384615	0.00378848
ST4.03ch01	1749205	G	A	2464.44	PGSC0003DMT400081881	PGSC0003DMG400032146	10-formyltetrahydrofolate synthetase	0/1	99	558	92	0/1	99	358	105	0.141538461538462	0.226781857451404	0.0051268
ST4.03ch01	1749245	G	A	1767.44	PGSC0003DMT400081881	PGSC0003DMG400032146	10-formyltetrahydrofolate synthetase	0/1	99	329	53	0/1	99	214	81	0.138743455497382	0.274576271186441	0.000453518
ST4.03ch01	1754671	C	T	14026.44	PGSC0003DMT400081883	PGSC0003DMG400032147	Peroxidase	0/1	99	94	306	0/1	99	101	170	0.765	0.627306273062731	0.0025713
ST4.03ch01	1755224	A	C	1087.19	PGSC0003DMT400081883	PGSC0003DMG400032147	Peroxidase	0/0	99	485	31	0/1	99	245	68	0.060077519379845	0.217252396166134	5.22111e-09
ST4.03ch01	1755335	T	C	135.19	PGSC0003DMT400081883	PGSC0003DMG400032147	Peroxidase	0/1	99	526	66	0/0	99	407	13	0.111486486486486	0.030952380952381	5.04147e-05
ST4.03ch01	1756251	G	A	14092.44	PGSC0003DMT400081883	PGSC0003DMG400032147	Peroxidase	0/1	99	496	440	0/1	99	426	169	0.47008547008547	0.284033613445378	5.80322e-11
ST4.03ch01	1757321	T	C	1123.19	PGSC0003DMT400081883	PGSC0003DMG400032147	Peroxidase	0/0	99	609	52	0/1	99	255	67	0.0786686838124055	0.208074534161491	1.3547e-06
ST4.03ch01	1761646	C	G	6304.44	PGSC0003DMT400082008	PGSC0003DMG400032199	Peroxidase	0/1	99	302	145	0/1	99	143	126	0.324384787472036	0.468401486988848	0.00254536
ST4.03ch01	1761755	C	T	156.19	PGSC0003DMT400082008	PGSC0003DMG400032199	Peroxidase	0/1	99	648	80	0/0	99	411	17	0.10989010989011	0.0397196261682243	0.000607486
ST4.03ch01	1761765	A	G	1408.19	PGSC0003DMT400082008	PGSC0003DMG400032199	Peroxidase	0/1	99	579	117	0/0	99	399	26	0.168103448275862	0.0611764705882353	4.02353e-06
ST4.03ch01	1761796	G	T	15127.44	PGSC0003DMT400082008	PGSC0003DMG400032199	Peroxidase	0/1	99	255	395	0/1	99	213	191	0.607692307692308	0.472772277227723	0.000524402
ST4.03ch01	1762742	A	G	8942.44	PGSC0003DMT400082008	PGSC0003DMG400032199	Peroxidase	0/1	99	315	256	0/1	99	272	122	0.448336252189142	0.309644670050761	0.000469236
ST4.03ch01	1762743	C	G	946.19	PGSC0003DMT400082008	PGSC0003DMG400032199	Peroxidase	0/1	99	481	90	0/0	99	367	29	0.157618213660245	0.0732323232323232	0.00139435
ST4.03ch01	1762796	G	A	712.19	PGSC0003DMT400082008	PGSC0003DMG400032199	Peroxidase	0/1	99	341	64	0/0	99	294	21	0.158024691358025	0.0666666666666667	0.00305548
ST4.03ch01	1763402	G	A	17885.2	PGSC0003DMT400082008	PGSC0003DMG400032199	Peroxidase	1/1	99	3	314	1/1	99	17	223	0.990536277602524	0.929166666666667	0.00236567
ST4.03ch01	1763438	T	A	18882.2	PGSC0003DMT400082008	PGSC0003DMG400032199	Peroxidase	1/1	99	1	322	1/1	99	19	253	0.996904024767802	0.930147058823529	0.000105348
ST4.03ch01	1778030	G	A	101.19	PGSC0003DMT400081888	PGSC0003DMG400032148	NDR1	0/0	99	98	1	0/1	99	46	9	0.0101010101010101	0.163636363636364	0.0064555
ST4.03ch01	1778080	G	A	1324.44	PGSC0003DMT400081888	PGSC0003DMG400032148	NDR1	0/1	99	84	20	0/1	99	38	42	0.192307692307692	0.525	0.000130449
ST4.03ch01	1778095	T	C	696.44	PGSC0003DMT400081888	PGSC0003DMG400032148	NDR1	0/1	54	149	20	0/1	99	97	39	0.118343195266272	0.286764705882353	0.0042074
ST4.03ch01	1778156	A	C	213.19	PGSC0003DMT400081888	PGSC0003DMG400032148	NDR1	0/0	99	160	2	0/1	99	148	22	0.0123456790123457	0.129411764705882	0.000578201
ST4.03ch01	1778222	A	G	995.44	PGSC0003DMT400081888	PGSC0003DMG400032148	NDR1	0/1	99	30	8	0/1	99	12	23	0.210526315789474	0.657142857142857	0.00272091
ST4.03ch01	1783580	T	C	2125.44	PGSC0003DMT400082052	PGSC0003DMG400032231	NDR1	0/1	99	118	26	0/1	99	106	66	0.180555555555556	0.383720930232558	0.0014959
ST4.03ch01	1783581	T	C	2210.44	PGSC0003DMT400082052	PGSC0003DMG400032231	NDR1	0/1	99	118	29	0/1	99	103	66	0.197278911564626	0.390532544378698	0.00367881
ST4.03ch01	1783586	T	A	2165.44	PGSC0003DMT400082052	PGSC0003DMG400032231	NDR1	0/1	99	117	30	0/1	99	99	64	0.204081632653061	0.392638036809816	0.00521854
ST4.03ch01	1783620	C	T	128.19	PGSC0003DMT400082052	PGSC0003DMG400032231	NDR1	0/0	99	215	4	0/1	99	190	23	0.0182648401826484	0.107981220657277	0.0019401
ST4.03ch01	1783645	T	C	129.19	PGSC0003DMT400082052	PGSC0003DMG400032231	NDR1	0/0	99	191	3	0/1	99	164	21	0.0154639175257732	0.113513513513514	0.00156347
ST4.03ch01	1783673	A	C	4961.44	PGSC0003DMT400082052	PGSC0003DMG400032231	NDR1	0/1	99	58	66	0/1	68	15	93	0.532258064516129	0.861111111111111	3.27181e-06
ST4.03ch01	1783706	A	C	226.19	PGSC0003DMT400082052	PGSC0003DMG400032231	NDR1	0/0	99	66	1	0/1	99	31	10	0.0149253731343284	0.24390243902439	0.00388313
ST4.03ch01	1783769	G	C	688.19	PGSC0003DMT400082052	PGSC0003DMG400032231	NDR1	0/0	99	212	14	0/1	99	172	42	0.0619469026548673	0.196261682242991	0.000637001
ST4.03ch01	1783790	A	G	1029.19	PGSC0003DMT400082052	PGSC0003DMG400032231	NDR1	0/0	64	245	26	0/1	99	207	56	0.0959409594095941	0.212927756653992	0.00328563
ST4.03ch01	1784012	T	C	653.19	PGSC0003DMT400082052	PGSC0003DMG400032231	NDR1	0/0	99	52	0	0/1	99	88	33	0	0.272727272727273	0.000105261
ST4.03ch01	1794137	C	T	410.19	PGSC0003DMT400081896	PGSC0003DMG400032149	Structural molecule	0/0	99	178	9	0/1	99	114	27	0.0481283422459893	0.191489361702128	0.00123383
ST4.03ch01	1796404	A	G	652.19	PGSC0003DMT400081896	PGSC0003DMG400032149	Structural molecule	0/0	99	206	5	0/1	99	175	43	0.023696682464455	0.197247706422018	2.41946e-07
ST4.03ch01	1798465	A	C	2226.44	PGSC0003DMT400081896	PGSC0003DMG400032149	Structural molecule	0/1	99	281	48	0/1	99	159	83	0.145896656534954	0.34297520661157	2.73425e-06
ST4.03ch01	1798501	C	T	1019.19	PGSC0003DMT400081896	PGSC0003DMG400032149	Structural molecule	0/0	99	368	15	0/1	99	210	67	0.0391644908616188	0.24187725631769	1.45664e-12
ST4.03ch01	1798531	G	A	3398.44	PGSC0003DMT400081896	PGSC0003DMG400032149	Structural molecule	0/1	99	249	128	0/1	99	197	48	0.339522546419098	0.195918367346939	0.00183219
ST4.03ch01	1896202	G	A	1161.44	PGSC0003DMT400082011	PGSC0003DMG400032202	Callose synthase 3	0/1	99	131	55	0/1	96	137	18	0.295698924731183	0.116129032258065	0.00130875
ST4.03ch01	1945117	T	C	7229.44	PGSC0003DMT400082014	PGSC0003DMG401032203	Extensin	0/1	99	469	189	0/1	99	93	84	0.287234042553192	0.474576271186441	0.000134842
ST4.03ch01	1945118	G	A	7947.44	PGSC0003DMT400082014	PGSC0003DMG401032203	Extensin	0/1	99	492	204	0/1	99	99	91	0.293103448275862	0.478947368421053	9.22628e-05
ST4.03ch01	1945162	G	A	6373.19	PGSC0003DMT400082014	PGSC0003DMG401032203	Extensin	0/1	99	620	260	0/0	99	474	48	0.295454545454545	0.0919540229885057	8.90948e-18
ST4.03ch01	1945306	T	C	817.19	PGSC0003DMT400082014	PGSC0003DMG401032203	Extensin	0/1	99	516	87	0/0	99	184	0	0.144278606965174	0	3.61584e-09
ST4.03ch01	1945863	G	T	7130.44	PGSC0003DMT400082014	PGSC0003DMG401032203	Extensin	0/1	99	263	246	0/1	99	140	55	0.483300589390963	0.282051282051282	4.79707e-05
ST4.03ch01	1945896	A	G	1805.19	PGSC0003DMT400082014	PGSC0003DMG401032203	Extensin	0/1	99	598	118	0/0	99	282	22	0.164804469273743	0.0723684210526316	0.00132627
ST4.03ch01	1945914	A	G	2596.19	PGSC0003DMT400082014	PGSC0003DMG401032203	Extensin	0/1	99	508	142	0/0	30	260	27	0.218461538461538	0.0940766550522648	8.55551e-05
ST4.03ch01	1945929	T	A	6360.44	PGSC0003DMT400082014	PGSC0003DMG401032203	Extensin	0/1	99	347	231	0/1	99	202	35	0.399653979238754	0.147679324894515	9.08729e-11
ST4.03ch01	1945932	C	T	9084.44	PGSC0003DMT400082014	PGSC0003DMG401032203	Extensin	0/1	99	265	253	0/1	99	150	81	0.488416988416988	0.350649350649351	0.00683135
ST4.03ch01	1945953	A	G	103.19	PGSC0003DMT400082014	PGSC0003DMG401032203	Extensin	0/1	99	346	43	0/0	99	175	0	0.110539845758355	0	6.58227e-06
ST4.03ch01	1945954	G	A	1968.44	PGSC0003DMT400082014	PGSC0003DMG401032203	Extensin	0/1	99	293	94	0/1	83	154	20	0.242894056847545	0.114942528735632	0.00619375
ST4.03ch01	1945955	T	A	2031.44	PGSC0003DMT400082014	PGSC0003DMG401032203	Extensin	0/1	99	288	94	0/1	93	155	19	0.246073298429319	0.109195402298851	0.00291151
ST4.03ch01	1946009	T	A	121.19	PGSC0003DMT400082014	PGSC0003DMG401032203	Extensin	0/0	99	175	3	0/1	99	86	14	0.0168539325842697	0.14	0.00158814
ST4.03ch01	1946018	C	T	3310.44	PGSC0003DMT400082014	PGSC0003DMG401032203	Extensin	0/1	99	122	60	0/1	99	37	58	0.32967032967033	0.610526315789474	0.000339207
ST4.03ch01	1946058	T	C	1078.44	PGSC0003DMT400082014	PGSC0003DMG401032203	Extensin	0/1	99	175	30	0/1	99	56	35	0.146341463414634	0.384615384615385	0.000395508
ST4.03ch01	1946059	G	A	904.44	PGSC0003DMT400082014	PGSC0003DMG401032203	Extensin	0/1	78	202	28	0/1	99	67	34	0.121739130434783	0.336633663366337	0.000347602
ST4.03ch01	1946131	A	T	1751.44	PGSC0003DMT400082014	PGSC0003DMG401032203	Extensin	0/1	99	108	26	0/1	99	51	42	0.194029850746269	0.451612903225806	0.00128592
ST4.03ch01	1946156	T	G	531.19	PGSC0003DMT400082014	PGSC0003DMG401032203	Extensin	0/0	99	105	8	0/1	99	61	25	0.0707964601769911	0.290697674418605	0.00100333
ST4.03ch01	1946167	C	G	286.19	PGSC0003DMT400082014	PGSC0003DMG401032203	Extensin	0/0	99	137	2	0/1	99	74	17	0.0143884892086331	0.186813186813187	0.000142736
ST4.03ch01	1946195	C	T	469.19	PGSC0003DMT400082014	PGSC0003DMG401032203	Extensin	0/0	99	220	14	0/1	99	120	27	0.0598290598290598	0.183673469387755	0.00444256
ST4.03ch01	1946201	C	T	1086.19	PGSC0003DMT400082014	PGSC0003DMG401032203	Extensin	0/1	99	179	63	0/0	99	146	5	0.260330578512397	0.033112582781457	4.67888e-08
ST4.03ch01	1946214	A	G	11645.19	PGSC0003DMT400082014	PGSC0003DMG401032203	Extensin	1/1	99	7	228	0/1	99	29	124	0.970212765957447	0.810457516339869	1.47805e-05
ST4.03ch01	1946255	T	A	487.19	PGSC0003DMT400082014	PGSC0003DMG401032203	Extensin	0/1	99	72	28	0/0	99	77	7	0.28	0.0833333333333333	0.00896722
ST4.03ch01	1974334	G	A	2146.44	PGSC0003DMT400082016	PGSC0003DMG402032203	Extensin	0/1	99	128	74	0/1	98	55	9	0.366336633663366	0.140625	0.00822798
ST4.03ch01	1974473	A	G	5673.44	PGSC0003DMT400082016	PGSC0003DMG402032203	Extensin	0/1	99	41	119	0/1	99	42	47	0.74375	0.528089887640449	0.00980136
ST4.03ch01	1975057	T	C	38.19	PGSC0003DMT400082016	PGSC0003DMG402032203	Extensin	0/0	99	333	7	0/1	68	111	14	0.0205882352941176	0.112	0.00216495
ST4.03ch01	1975067	T	A	3824.44	PGSC0003DMT400082016	PGSC0003DMG402032203	Extensin	0/1	99	202	134	0/1	99	104	23	0.398809523809524	0.181102362204724	0.000196782
ST4.03ch01	1975091	A	G	2387.19	PGSC0003DMT400082016	PGSC0003DMG402032203	Extensin	0/1	99	292	114	0/0	99	155	0	0.280788177339901	0	3.32026e-16
ST4.03ch01	1975196	T	C	786.44	PGSC0003DMT400082016	PGSC0003DMG402032203	Extensin	0/1	99	132	20	0/1	99	46	25	0.131578947368421	0.352112676056338	0.00444685
ST4.03ch01	1975197	G	A	647.52	PGSC0003DMT400082016	PGSC0003DMG402032203	Extensin	0/1	16	151	20	0/1	99	51	24	0.116959064327485	0.32	0.00420624
ST4.03ch01	1975333	C	T	516.19	PGSC0003DMT400082016	PGSC0003DMG402032203	Extensin	0/0	99	244	22	0/1	99	95	28	0.0827067669172932	0.227642276422764	0.00266563
ST4.03ch01	1975339	C	T	1153.19	PGSC0003DMT400082016	PGSC0003DMG402032203	Extensin	0/1	99	198	61	0/0	99	123	7	0.235521235521236	0.0538461538461538	0.000130068
ST4.03ch01	1975379	G	A	1840.44	PGSC0003DMT400082016	PGSC0003DMG402032203	Extensin	0/1	99	87	57	0/1	99	112	23	0.395833333333333	0.17037037037037	0.000867168
ST4.03ch01	1975408	C	T	1261.44	PGSC0003DMT400082016	PGSC0003DMG402032203	Extensin	0/1	99	88	16	0/1	99	68	39	0.153846153846154	0.364485981308411	0.00772163
ST4.03ch01	2007559	G	A	114.19	PGSC0003DMT400082017	PGSC0003DMG400032204	D12 oleate desaturase	0/1	99	208	29	0/0	99	138	0	0.122362869198312	0	4.41728e-05
ST4.03ch01	2007596	A	G	33.19	PGSC0003DMT400082017	PGSC0003DMG400032204	D12 oleate desaturase	0/1	63	305	35	0/0	99	204	0	0.102941176470588	0	3.42057e-06
ST4.03ch01	2007638	C	T	3098.44	PGSC0003DMT400082017	PGSC0003DMG400032204	D12 oleate desaturase	0/1	99	377	79	0/1	99	176	95	0.173245614035088	0.350553505535055	5.70016e-06
ST4.03ch01	2007651	T	C	8175.44	PGSC0003DMT400082017	PGSC0003DMG400032204	D12 oleate desaturase	0/1	99	314	172	0/1	99	124	173	0.353909465020576	0.582491582491583	6.35619e-08
ST4.03ch01	2007761	T	C	18227.44	PGSC0003DMT400082017	PGSC0003DMG400032204	D12 oleate desaturase	0/1	99	144	366	0/1	99	50	306	0.717647058823529	0.859550561797753	2.76787e-05
ST4.03ch01	2007893	C	T	1712.19	PGSC0003DMT400082017	PGSC0003DMG400032204	D12 oleate desaturase	0/0	41	377	42	0/1	99	240	84	0.100238663484487	0.259259259259259	9.73743e-07
ST4.03ch01	2008412	C	T	2070.44	PGSC0003DMT400082017	PGSC0003DMG400032204	D12 oleate desaturase	0/1	99	273	46	0/1	99	262	94	0.144200626959248	0.264044943820225	0.00255265
ST4.03ch01	2008478	A	G	1507.44	PGSC0003DMT400082017	PGSC0003DMG400032204	D12 oleate desaturase	0/1	99	358	51	0/1	99	280	80	0.124694376528117	0.222222222222222	0.00566374
ST4.03ch01	2008513	C	T	8921.44	PGSC0003DMT400082017	PGSC0003DMG400032204	D12 oleate desaturase	0/1	99	287	167	0/1	99	196	186	0.36784140969163	0.486910994764398	0.00806259
ST4.03ch01	2008574	A	G	10220.44	PGSC0003DMT400082017	PGSC0003DMG400032204	D12 oleate desaturase	0/1	99	292	184	0/1	99	236	234	0.38655462184874	0.497872340425532	0.00899232
ST4.03ch01	2008619	G	T	2957.44	PGSC0003DMT400082017	PGSC0003DMG400032204	D12 oleate desaturase	0/1	99	404	57	0/1	99	328	132	0.123644251626898	0.28695652173913	6.98795e-08
ST4.03ch01	2008658	G	A	2476.44	PGSC0003DMT400082017	PGSC0003DMG400032204	D12 oleate desaturase	0/1	99	353	53	0/1	99	274	106	0.130541871921182	0.278947368421053	1.16789e-05
ST4.03ch01	2008715	T	A	6500.44	PGSC0003DMT400082017	PGSC0003DMG400032204	D12 oleate desaturase	0/1	99	114	102	0/1	99	69	132	0.472222222222222	0.656716417910448	0.00311142
ST4.03ch01	2008718	A	G	2500.44	PGSC0003DMT400082017	PGSC0003DMG400032204	D12 oleate desaturase	0/1	99	136	70	0/1	99	157	36	0.339805825242718	0.186528497409326	0.00878644
ST4.03ch01	2045893	T	C	148.19	PGSC0003DMT400081904	PGSC0003DMG400032152	Enoyl-acyl-carrier-protein reductase	0/1	99	56	11	0/0	99	72	0	0.164179104477612	0	0.00359527
ST4.03ch01	2048230	C	T	2221.44	PGSC0003DMT400081904	PGSC0003DMG400032152	Enoyl-acyl-carrier-protein reductase	0/1	99	75	57	0/1	99	103	29	0.431818181818182	0.21969696969697	0.00563337
ST4.03ch01	2048313	G	A	114.19	PGSC0003DMT400081904	PGSC0003DMG400032152	Enoyl-acyl-carrier-protein reductase	0/0	99	213	10	0/1	99	142	25	0.0448430493273543	0.149700598802395	0.00734398
ST4.03ch01	2048520	T	C	2071.44	PGSC0003DMT400081904	PGSC0003DMG400032152	Enoyl-acyl-carrier-protein reductase	0/1	99	196	81	0/1	99	205	39	0.292418772563177	0.159836065573771	0.00577496
ST4.03ch01	2048603	C	T	2830.44	PGSC0003DMT400081904	PGSC0003DMG400032152	Enoyl-acyl-carrier-protein reductase	0/1	99	89	93	0/1	99	94	24	0.510989010989011	0.203389830508475	4.58139e-06
ST4.03ch01	2075720	G	T	435.44	PGSC0003DMT400082019	PGSC0003DMG400032205	Selenoprotein O	0/1	51	52	6	0/1	99	18	17	0.103448275862069	0.485714285714286	0.00128395
ST4.03ch01	2075723	T	A	508.19	PGSC0003DMT400082019	PGSC0003DMG400032205	Selenoprotein O	0/1	99	38	25	0/0	31	35	2	0.396825396825397	0.0540540540540541	0.00252406
ST4.03ch01	2082272	G	A	1002.44	PGSC0003DMT400082019	PGSC0003DMG400032205	Selenoprotein O	0/1	99	10	25	0/1	99	30	13	0.714285714285714	0.302325581395349	0.00776171
ST4.03ch01	2088644	A	C	323.19	PGSC0003DMT400082022	PGSC0003DMG400032206	Pentatricopeptide repeat-containing protein, chloroplastic	0/0	37	36	2	0/1	99	10	15	0.0526315789473684	0.6	8.95397e-05
ST4.03ch01	2092866	G	A	5295.44	PGSC0003DMT400081907	PGSC0003DMG400032154	Alcohol dehydrogenase	0/1	99	147	130	0/1	99	225	87	0.469314079422383	0.278846153846154	8.82565e-05
ST4.03ch01	2093603	C	T	1804.44	PGSC0003DMT400081907	PGSC0003DMG400032154	Alcohol dehydrogenase	0/1	99	167	68	0/1	99	199	35	0.28936170212766	0.14957264957265	0.0052458
ST4.03ch01	2093621	C	T	1161.44	PGSC0003DMT400081907	PGSC0003DMG400032154	Alcohol dehydrogenase	0/1	99	186	55	0/1	93	225	27	0.228215767634855	0.107142857142857	0.00616359
ST4.03ch01	2132764	G	A	2151.44	PGSC0003DMT400081909	PGSC0003DMG400032155	Lipoxygenase	0/1	99	119	29	0/1	99	86	61	0.195945945945946	0.414965986394558	0.00112239
ST4.03ch01	2132781	C	G	2435.44	PGSC0003DMT400081909	PGSC0003DMG400032155	Lipoxygenase	0/1	99	176	29	0/1	99	152	89	0.141463414634146	0.369294605809129	3.27395e-06
ST4.03ch01	2132794	A	T	5091.44	PGSC0003DMT400081909	PGSC0003DMG400032155	Lipoxygenase	0/1	99	227	62	0/1	99	211	158	0.214532871972318	0.428184281842818	6.08986e-07
ST4.03ch01	2132805	G	A	5252.44	PGSC0003DMT400081909	PGSC0003DMG400032155	Lipoxygenase	0/1	99	258	59	0/1	99	251	197	0.186119873817035	0.439732142857143	2.18395e-11
ST4.03ch01	2132840	A	T	8540.44	PGSC0003DMT400081909	PGSC0003DMG400032155	Lipoxygenase	0/1	99	263	119	0/1	99	245	257	0.31151832460733	0.51195219123506	1.975e-07
ST4.03ch01	2132848	A	G	9153.44	PGSC0003DMT400081909	PGSC0003DMG400032155	Lipoxygenase	0/1	99	259	120	0/1	99	247	269	0.316622691292876	0.521317829457364	1.07984e-07
ST4.03ch01	2132862	C	T	8822.44	PGSC0003DMT400081909	PGSC0003DMG400032155	Lipoxygenase	0/1	99	249	123	0/1	99	247	242	0.330645161290323	0.494887525562372	6.09749e-05
ST4.03ch01	2136720	A	T	22199.44	PGSC0003DMT400081909	PGSC0003DMG400032155	Lipoxygenase	0/1	99	84	331	0/1	99	64	485	0.797590361445783	0.883424408014572	0.00480568
ST4.03ch01	2136729	T	C	7617.44	PGSC0003DMT400081909	PGSC0003DMG400032155	Lipoxygenase	0/1	99	297	83	0/1	99	259	267	0.218421052631579	0.507604562737643	2.07277e-16
ST4.03ch01	2136793	A	G	6434.44	PGSC0003DMT400081909	PGSC0003DMG400032155	Lipoxygenase	0/1	99	187	71	0/1	99	157	195	0.275193798449612	0.553977272727273	8.62914e-10
ST4.03ch01	2138299	A	G	2716.44	PGSC0003DMT400081909	PGSC0003DMG400032155	Lipoxygenase	0/1	99	139	32	0/1	99	136	89	0.187134502923977	0.395555555555556	0.00028208
ST4.03ch01	2138316	A	G	2346.44	PGSC0003DMT400081909	PGSC0003DMG400032155	Lipoxygenase	0/1	99	153	31	0/1	99	148	83	0.168478260869565	0.359307359307359	0.000408519
ST4.03ch01	2138326	A	G	2147.44	PGSC0003DMT400081909	PGSC0003DMG400032155	Lipoxygenase	0/1	99	167	30	0/1	99	166	79	0.152284263959391	0.322448979591837	0.000882338
ST4.03ch01	2140253	G	T	3336.44	PGSC0003DMT400081909	PGSC0003DMG400032155	Lipoxygenase	0/1	99	205	49	0/1	99	198	116	0.192913385826772	0.369426751592357	0.000159149
ST4.03ch01	2140295	C	A	826.19	PGSC0003DMT400081909	PGSC0003DMG400032155	Lipoxygenase	0/1	99	206	54	0/0	95	304	29	0.207692307692308	0.0870870870870871	0.000964772
ST4.03ch01	2140397	G	A	2722.44	PGSC0003DMT400081909	PGSC0003DMG400032155	Lipoxygenase	0/1	99	171	40	0/1	99	113	86	0.18957345971564	0.4321608040201	6.959e-06
ST4.03ch01	2140415	C	T	3652.44	PGSC0003DMT400081909	PGSC0003DMG400032155	Lipoxygenase	0/1	99	146	57	0/1	99	89	104	0.280788177339901	0.538860103626943	9.4984e-06
ST4.03ch01	2141347	T	C	4175.44	PGSC0003DMT400081909	PGSC0003DMG400032155	Lipoxygenase	0/1	99	126	55	0/1	99	113	109	0.303867403314917	0.490990990990991	0.00292858
ST4.03ch01	2143841	A	G	461.19	PGSC0003DMT400081909	PGSC0003DMG400032155	Lipoxygenase	0/1	99	257	47	0/0	99	295	7	0.154605263157895	0.0231788079470199	4.69332e-07
ST4.03ch01	2143888	A	G	4786.44	PGSC0003DMT400081909	PGSC0003DMG400032155	Lipoxygenase	0/1	99	226	84	0/1	99	162	117	0.270967741935484	0.419354838709677	0.00319165
ST4.03ch01	2145565	T	A	2988.44	PGSC0003DMT400081909	PGSC0003DMG400032155	Lipoxygenase	0/1	99	432	139	0/1	99	335	55	0.243432574430823	0.141025641025641	0.00220836
ST4.03ch01	2145577	A	T	2815.44	PGSC0003DMT400081909	PGSC0003DMG400032155	Lipoxygenase	0/1	99	450	136	0/1	99	331	49	0.232081911262799	0.128947368421053	0.00126493
ST4.03ch01	2145703	T	C	15340.44	PGSC0003DMT400081909	PGSC0003DMG400032155	Lipoxygenase	0/1	99	360	336	0/1	99	177	290	0.482758620689655	0.620985010706638	0.000132957
ST4.03ch01	2145792	G	A	478.19	PGSC0003DMT400081909	PGSC0003DMG400032155	Lipoxygenase	0/0	99	675	31	0/1	99	337	50	0.0439093484419263	0.129198966408269	3.40002e-05
ST4.03ch01	2145820	T	G	1284.19	PGSC0003DMT400081909	PGSC0003DMG400032155	Lipoxygenase	0/0	99	690	55	0/1	99	350	84	0.0738255033557047	0.193548387096774	1.8551e-07
ST4.03ch01	2151790	A	G	1551.44	PGSC0003DMT400082023	PGSC0003DMG400032207	Lipoxygenase	0/1	99	72	26	0/1	99	30	35	0.26530612244898	0.538461538461538	0.00750827
ST4.03ch01	2262931	A	G	2206.48	PGSC0003DMT400081914	PGSC0003DMG400032157	Oxidoreductase, 2OG-Fe(II) oxygenase family protein	0/1	99	18	28	0/1	19	5	47	0.608695652173913	0.903846153846154	0.00974386
ST4.03ch01	2394384	G	A	259.19	PGSC0003DMT400008936	PGSC0003DMG402003479	Oxidoreductase, 2OG-Fe(II) oxygenase family protein	0/1	99	55	18	0/0	87	43	0	0.246575342465753	0	0.00226236
ST4.03ch01	2396491	G	A	785.19	PGSC0003DMT400008936	PGSC0003DMG402003479	Oxidoreductase, 2OG-Fe(II) oxygenase family protein	0/0	99	175	12	0/1	99	147	46	0.0641711229946524	0.238341968911917	6.76222e-05
ST4.03ch01	2396532	T	C	339.19	PGSC0003DMT400008936	PGSC0003DMG402003479	Oxidoreductase, 2OG-Fe(II) oxygenase family protein	0/1	99	117	25	0/0	99	148	4	0.176056338028169	0.0263157894736842	0.000472256
ST4.03ch01	2460881	G	T	268.54	PGSC0003DMT400055102	PGSC0003DMG400021381	EIL1	0/1	15	13	2	0/1	99	3	12	0.133333333333333	0.8	0.00922926
ST4.03ch01	2500104	G	A	1258.44	PGSC0003DMT400055008	PGSC0003DMG400021346	Transcription factor	0/1	99	72	16	0/1	99	45	44	0.181818181818182	0.49438202247191	0.000413114
ST4.03ch01	2515513	G	A	2261.44	PGSC0003DMT400055002	PGSC0003DMG400021345	Conserved gene of unknown function	0/1	99	112	41	0/1	99	62	57	0.26797385620915	0.478991596638655	0.00572747
ST4.03ch01	2515517	G	C	1722.44	PGSC0003DMT400055002	PGSC0003DMG400021345	Conserved gene of unknown function	0/1	99	122	31	0/1	99	68	50	0.202614379084967	0.423728813559322	0.00199457
ST4.03ch01	2515565	G	C	1766.44	PGSC0003DMT400055002	PGSC0003DMG400021345	Conserved gene of unknown function	0/1	99	147	38	0/1	99	89	59	0.205405405405405	0.398648648648649	0.00287358
ST4.03ch01	2515606	C	T	1670.44	PGSC0003DMT400055002	PGSC0003DMG400021345	Conserved gene of unknown function	0/1	99	124	33	0/1	99	75	52	0.210191082802548	0.409448818897638	0.00610811
ST4.03ch01	2515672	G	A	2024.44	PGSC0003DMT400055002	PGSC0003DMG400021345	Conserved gene of unknown function	0/1	99	95	31	0/1	99	41	49	0.246031746031746	0.544444444444444	0.000279232
ST4.03ch01	2516086	G	A	1067.44	PGSC0003DMT400055002	PGSC0003DMG400021345	Conserved gene of unknown function	0/1	99	57	14	0/1	99	15	31	0.197183098591549	0.673913043478261	1.48045e-05
ST4.03ch01	2528585	T	C	191.19	PGSC0003DMT400055001	PGSC0003DMG400021344	Conserved gene of unknown function	0/0	99	82	0	0/1	99	55	16	0	0.225352112676056	6.73077e-05
ST4.03ch01	2528594	T	A	203.19	PGSC0003DMT400055001	PGSC0003DMG400021344	Conserved gene of unknown function	0/0	99	80	0	0/1	99	51	16	0	0.238805970149254	4.89995e-05
ST4.03ch01	2528601	A	G	324.19	PGSC0003DMT400055001	PGSC0003DMG400021344	Conserved gene of unknown function	0/0	99	79	0	0/1	99	48	18	0	0.272727272727273	9.13043e-06
ST4.03ch01	2558788	C	T	508.19	PGSC0003DMT400054994	PGSC0003DMG400021343	White-brown-complex ABC transporter family	0/1	99	42	24	0/0	52	63	6	0.363636363636364	0.0869565217391304	0.00262887
ST4.03ch01	2559001	C	T	1040.44	PGSC0003DMT400054994	PGSC0003DMG400021343	White-brown-complex ABC transporter family	0/1	99	14	31	0/1	99	23	9	0.688888888888889	0.28125	0.00761959
ST4.03ch01	2565598	G	A	265.19	PGSC0003DMT400054994	PGSC0003DMG400021343	White-brown-complex ABC transporter family	0/1	99	17	12	0/0	72	31	0	0.413793103448276	0	0.000898954
ST4.03ch01	2565611	T	C	256.19	PGSC0003DMT400054994	PGSC0003DMG400021343	White-brown-complex ABC transporter family	0/1	99	19	12	0/0	75	33	0	0.387096774193548	0	0.00101328
ST4.03ch01	2610453	T	G	1038.92	PGSC0003DMT400055088	PGSC0003DMG400021376	Exonuclease	0/1	99	56	46	0/1	8	39	5	0.450980392156863	0.113636363636364	0.00129319
ST4.03ch01	2610454	A	T	1085.44	PGSC0003DMT400055088	PGSC0003DMG400021376	Exonuclease	0/1	99	56	44	0/1	49	38	5	0.44	0.116279069767442	0.00229809
ST4.03ch01	2630381	A	T	4808.44	PGSC0003DMT400055082	PGSC0003DMG400021374	Methionine aminopeptidase	0/1	99	17	93	0/1	99	51	71	0.845454545454545	0.581967213114754	0.000349883
ST4.03ch01	2630725	A	G	884.19	PGSC0003DMT400055082	PGSC0003DMG400021374	Methionine aminopeptidase	0/1	99	190	57	0/0	53	196	18	0.230769230769231	0.0841121495327103	0.000605428
ST4.03ch01	2630750	G	C	1265.44	PGSC0003DMT400055082	PGSC0003DMG400021374	Methionine aminopeptidase	0/1	99	188	61	0/1	87	200	23	0.244979919678715	0.103139013452915	0.00132701
ST4.03ch01	2630752	C	T	5950.44	PGSC0003DMT400055082	PGSC0003DMG400021374	Methionine aminopeptidase	0/1	99	105	143	0/1	99	133	87	0.576612903225806	0.395454545454545	0.00200735
ST4.03ch01	2631427	C	T	9718.44	PGSC0003DMT400055082	PGSC0003DMG400021374	Methionine aminopeptidase	0/1	99	35	232	0/1	99	85	140	0.868913857677903	0.622222222222222	2.98794e-08
ST4.03ch01	2641392	G	A	795.44	PGSC0003DMT400055081	PGSC0003DMG400021373	Zinc finger, RING-type	0/1	99	30	23	0/1	99	72	12	0.433962264150943	0.142857142857143	0.00401647
ST4.03ch01	2641393	A	T	836.44	PGSC0003DMT400055081	PGSC0003DMG400021373	Zinc finger, RING-type	0/1	99	31	23	0/1	99	71	12	0.425925925925926	0.144578313253012	0.00492601
ST4.03ch01	2642062	G	A	387.19	PGSC0003DMT400055081	PGSC0003DMG400021373	Zinc finger, RING-type	0/0	96	41	1	0/1	99	34	18	0.0238095238095238	0.346153846153846	0.00135984
ST4.03ch01	2642446	C	T	213.19	PGSC0003DMT400055081	PGSC0003DMG400021373	Zinc finger, RING-type	0/0	99	130	3	0/1	99	66	13	0.0225563909774436	0.164556962025316	0.00424128
ST4.03ch01	2655913	G	A	1225.44	PGSC0003DMT400055078	PGSC0003DMG400021372	Fasciclin-like arabinogalactan protein 14	0/1	99	64	47	0/1	99	62	13	0.423423423423423	0.173333333333333	0.0060361
ST4.03ch01	2656111	C	T	1120.44	PGSC0003DMT400055078	PGSC0003DMG400021372	Fasciclin-like arabinogalactan protein 14	0/1	99	23	6	0/1	99	23	40	0.206896551724138	0.634920634920635	0.00421467
ST4.03ch01	2656189	T	C	600.45	PGSC0003DMT400055078	PGSC0003DMG400021372	Fasciclin-like arabinogalactan protein 14	0/1	25	49	5	0/1	99	33	27	0.0925925925925926	0.45	0.000552992
ST4.03ch01	2656603	G	A	4862.44	PGSC0003DMT400055078	PGSC0003DMG400021372	Fasciclin-like arabinogalactan protein 14	0/1	82	13	102	0/1	99	32	74	0.88695652173913	0.69811320754717	0.00957989
ST4.03ch01	2656606	A	C	4157.44	PGSC0003DMT400055078	PGSC0003DMG400021372	Fasciclin-like arabinogalactan protein 14	0/1	99	25	94	0/1	99	50	60	0.789915966386555	0.545454545454545	0.00241752
ST4.03ch01	2665103	T	A	1476.44	PGSC0003DMT400054985	PGSC0003DMG400021339	Lymphoid organ expressed yellow head virus receptor protein	0/1	99	196	68	0/1	99	168	24	0.257575757575758	0.125	0.0079596
ST4.03ch01	2665143	G	A	1360.44	PGSC0003DMT400054985	PGSC0003DMG400021339	Lymphoid organ expressed yellow head virus receptor protein	0/1	99	145	60	0/1	99	143	20	0.292682926829268	0.122699386503067	0.00159011
ST4.03ch01	2667249	T	A	1619.44	PGSC0003DMT400054985	PGSC0003DMG400021339	Lymphoid organ expressed yellow head virus receptor protein	0/1	99	149	23	0/1	99	128	68	0.133720930232558	0.346938775510204	7.52436e-05
ST4.03ch01	2667266	A	G	3193.47	PGSC0003DMT400054985	PGSC0003DMG400021339	Lymphoid organ expressed yellow head virus receptor protein	0/1	99	132	42	0/1	99	107	106	0.241379310344828	0.497652582159624	1.21587e-05
ST4.03ch01	2667274	A	G	1602.44	PGSC0003DMT400054985	PGSC0003DMG400021339	Lymphoid organ expressed yellow head virus receptor protein	0/1	52	155	22	0/1	99	138	75	0.124293785310734	0.352112676056338	9.00766e-06
ST4.03ch01	2667328	C	T	1092.44	PGSC0003DMT400054985	PGSC0003DMG400021339	Lymphoid organ expressed yellow head virus receptor protein	0/1	69	138	17	0/1	99	123	52	0.109677419354839	0.297142857142857	0.000627829
ST4.03ch01	2667337	C	T	1045.19	PGSC0003DMT400054985	PGSC0003DMG400021339	Lymphoid organ expressed yellow head virus receptor protein	0/1	6	150	17	0/1	99	118	51	0.101796407185629	0.301775147928994	0.000180359
ST4.03ch01	2667400	C	T	429.19	PGSC0003DMT400054985	PGSC0003DMG400021339	Lymphoid organ expressed yellow head virus receptor protein	0/0	99	165	12	0/1	99	151	36	0.0677966101694915	0.192513368983957	0.00775468
ST4.03ch01	2667412	G	A	2297.44	PGSC0003DMT400054985	PGSC0003DMG400021339	Lymphoid organ expressed yellow head virus receptor protein	0/1	99	137	40	0/1	99	112	75	0.225988700564972	0.401069518716578	0.00664569
ST4.03ch01	2667562	G	A	2021.44	PGSC0003DMT400054985	PGSC0003DMG400021339	Lymphoid organ expressed yellow head virus receptor protein	0/1	99	103	62	0/1	99	150	33	0.375757575757576	0.180327868852459	0.00136293
ST4.03ch01	2689053	T	C	776.44	PGSC0003DMT400054981	PGSC0003DMG400021337	Co-chaperone protein HscB, mitochondrial	0/1	99	45	9	0/1	99	23	25	0.166666666666667	0.520833333333333	0.00459199
ST4.03ch01	2704947	C	T	3602.19	PGSC0003DMT400054979	PGSC0003DMG400021336	Conserved gene of unknown function	1/1	36	9	94	0/1	99	15	31	0.912621359223301	0.673913043478261	0.0076255
ST4.03ch01	2705103	C	T	3093.24	PGSC0003DMT400054979	PGSC0003DMG400021336	Conserved gene of unknown function	1/1	20	7	68	0/1	99	39	37	0.906666666666667	0.486842105263158	1.16416e-06
ST4.03ch01	2705116	C	T	3133.64	PGSC0003DMT400054979	PGSC0003DMG400021336	Conserved gene of unknown function	0/1	12	8	72	0/1	99	30	35	0.9	0.538461538461538	4.52033e-05
ST4.03ch01	2705297	A	G	3876.44	PGSC0003DMT400054979	PGSC0003DMG400021336	Conserved gene of unknown function	0/1	99	17	92	0/1	99	47	64	0.844036697247706	0.576576576576577	0.000397703
ST4.03ch01	2705339	A	G	3943.44	PGSC0003DMT400054979	PGSC0003DMG400021336	Conserved gene of unknown function	0/1	99	17	89	0/1	99	53	57	0.839622641509434	0.518181818181818	2.49925e-05
ST4.03ch01	2706204	G	A	434.19	PGSC0003DMT400054979	PGSC0003DMG400021336	Conserved gene of unknown function	0/0	32	50	4	0/1	99	56	26	0.0740740740740741	0.317073170731707	0.00912118
ST4.03ch01	2706419	C	A	608.45	PGSC0003DMT400054979	PGSC0003DMG400021336	Conserved gene of unknown function	0/1	99	25	24	0/1	25	50	5	0.489795918367347	0.0909090909090909	0.00021563
ST4.03ch01	2754335	T	C	596.04	PGSC0003DMT400055068	PGSC0003DMG400021369	Conserved gene of unknown function	0/1	99	45	27	0/1	7	52	5	0.375	0.087719298245614	0.00310498
ST4.03ch01	2754617	G	A	290.19	PGSC0003DMT400055068	PGSC0003DMG400021369	Conserved gene of unknown function	0/1	99	40	15	0/0	99	62	2	0.272727272727273	0.03125	0.00305312
ST4.03ch01	2760639	T	G	279.19	PGSC0003DMT400054969	PGSC0003DMG401021334	ML domain protein	0/0	99	490	25	0/1	99	155	29	0.0485436893203883	0.157608695652174	0.00025494
ST4.03ch01	2760675	A	G	10453.44	PGSC0003DMT400054969	PGSC0003DMG401021334	ML domain protein	0/1	99	408	266	0/1	99	121	166	0.394658753709199	0.578397212543554	1.12273e-05
ST4.03ch01	2760737	A	T	448.19	PGSC0003DMT400054969	PGSC0003DMG401021334	ML domain protein	0/1	99	856	113	0/0	99	483	29	0.116615067079463	0.056640625	0.00252045
ST4.03ch01	2760865	G	C	17463.44	PGSC0003DMT400054969	PGSC0003DMG401021334	ML domain protein	0/1	99	479	390	0/1	99	577	289	0.448791714614499	0.333718244803695	4.64155e-05
ST4.03ch01	2760957	A	G	653.19	PGSC0003DMT400054969	PGSC0003DMG401021334	ML domain protein	0/0	99	895	72	0/1	99	474	80	0.0744570837642192	0.144404332129964	0.00049297
ST4.03ch01	2764307	A	T	1117.19	PGSC0003DMT400054969	PGSC0003DMG401021334	ML domain protein	0/0	99	856	81	0/1	99	526	100	0.0864461045891142	0.159744408945687	0.000354506
ST4.03ch01	2765964	G	T	15383.44	PGSC0003DMT400054969	PGSC0003DMG401021334	ML domain protein	0/1	99	293	402	0/1	99	212	167	0.57841726618705	0.440633245382586	0.000487509
ST4.03ch01	2766014	G	T	2085.44	PGSC0003DMT400054969	PGSC0003DMG401021334	ML domain protein	0/1	99	543	126	0/1	99	363	45	0.188340807174888	0.110294117647059	0.00815359
ST4.03ch01	2804737	A	T	986.44	PGSC0003DMT400055060	PGSC0003DMG400021364	33 kDa ribonucleoprotein, chloroplastic	0/1	99	145	47	0/1	99	215	26	0.244791666666667	0.107883817427386	0.004295
ST4.03ch01	2804801	A	G	342.19	PGSC0003DMT400055060	PGSC0003DMG400021364	33 kDa ribonucleoprotein, chloroplastic	0/0	99	214	10	0/1	99	219	36	0.0446428571428571	0.141176470588235	0.00488229
ST4.03ch01	2806635	T	C	5594.44	PGSC0003DMT400055060	PGSC0003DMG400021364	33 kDa ribonucleoprotein, chloroplastic	0/1	99	138	148	0/1	99	216	89	0.517482517482518	0.291803278688525	1.83872e-06
ST4.03ch01	2806693	C	T	1372.44	PGSC0003DMT400055060	PGSC0003DMG400021364	33 kDa ribonucleoprotein, chloroplastic	0/1	50	246	27	0/1	99	206	68	0.0989010989010989	0.248175182481752	0.000165107
ST4.03ch01	2806802	G	A	1496.44	PGSC0003DMT400055060	PGSC0003DMG400021364	33 kDa ribonucleoprotein, chloroplastic	0/1	99	300	40	0/1	99	168	69	0.117647058823529	0.291139240506329	1.37802e-05
ST4.03ch01	2806845	G	T	509.19	PGSC0003DMT400055060	PGSC0003DMG400021364	33 kDa ribonucleoprotein, chloroplastic	0/0	99	290	14	0/1	99	212	40	0.0460526315789474	0.158730158730159	0.000302462
ST4.03ch01	2806989	A	G	2060.19	PGSC0003DMT400055060	PGSC0003DMG400021364	33 kDa ribonucleoprotein, chloroplastic	0/0	79	373	43	0/1	99	232	102	0.103365384615385	0.305389221556886	7.54278e-10
ST4.03ch01	2807038	G	A	109.19	PGSC0003DMT400055060	PGSC0003DMG400021364	33 kDa ribonucleoprotein, chloroplastic	0/0	99	565	16	0/1	99	358	43	0.0275387263339071	0.107231920199501	1.88344e-05
ST4.03ch01	2807086	G	A	4587.44	PGSC0003DMT400055060	PGSC0003DMG400021364	33 kDa ribonucleoprotein, chloroplastic	0/1	99	457	176	0/1	99	353	78	0.278041074249605	0.180974477958237	0.00416543
ST4.03ch01	2807104	G	A	206.19	PGSC0003DMT400055060	PGSC0003DMG400021364	33 kDa ribonucleoprotein, chloroplastic	0/0	99	639	19	0/1	99	403	52	0.0288753799392097	0.114285714285714	1.09816e-06
ST4.03ch01	2807158	A	G	13137.44	PGSC0003DMT400055060	PGSC0003DMG400021364	33 kDa ribonucleoprotein, chloroplastic	0/1	99	347	288	0/1	99	133	255	0.453543307086614	0.657216494845361	2.55766e-08
ST4.03ch01	2807206	A	G	3948.44	PGSC0003DMT400055060	PGSC0003DMG400021364	33 kDa ribonucleoprotein, chloroplastic	0/1	99	385	89	0/1	99	159	115	0.187763713080169	0.41970802919708	2.5712e-09
ST4.03ch01	2807267	C	T	3049.44	PGSC0003DMT400055060	PGSC0003DMG400021364	33 kDa ribonucleoprotein, chloroplastic	0/1	99	140	51	0/1	99	54	71	0.267015706806283	0.568	5.56772e-06
ST4.03ch01	2809511	C	T	552.19	PGSC0003DMT400054965	PGSC0003DMG400021331	PEN1	0/0	56	72	5	0/1	99	66	28	0.0649350649350649	0.297872340425532	0.00278185
ST4.03ch01	2857241	C	G	461.44	PGSC0003DMT400055058	PGSC0003DMG400021363	Helicase domain-containing protein	0/1	99	14	17	0/1	67	28	4	0.548387096774194	0.125	0.0068889
ST4.03ch01	2860454	A	T	1598.44	PGSC0003DMT400055055	PGSC0003DMG400021362	Acyl-carrier-protein S-malonyltransferase/ transferase	0/1	99	66	45	0/1	99	106	27	0.405405405405405	0.203007518796992	0.00937051
ST4.03ch01	2860486	C	T	498.62	PGSC0003DMT400055055	PGSC0003DMG400021362	Acyl-carrier-protein S-malonyltransferase/ transferase	0/1	99	66	25	0/0	11	129	13	0.274725274725275	0.0915492957746479	0.00643233
ST4.03ch01	2860510	A	T	255.19	PGSC0003DMT400055055	PGSC0003DMG400021362	Acyl-carrier-protein S-malonyltransferase/ transferase	0/1	99	80	16	0/0	99	143	3	0.166666666666667	0.0205479452054795	0.00182453
ST4.03ch01	2860525	C	T	115.19	PGSC0003DMT400055055	PGSC0003DMG400021362	Acyl-carrier-protein S-malonyltransferase/ transferase	0/1	99	92	15	0/0	99	157	1	0.14018691588785	0.00632911392405063	0.000222602
ST4.03ch01	2860537	G	C	121.19	PGSC0003DMT400055055	PGSC0003DMG400021362	Acyl-carrier-protein S-malonyltransferase/ transferase	0/1	99	91	14	0/0	99	153	0	0.133333333333333	0	7.74109e-05
ST4.03ch01	2860549	C	T	106.19	PGSC0003DMT400055055	PGSC0003DMG400021362	Acyl-carrier-protein S-malonyltransferase/ transferase	0/1	99	92	15	0/0	99	148	1	0.14018691588785	0.00671140939597315	0.000342277
ST4.03ch01	2862959	A	C	6796.44	PGSC0003DMT400055055	PGSC0003DMG400021362	Acyl-carrier-protein S-malonyltransferase/ transferase	0/1	99	56	159	0/1	99	94	102	0.73953488372093	0.520408163265306	0.000189137
ST4.03ch01	2863374	A	G	3875.44	PGSC0003DMT400055055	PGSC0003DMG400021362	Acyl-carrier-protein S-malonyltransferase/ transferase	0/1	99	120	58	0/1	99	83	111	0.325842696629214	0.572164948453608	9.2895e-05
ST4.03ch01	2866011	T	C	335.19	PGSC0003DMT400054952	PGSC0003DMG400021329	Helix-loop-helix DNA-binding domain containing protein	0/1	99	66	20	0/0	99	67	2	0.232558139534884	0.0289855072463768	0.00498753
ST4.03ch01	2866264	A	T	187.19	PGSC0003DMT400054952	PGSC0003DMG400021329	Helix-loop-helix DNA-binding domain containing protein	0/1	99	95	16	0/0	99	84	1	0.144144144144144	0.0117647058823529	0.00913646
ST4.03ch01	2866754	G	A	717.44	PGSC0003DMT400054952	PGSC0003DMG400021329	Helix-loop-helix DNA-binding domain containing protein	0/1	99	33	24	0/1	99	65	11	0.421052631578947	0.144736842105263	0.00830939
ST4.03ch01	2867035	G	A	231.19	PGSC0003DMT400054952	PGSC0003DMG400021329	Helix-loop-helix DNA-binding domain containing protein	0/0	99	110	2	0/1	99	98	24	0.0178571428571429	0.19672131147541	0.000180408
ST4.03ch01	2951885	A	G	1566.44	PGSC0003DMT400055044	PGSC0003DMG400021355	Conserved gene of unknown function	0/1	99	29	40	0/1	99	54	22	0.579710144927536	0.289473684210526	0.00960897
ST4.03ch01	2956294	T	C	9409.19	PGSC0003DMT400054945	PGSC0003DMG400021323	BEL29 protein	1/1	99	5	174	0/1	99	24	154	0.972067039106145	0.865168539325843	0.0032268
ST4.03ch01	2956399	T	C	7320.44	PGSC0003DMT400054945	PGSC0003DMG400021323	BEL29 protein	0/1	50	22	174	0/1	99	59	89	0.887755102040816	0.601351351351351	7.2374e-08
ST4.03ch01	2956501	A	G	5670.44	PGSC0003DMT400054945	PGSC0003DMG400021323	BEL29 protein	0/1	99	35	128	0/1	99	64	88	0.785276073619632	0.578947368421053	0.00194562
ST4.03ch01	2958274	C	T	2794.44	PGSC0003DMT400054945	PGSC0003DMG400021323	BEL29 protein	0/1	99	26	59	0/1	99	54	39	0.694117647058824	0.419354838709677	0.00467331
ST4.03ch01	3069108	G	A	3277.44	PGSC0003DMT400055040	PGSC0003DMG400021354	NC domain-containing protein	0/1	99	72	53	0/1	99	26	63	0.424	0.707865168539326	0.0011372
ST4.03ch01	3070560	T	C	61.19	PGSC0003DMT400055040	PGSC0003DMG400021354	NC domain-containing protein	0/0	99	398	15	0/1	91	277	34	0.036319612590799	0.109324758842444	0.00269117
ST4.03ch01	3070837	G	A	620.19	PGSC0003DMT400055040	PGSC0003DMG400021354	NC domain-containing protein	0/0	99	636	49	0/1	99	437	75	0.0715328467153285	0.146484375	0.000814426
ST4.03ch01	3070869	C	T	3052.19	PGSC0003DMT400055040	PGSC0003DMG400021354	NC domain-containing protein	0/0	76	613	66	0/1	99	356	136	0.0972017673048601	0.276422764227642	5.0377e-13
ST4.03ch01	3070998	A	T	1500.19	PGSC0003DMT400055040	PGSC0003DMG400021354	NC domain-containing protein	0/1	99	682	128	0/0	99	624	50	0.158024691358025	0.0741839762611276	2.57812e-05
ST4.03ch01	3071055	T	C	22762.44	PGSC0003DMT400055040	PGSC0003DMG400021354	NC domain-containing protein	0/1	99	447	457	0/1	99	261	431	0.505530973451327	0.622832369942196	0.000107372
ST4.03ch01	3071097	T	C	23956.44	PGSC0003DMT400055040	PGSC0003DMG400021354	NC domain-containing protein	0/1	99	342	482	0/1	99	168	403	0.58495145631068	0.705779334500876	0.000154628
ST4.03ch01	3071145	A	T	8430.44	PGSC0003DMT400055040	PGSC0003DMG400021354	NC domain-containing protein	0/1	99	428	190	0/1	99	211	170	0.307443365695793	0.446194225721785	0.00031047
ST4.03ch01	3071147	G	C	19320.44	PGSC0003DMT400055040	PGSC0003DMG400021354	NC domain-containing protein	0/1	99	215	372	0/1	99	92	283	0.633730834752981	0.754666666666667	0.00189767
ST4.03ch01	3072143	T	C	1434.44	PGSC0003DMT400054941	PGSC0003DMG400021321	Serine/threonine-protein kinase rio2	0/1	99	89	16	0/1	99	47	51	0.152380952380952	0.520408163265306	1.57106e-06
ST4.03ch01	3072151	C	T	3321.44	PGSC0003DMT400054941	PGSC0003DMG400021321	Serine/threonine-protein kinase rio2	0/1	99	53	50	0/1	99	30	80	0.485436893203884	0.727272727272727	0.00627722
ST4.03ch01	3072303	G	T	2244.44	PGSC0003DMT400054941	PGSC0003DMG400021321	Serine/threonine-protein kinase rio2	0/1	99	61	26	0/1	99	47	64	0.298850574712644	0.576576576576577	0.00209324
ST4.03ch01	3072330	A	C	859.19	PGSC0003DMT400054941	PGSC0003DMG400021321	Serine/threonine-protein kinase rio2	0/0	99	99	4	0/1	99	72	38	0.0388349514563107	0.345454545454545	5.83719e-07
ST4.03ch01	3087611	T	A	437.19	PGSC0003DMT400055038	PGSC0003DMG400021353	Serine/threonine-protein kinase PBS1	0/1	99	38	20	0/0	56	65	5	0.344827586206897	0.0714285714285714	0.00225237
ST4.03ch01	3087617	C	T	473.19	PGSC0003DMT400055038	PGSC0003DMG400021353	Serine/threonine-protein kinase PBS1	0/1	99	39	22	0/0	44	58	5	0.360655737704918	0.0793650793650794	0.00299732
ST4.03ch01	3089066	C	A	1275.44	PGSC0003DMT400055038	PGSC0003DMG400021353	Serine/threonine-protein kinase PBS1	0/1	99	134	27	0/1	99	75	41	0.167701863354037	0.353448275862069	0.00857645
ST4.03ch01	3224724	T	A	10176.44	PGSC0003DMT400042351	PGSC0003DMG400016420	VAMP protein SEC22	0/1	99	259	196	0/1	99	179	220	0.430769230769231	0.551378446115288	0.00688744
ST4.03ch01	3224832	G	C	1341.19	PGSC0003DMT400042351	PGSC0003DMG400016420	VAMP protein SEC22	0/0	99	436	45	0/1	99	337	88	0.0935550935550936	0.207058823529412	7.89567e-05
ST4.03ch01	3224880	C	T	1463.44	PGSC0003DMT400042351	PGSC0003DMG400016420	VAMP protein SEC22	0/1	78	328	39	0/1	99	270	81	0.106267029972752	0.230769230769231	0.000277642
ST4.03ch01	3224976	G	T	6268.44	PGSC0003DMT400042351	PGSC0003DMG400016420	VAMP protein SEC22	0/1	99	117	155	0/1	99	150	108	0.569852941176471	0.418604651162791	0.00747022
ST4.03ch01	3235478	G	A	1166.44	PGSC0003DMT400042229	PGSC0003DMG400016390	Hin1	0/1	99	162	25	0/1	99	112	50	0.133689839572193	0.308641975308642	0.0017081
ST4.03ch01	3297137	T	C	4639.44	PGSC0003DMT400042222	PGSC0003DMG400016387	Thioredoxin peroxidase	0/1	99	93	132	0/1	99	95	43	0.586666666666667	0.311594202898551	1.71582e-05
ST4.03ch01	3298522	C	T	126.19	PGSC0003DMT400042222	PGSC0003DMG400016387	Thioredoxin peroxidase	0/1	99	102	16	0/0	99	84	0	0.135593220338983	0	0.00400029
ST4.03ch01	3300528	A	G	3945.44	PGSC0003DMT400042222	PGSC0003DMG400016387	Thioredoxin peroxidase	0/1	99	155	61	0/1	99	111	107	0.282407407407407	0.490825688073394	0.000275577
ST4.03ch01	3300570	T	G	495.19	PGSC0003DMT400042222	PGSC0003DMG400016387	Thioredoxin peroxidase	0/1	99	168	39	0/0	99	162	7	0.188405797101449	0.0414201183431953	0.000336764
ST4.03ch01	3325089	T	G	10210.2	PGSC0003DMT400042221	PGSC0003DMG400016386	HVA22 i	1/1	99	1	189	1/1	99	13	157	0.994736842105263	0.923529411764706	0.00690999
ST4.03ch01	3348512	C	G	1094.44	PGSC0003DMT400042336	PGSC0003DMG400016416	Conserved gene of unknown function	0/1	99	46	17	0/1	99	16	32	0.26984126984127	0.666666666666667	0.00101311
ST4.03ch01	3352507	G	A	976.44	PGSC0003DMT400042336	PGSC0003DMG400016416	Conserved gene of unknown function	0/1	99	5	31	0/1	99	12	6	0.861111111111111	0.333333333333333	0.00293427
ST4.03ch01	3352526	A	G	833.19	PGSC0003DMT400042336	PGSC0003DMG400016416	Conserved gene of unknown function	1/1	51	0	22	0/1	99	11	5	1	0.3125	0.000129076
ST4.03ch01	3437306	A	G	402.19	PGSC0003DMT400042214	PGSC0003DMG400016382	Ubiquitin-conjugating enzyme family protein	0/1	99	430	62	0/0	99	271	15	0.126016260162602	0.0524475524475524	0.00968395
ST4.03ch01	3437400	G	C	13832.44	PGSC0003DMT400042214	PGSC0003DMG400016382	Ubiquitin-conjugating enzyme family protein	0/1	99	408	423	0/1	99	333	174	0.509025270758123	0.343195266272189	3.01882e-07
ST4.03ch01	3437486	T	G	2584.19	PGSC0003DMT400042214	PGSC0003DMG400016382	Ubiquitin-conjugating enzyme family protein	0/1	99	646	174	0/0	90	440	51	0.21219512195122	0.103869653767821	1.66509e-05
ST4.03ch01	3437586	G	A	494.19	PGSC0003DMT400042214	PGSC0003DMG400016382	Ubiquitin-conjugating enzyme family protein	0/1	99	394	60	0/0	99	227	11	0.13215859030837	0.046218487394958	0.00499593
ST4.03ch01	3438360	A	G	5321.44	PGSC0003DMT400042214	PGSC0003DMG400016382	Ubiquitin-conjugating enzyme family protein	0/1	99	363	118	0/1	99	177	127	0.245322245322245	0.417763157894737	2.65222e-05
ST4.03ch01	3441667	C	T	634.19	PGSC0003DMT400042214	PGSC0003DMG400016382	Ubiquitin-conjugating enzyme family protein	0/0	99	182	16	0/1	99	83	32	0.0808080808080808	0.278260869565217	0.000207484
ST4.03ch01	3546483	T	C	7361.19	PGSC0003DMT400042326	PGSC0003DMG400016412	Succinyl-CoA ligase alpha 1 subunit	0/1	99	21	112	1/1	99	1	148	0.842105263157895	0.993288590604027	4.7069e-05
ST4.03ch01	3546604	A	G	12836.44	PGSC0003DMT400042326	PGSC0003DMG400016412	Succinyl-CoA ligase alpha 1 subunit	0/1	99	58	210	0/1	99	31	256	0.783582089552239	0.89198606271777	0.00969065
ST4.03ch01	3546714	T	C	8018.19	PGSC0003DMT400042326	PGSC0003DMG400016412	Succinyl-CoA ligase alpha 1 subunit	0/1	99	40	119	1/1	33	17	145	0.748427672955975	0.895061728395062	0.00951656
ST4.03ch01	3546726	T	C	7094.44	PGSC0003DMT400042326	PGSC0003DMG400016412	Succinyl-CoA ligase alpha 1 subunit	0/1	99	42	108	0/1	99	16	120	0.72	0.882352941176471	0.00917942
ST4.03ch01	3550434	G	A	5091.44	PGSC0003DMT400042326	PGSC0003DMG400016412	Succinyl-CoA ligase alpha 1 subunit	0/1	99	106	86	0/1	99	59	110	0.447916666666667	0.650887573964497	0.00254576
ST4.03ch01	3550551	A	T	3560.44	PGSC0003DMT400042326	PGSC0003DMG400016412	Succinyl-CoA ligase alpha 1 subunit	0/1	99	132	67	0/1	99	65	83	0.336683417085427	0.560810810810811	0.00108505
ST4.03ch01	3554445	T	C	9691.37	PGSC0003DMT400042326	PGSC0003DMG400016412	Succinyl-CoA ligase alpha 1 subunit	0/1	99	61	188	1/1	15	18	179	0.755020080321285	0.908629441624365	0.000508046
ST4.03ch01	3554469	T	C	8807.41	PGSC0003DMT400042326	PGSC0003DMG400016412	Succinyl-CoA ligase alpha 1 subunit	0/1	99	65	162	1/1	14	17	151	0.713656387665198	0.898809523809524	0.00017062
ST4.03ch01	3554504	G	A	783.44	PGSC0003DMT400042326	PGSC0003DMG400016412	Succinyl-CoA ligase alpha 1 subunit	0/1	33	254	31	0/1	99	129	46	0.108771929824561	0.262857142857143	0.000764406
ST4.03ch01	3554555	A	G	11177.19	PGSC0003DMT400042326	PGSC0003DMG400016412	Succinyl-CoA ligase alpha 1 subunit	0/1	96	34	241	1/1	99	1	150	0.876363636363636	0.993377483443709	0.000122803
ST4.03ch01	3554591	C	T	783.19	PGSC0003DMT400042326	PGSC0003DMG400016412	Succinyl-CoA ligase alpha 1 subunit	0/0	99	238	25	0/1	99	112	37	0.0950570342205323	0.248322147651007	0.0011165
ST4.03ch01	3554605	G	T	852.44	PGSC0003DMT400042326	PGSC0003DMG400016412	Succinyl-CoA ligase alpha 1 subunit	0/1	27	230	26	0/1	99	113	37	0.1015625	0.246666666666667	0.00324571
ST4.03ch01	3554694	C	T	414.19	PGSC0003DMT400042326	PGSC0003DMG400016412	Succinyl-CoA ligase alpha 1 subunit	0/0	99	239	1	0/1	99	115	27	0.00416666666666667	0.190140845070423	1.37996e-09
ST4.03ch01	3554698	A	G	131.19	PGSC0003DMT400042326	PGSC0003DMG400016412	Succinyl-CoA ligase alpha 1 subunit	0/1	99	210	31	0/0	99	139	0	0.128630705394191	0	2.64376e-05
ST4.03ch01	3555889	C	A	2276.19	PGSC0003DMT400042325	PGSC0003DMG400016411	Isochorismatase	0/1	99	11	27	1/1	99	0	43	0.710526315789474	1	0.00199728
ST4.03ch01	3555921	T	C	2924.19	PGSC0003DMT400042325	PGSC0003DMG400016411	Isochorismatase	0/1	99	17	42	1/1	99	0	50	0.711864406779661	1	0.000272181
ST4.03ch01	3555968	C	T	4630.19	PGSC0003DMT400042325	PGSC0003DMG400016411	Isochorismatase	0/1	99	17	81	1/1	99	1	82	0.826530612244898	0.987951807228916	0.00399621
ST4.03ch01	3557423	G	A	1647.44	PGSC0003DMT400042325	PGSC0003DMG400016411	Isochorismatase	0/1	99	151	33	0/1	99	96	58	0.179347826086957	0.376623376623377	0.00153547
ST4.03ch01	3558531	G	A	3338.19	PGSC0003DMT400042325	PGSC0003DMG400016411	Isochorismatase	0/1	99	21	63	1/1	99	0	46	0.75	1	0.00161835
ST4.03ch01	3558570	A	T	268.19	PGSC0003DMT400042325	PGSC0003DMG400016411	Isochorismatase	0/0	99	76	2	0/1	99	32	13	0.0256410256410256	0.288888888888889	0.000819634
ST4.03ch01	3558585	A	C	2735.19	PGSC0003DMT400042325	PGSC0003DMG400016411	Isochorismatase	0/1	99	18	41	1/1	99	1	48	0.694915254237288	0.979591836734694	0.00147458
ST4.03ch01	3558589	T	C	396.22	PGSC0003DMT400042325	PGSC0003DMG400016411	Isochorismatase	0/0	99	59	1	0/1	99	33	18	0.0166666666666667	0.352941176470588	6.06108e-05
ST4.03ch01	3558629	C	T	3645.19	PGSC0003DMT400042325	PGSC0003DMG400016411	Isochorismatase	0/1	99	25	55	1/1	99	0	74	0.6875	1	7.8381e-07
ST4.03ch01	3558630	C	G	3728.19	PGSC0003DMT400042325	PGSC0003DMG400016411	Isochorismatase	0/1	99	26	55	1/1	99	0	77	0.679012345679012	1	2.9489e-07
ST4.03ch01	3579310	T	C	269.19	PGSC0003DMT400042324	PGSC0003DMG400016410	Transposase	0/1	99	17	12	0/0	45	23	0	0.413793103448276	0	0.00666517
ST4.03ch01	3683657	C	T	1165.19	PGSC0003DMT400042276	PGSC0003DMG402016407	ADP-ribosylation factor	0/0	99	499	40	0/1	99	200	65	0.0742115027829314	0.245283018867925	8.8328e-09
ST4.03ch01	3683690	C	T	1753.44	PGSC0003DMT400042276	PGSC0003DMG402016407	ADP-ribosylation factor	0/1	99	477	116	0/1	88	314	36	0.195615514333895	0.102857142857143	0.00293141
ST4.03ch01	3685065	T	G	3634.44	PGSC0003DMT400042276	PGSC0003DMG402016407	ADP-ribosylation factor	0/1	99	437	92	0/1	99	210	106	0.173913043478261	0.335443037974684	8.8006e-06
ST4.03ch01	3686419	C	A	303.19	PGSC0003DMT400042276	PGSC0003DMG402016407	ADP-ribosylation factor	0/0	99	618	33	0/1	99	277	37	0.0506912442396313	0.117834394904459	0.00479468
ST4.03ch01	3686440	T	A	638.19	PGSC0003DMT400042276	PGSC0003DMG402016407	ADP-ribosylation factor	0/0	99	580	45	0/1	99	238	50	0.072	0.173611111111111	0.000224092
ST4.03ch01	3686569	A	C	778.19	PGSC0003DMT400042276	PGSC0003DMG402016407	ADP-ribosylation factor	0/0	99	393	24	0/1	99	182	49	0.0575539568345324	0.212121212121212	6.47903e-07
ST4.03ch01	3686732	G	T	3798.44	PGSC0003DMT400042276	PGSC0003DMG402016407	ADP-ribosylation factor	0/1	99	276	112	0/1	99	92	80	0.288659793814433	0.465116279069767	0.00152999
ST4.03ch01	3686748	T	C	967.19	PGSC0003DMT400042276	PGSC0003DMG402016407	ADP-ribosylation factor	0/0	99	317	21	0/1	99	104	49	0.0621301775147929	0.320261437908497	1.53663e-10
ST4.03ch01	3694316	A	T	565.19	PGSC0003DMT400042274	PGSC0003DMG401016407	OBP32pep	0/0	99	172	14	0/1	99	94	29	0.0752688172043011	0.235772357723577	0.00188971
ST4.03ch01	3694370	G	C	2529.44	PGSC0003DMT400042274	PGSC0003DMG401016407	OBP32pep	0/1	99	114	41	0/1	99	77	73	0.264516129032258	0.486666666666667	0.00178982
ST4.03ch01	3694592	A	G	224.19	PGSC0003DMT400042274	PGSC0003DMG401016407	OBP32pep	0/1	99	202	32	0/0	99	136	2	0.136752136752137	0.0144927536231884	0.000586667
ST4.03ch01	3694996	A	T	342.44	PGSC0003DMT400042188	PGSC0003DMG400016369	Nucleoside transporter	0/1	44	14	2	0/1	59	3	13	0.125	0.8125	0.00412237
ST4.03ch01	3695234	A	G	9635.44	PGSC0003DMT400042188	PGSC0003DMG400016369	Nucleoside transporter	0/1	99	220	165	0/1	99	91	217	0.428571428571429	0.704545454545455	7.34864e-11
ST4.03ch01	3695282	A	G	2448.44	PGSC0003DMT400042188	PGSC0003DMG400016369	Nucleoside transporter	0/1	99	257	50	0/1	99	162	81	0.162866449511401	0.333333333333333	0.00016454
ST4.03ch01	3695355	G	C	391.19	PGSC0003DMT400042188	PGSC0003DMG400016369	Nucleoside transporter	0/0	99	270	14	0/1	99	201	34	0.0492957746478873	0.14468085106383	0.0037508
ST4.03ch01	3695417	A	G	1534.44	PGSC0003DMT400042188	PGSC0003DMG400016369	Nucleoside transporter	0/1	99	230	26	0/1	99	161	67	0.1015625	0.293859649122807	4.64929e-06
ST4.03ch01	3695489	C	T	1201.44	PGSC0003DMT400042188	PGSC0003DMG400016369	Nucleoside transporter	0/1	72	183	22	0/1	99	187	62	0.107317073170732	0.248995983935743	0.001936
ST4.03ch01	3695502	G	T	1571.44	PGSC0003DMT400042188	PGSC0003DMG400016369	Nucleoside transporter	0/1	99	194	28	0/1	99	191	65	0.126126126126126	0.25390625	0.00699722
ST4.03ch01	3695522	A	G	7914.44	PGSC0003DMT400042188	PGSC0003DMG400016369	Nucleoside transporter	0/1	99	89	124	0/1	99	55	172	0.582159624413146	0.757709251101322	0.00211757
ST4.03ch01	3695575	C	T	5349.44	PGSC0003DMT400042188	PGSC0003DMG400016369	Nucleoside transporter	0/1	99	185	78	0/1	99	87	137	0.296577946768061	0.611607142857143	4.62377e-10
ST4.03ch01	3695579	A	G	8374.44	PGSC0003DMT400042188	PGSC0003DMG400016369	Nucleoside transporter	0/1	99	111	143	0/1	99	44	172	0.562992125984252	0.796296296296296	5.1824e-06
ST4.03ch01	3695636	C	T	1987.44	PGSC0003DMT400042188	PGSC0003DMG400016369	Nucleoside transporter	0/1	99	188	42	0/1	99	114	60	0.182608695652174	0.344827586206897	0.00499367
ST4.03ch01	3695648	A	G	2532.44	PGSC0003DMT400042188	PGSC0003DMG400016369	Nucleoside transporter	0/1	99	148	36	0/1	99	86	76	0.195652173913043	0.469135802469136	5.20747e-06
ST4.03ch01	3695661	C	T	1830.44	PGSC0003DMT400042188	PGSC0003DMG400016369	Nucleoside transporter	0/1	99	154	30	0/1	99	86	60	0.16304347826087	0.410958904109589	3.90651e-05
ST4.03ch01	3695682	A	G	1339.44	PGSC0003DMT400042188	PGSC0003DMG400016369	Nucleoside transporter	0/1	98	128	16	0/1	99	66	46	0.111111111111111	0.410714285714286	2.13674e-06
ST4.03ch01	3695687	G	A	1162.44	PGSC0003DMT400042188	PGSC0003DMG400016369	Nucleoside transporter	0/1	99	128	18	0/1	99	67	40	0.123287671232877	0.373831775700935	0.000139759
ST4.03ch01	3695693	A	G	593.19	PGSC0003DMT400042188	PGSC0003DMG400016369	Nucleoside transporter	0/0	99	124	10	0/1	99	79	31	0.0746268656716418	0.281818181818182	0.000606645
ST4.03ch01	3695710	C	T	1549.44	PGSC0003DMT400042188	PGSC0003DMG400016369	Nucleoside transporter	0/1	99	93	22	0/1	99	59	46	0.191304347826087	0.438095238095238	0.00169894
ST4.03ch01	3695762	G	A	2298.44	PGSC0003DMT400042188	PGSC0003DMG400016369	Nucleoside transporter	0/1	99	100	36	0/1	99	65	63	0.264705882352941	0.4921875	0.00364442
ST4.03ch01	3698404	T	C	1899.44	PGSC0003DMT400042188	PGSC0003DMG400016369	Nucleoside transporter	0/1	99	130	28	0/1	99	124	65	0.177215189873418	0.343915343915344	0.00851757
ST4.03ch01	3698611	G	C	2709.19	PGSC0003DMT400042188	PGSC0003DMG400016369	Nucleoside transporter	0/0	99	238	23	0/1	99	165	108	0.0881226053639847	0.395604395604396	9.60036e-15
ST4.03ch01	3698618	A	T	1286.44	PGSC0003DMT400042188	PGSC0003DMG400016369	Nucleoside transporter	0/1	99	232	63	0/1	96	263	29	0.213559322033898	0.0993150684931507	0.00294421
ST4.03ch01	3698627	G	A	5905.44	PGSC0003DMT400042188	PGSC0003DMG400016369	Nucleoside transporter	0/1	99	240	67	0/1	99	114	189	0.218241042345277	0.623762376237624	1.11912e-21
ST4.03ch01	3698632	T	C	7747.44	PGSC0003DMT400042188	PGSC0003DMG400016369	Nucleoside transporter	0/1	99	222	94	0/1	99	94	219	0.29746835443038	0.699680511182109	2.27915e-21
ST4.03ch01	3698678	A	T	9242.44	PGSC0003DMT400042188	PGSC0003DMG400016369	Nucleoside transporter	0/1	99	197	139	0/1	99	123	228	0.413690476190476	0.64957264957265	8.00541e-08
ST4.03ch01	3698699	G	C	2232.19	PGSC0003DMT400042188	PGSC0003DMG400016369	Nucleoside transporter	0/0	99	272	26	0/1	99	241	107	0.087248322147651	0.307471264367816	2.86926e-10
ST4.03ch01	3717677	A	T	365.19	PGSC0003DMT400042265	PGSC0003DMG402016404	RNase H domain-containing protein	0/1	99	44	19	0/0	94	64	4	0.301587301587302	0.0588235294117647	0.00584991
ST4.03ch01	3721274	T	A	260.19	PGSC0003DMT400042265	PGSC0003DMG402016404	RNase H domain-containing protein	0/0	99	99	2	0/1	99	96	21	0.0198019801980198	0.179487179487179	0.00181735
ST4.03ch01	3723386	T	C	908.19	PGSC0003DMT400042265	PGSC0003DMG402016404	RNase H domain-containing protein	0/0	47	139	13	0/1	99	107	46	0.0855263157894737	0.300653594771242	8.3778e-05
ST4.03ch01	3723388	G	A	592.19	PGSC0003DMT400042265	PGSC0003DMG402016404	RNase H domain-containing protein	0/0	99	142	11	0/1	99	124	36	0.0718954248366013	0.225	0.00251853
ST4.03ch01	3723417	G	C	355.19	PGSC0003DMT400042265	PGSC0003DMG402016404	RNase H domain-containing protein	0/0	99	175	10	0/1	99	146	29	0.0540540540540541	0.165714285714286	0.00892506
ST4.03ch01	3723504	T	C	529.19	PGSC0003DMT400042265	PGSC0003DMG402016404	RNase H domain-containing protein	0/0	99	160	10	0/1	99	86	26	0.0588235294117647	0.232142857142857	0.000861994
ST4.03ch01	3727082	A	G	279.19	PGSC0003DMT400042261	PGSC0003DMG401016404	Conserved gene of unknown function	0/0	99	147	4	0/1	99	111	20	0.0264900662251656	0.152671755725191	0.00300526
ST4.03ch01	3727121	C	T	582.19	PGSC0003DMT400042261	PGSC0003DMG401016404	Conserved gene of unknown function	0/0	99	145	3	0/1	99	126	35	0.0202702702702703	0.217391304347826	2.51454e-06
ST4.03ch01	3730906	C	T	507.19	PGSC0003DMT400042261	PGSC0003DMG401016404	Conserved gene of unknown function	0/0	99	239	17	0/1	99	170	38	0.06640625	0.182692307692308	0.00269065
ST4.03ch01	3730927	T	A	460.19	PGSC0003DMT400042261	PGSC0003DMG401016404	Conserved gene of unknown function	0/0	99	228	11	0/1	99	156	35	0.0460251046025105	0.183246073298429	0.00019868
ST4.03ch01	3731272	C	T	117.19	PGSC0003DMT400042261	PGSC0003DMG401016404	Conserved gene of unknown function	0/1	99	221	32	0/0	99	231	0	0.126482213438735	0	4.10723e-08
ST4.03ch01	3731293	A	G	6798.44	PGSC0003DMT400042261	PGSC0003DMG401016404	Conserved gene of unknown function	0/1	99	162	127	0/1	99	110	159	0.439446366782007	0.591078066914498	0.00576916
ST4.03ch01	3731380	T	G	334.19	PGSC0003DMT400042261	PGSC0003DMG401016404	Conserved gene of unknown function	0/0	99	192	13	0/1	99	135	30	0.0634146341463415	0.181818181818182	0.00747819
ST4.03ch01	3738948	A	G	1022.19	PGSC0003DMT400042183	PGSC0003DMG400016367	Ribosomal protein S27	0/0	99	449	26	0/1	99	250	61	0.0547368421052632	0.196141479099678	1.13336e-07
ST4.03ch01	3739003	C	T	12619.44	PGSC0003DMT400042183	PGSC0003DMG400016367	Ribosomal protein S27	0/1	99	262	201	0/1	99	194	268	0.434125269978402	0.58008658008658	0.000309871
ST4.03ch01	3739065	C	T	3682.44	PGSC0003DMT400042183	PGSC0003DMG400016367	Ribosomal protein S27	0/1	99	421	63	0/1	99	547	189	0.130165289256198	0.25679347826087	3.35669e-06
ST4.03ch01	3739074	C	G	5310.44	PGSC0003DMT400042183	PGSC0003DMG400016367	Ribosomal protein S27	0/1	99	419	71	0/1	99	504	219	0.144897959183673	0.302904564315353	1.59767e-08
ST4.03ch01	3739092	G	A	2957.44	PGSC0003DMT400042183	PGSC0003DMG400016367	Ribosomal protein S27	0/1	99	372	112	0/1	99	542	87	0.231404958677686	0.138314785373609	0.0015943
ST4.03ch01	3739110	T	C	4939.44	PGSC0003DMT400042183	PGSC0003DMG400016367	Ribosomal protein S27	0/1	99	402	82	0/1	99	343	178	0.169421487603306	0.341650671785029	4.72524e-08
ST4.03ch01	3739119	A	G	7514.44	PGSC0003DMT400042183	PGSC0003DMG400016367	Ribosomal protein S27	0/1	99	280	181	0/1	99	319	122	0.392624728850325	0.276643990929705	0.00411481
ST4.03ch01	3740116	A	G	17342.44	PGSC0003DMT400042183	PGSC0003DMG400016367	Ribosomal protein S27	0/1	99	145	395	0/1	99	37	219	0.731481481481482	0.85546875	0.00191538
ST4.03ch01	3748926	G	A	1964.44	PGSC0003DMT400042258	PGSC0003DMG400016403	Transferase, transferring glycosyl groups	0/1	99	226	41	0/1	99	197	76	0.153558052434457	0.278388278388278	0.00764025
ST4.03ch01	3749022	C	T	2759.44	PGSC0003DMT400042258	PGSC0003DMG400016403	Transferase, transferring glycosyl groups	0/1	99	351	53	0/1	99	244	112	0.131188118811881	0.314606741573034	1.27362e-07
ST4.03ch01	3750141	T	C	358.19	PGSC0003DMT400042258	PGSC0003DMG400016403	Transferase, transferring glycosyl groups	0/0	99	334	11	0/1	99	278	42	0.0318840579710145	0.13125	8.8076e-05
ST4.03ch01	3750180	T	C	14878.44	PGSC0003DMT400042258	PGSC0003DMG400016403	Transferase, transferring glycosyl groups	0/1	99	144	293	0/1	99	65	263	0.670480549199085	0.801829268292683	0.00126074
ST4.03ch01	3750339	A	G	8190.44	PGSC0003DMT400042258	PGSC0003DMG400016403	Transferase, transferring glycosyl groups	0/1	99	122	173	0/1	99	51	148	0.586440677966102	0.743718592964824	0.00564891
ST4.03ch01	3752467	A	G	368.19	PGSC0003DMT400042258	PGSC0003DMG400016403	Transferase, transferring glycosyl groups	0/0	99	294	20	0/1	99	194	41	0.0636942675159236	0.174468085106383	0.00125359
ST4.03ch01	3760871	T	C	5360.44	PGSC0003DMT400042256	PGSC0003DMG400016402	Obtusifoliol 14alpha-demethylase	0/1	99	615	116	0/1	99	427	193	0.158686730506156	0.311290322580645	5.21714e-09
ST4.03ch01	3760879	G	T	2424.19	PGSC0003DMT400042256	PGSC0003DMG400016402	Obtusifoliol 14alpha-demethylase	0/0	99	657	43	0/1	99	454	138	0.0614285714285714	0.233108108108108	2.02195e-16
ST4.03ch01	3760920	G	A	2137.19	PGSC0003DMT400042256	PGSC0003DMG400016402	Obtusifoliol 14alpha-demethylase	0/0	99	613	55	0/1	99	396	123	0.0823353293413174	0.236994219653179	4.24457e-11
ST4.03ch01	3761081	G	A	4047.44	PGSC0003DMT400042256	PGSC0003DMG400016402	Obtusifoliol 14alpha-demethylase	0/1	99	516	111	0/1	99	372	142	0.177033492822967	0.276264591439689	0.00164364
ST4.03ch01	3761157	G	T	385.19	PGSC0003DMT400042256	PGSC0003DMG400016402	Obtusifoliol 14alpha-demethylase	0/0	99	491	30	0/1	99	411	59	0.0575815738963532	0.125531914893617	0.00371791
ST4.03ch01	3762360	C	T	6015.44	PGSC0003DMT400042256	PGSC0003DMG400016402	Obtusifoliol 14alpha-demethylase	0/1	99	442	127	0/1	99	271	167	0.223198594024605	0.381278538812785	4.04051e-06
ST4.03ch01	3762384	G	A	5286.44	PGSC0003DMT400042256	PGSC0003DMG400016402	Obtusifoliol 14alpha-demethylase	0/1	99	410	130	0/1	99	252	140	0.240740740740741	0.357142857142857	0.00261175
ST4.03ch01	3762502	A	C	13307.44	PGSC0003DMT400042256	PGSC0003DMG400016402	Obtusifoliol 14alpha-demethylase	0/1	99	122	314	0/1	99	116	172	0.720183486238532	0.597222222222222	0.00921943
ST4.03ch01	3762555	G	A	1248.19	PGSC0003DMT400042256	PGSC0003DMG400016402	Obtusifoliol 14alpha-demethylase	0/0	99	561	42	0/1	99	300	78	0.0696517412935323	0.206349206349206	4.88665e-08
ST4.03ch01	3762684	C	G	1006.19	PGSC0003DMT400042256	PGSC0003DMG400016402	Obtusifoliol 14alpha-demethylase	0/0	99	683	47	0/1	99	394	77	0.0643835616438356	0.16348195329087	3.86983e-06
ST4.03ch01	3762721	C	T	3678.44	PGSC0003DMT400042256	PGSC0003DMG400016402	Obtusifoliol 14alpha-demethylase	0/1	99	680	123	0/1	99	312	121	0.153175591531756	0.279445727482679	1.07543e-05
ST4.03ch01	3762802	C	T	1398.19	PGSC0003DMT400042256	PGSC0003DMG400016402	Obtusifoliol 14alpha-demethylase	0/0	99	716	44	0/1	99	352	89	0.0578947368421053	0.201814058956916	1.81187e-11
ST4.03ch01	3762834	C	G	5322.44	PGSC0003DMT400042256	PGSC0003DMG400016402	Obtusifoliol 14alpha-demethylase	0/1	99	689	149	0/1	99	289	145	0.177804295942721	0.334101382488479	8.17774e-08
ST4.03ch01	3762837	C	T	5171.44	PGSC0003DMT400042256	PGSC0003DMG400016402	Obtusifoliol 14alpha-demethylase	0/1	99	691	153	0/1	99	289	142	0.181279620853081	0.329466357308585	5.60118e-07
ST4.03ch01	3762849	T	C	5392.44	PGSC0003DMT400042256	PGSC0003DMG400016402	Obtusifoliol 14alpha-demethylase	0/1	99	656	151	0/1	99	269	146	0.187112763320942	0.351807228915663	4.82599e-08
ST4.03ch01	3762885	T	C	5154.44	PGSC0003DMT400042256	PGSC0003DMG400016402	Obtusifoliol 14alpha-demethylase	0/1	99	677	144	0/1	99	269	143	0.175395858708892	0.347087378640777	7.06503e-09
ST4.03ch01	3762894	G	T	26558.44	PGSC0003DMT400042256	PGSC0003DMG400016402	Obtusifoliol 14alpha-demethylase	0/1	99	220	621	0/1	99	68	351	0.738406658739596	0.837708830548926	0.00140609
ST4.03ch01	3762906	A	C	26161.44	PGSC0003DMT400042256	PGSC0003DMG400016402	Obtusifoliol 14alpha-demethylase	0/1	99	235	622	0/1	99	84	362	0.725787631271879	0.811659192825112	0.00913406
ST4.03ch01	3762984	C	T	2289.19	PGSC0003DMT400042256	PGSC0003DMG400016402	Obtusifoliol 14alpha-demethylase	0/0	99	873	45	0/1	99	368	131	0.0490196078431373	0.2625250501002	1.11389e-26
ST4.03ch01	3762993	T	C	8685.44	PGSC0003DMT400042256	PGSC0003DMG400016402	Obtusifoliol 14alpha-demethylase	0/1	99	735	211	0/1	99	280	235	0.223044397463002	0.456310679611651	4.01667e-17
ST4.03ch01	3763012	G	T	15617.44	PGSC0003DMT400042256	PGSC0003DMG400016402	Obtusifoliol 14alpha-demethylase	0/1	99	410	501	0/1	99	304	175	0.549945115257958	0.365344467640919	6.99682e-09
ST4.03ch01	3811521	A	T	621.44	PGSC0003DMT400042255	PGSC0003DMG400016401	Electron transporter	0/1	64	30	5	0/1	99	18	21	0.142857142857143	0.538461538461538	0.00763086
ST4.03ch01	3812206	G	A	210.19	PGSC0003DMT400042255	PGSC0003DMG400016401	Electron transporter	0/1	99	46	16	0/0	93	45	0	0.258064516129032	0	0.00147436
ST4.03ch01	3818540	T	C	517.19	PGSC0003DMT400042178	PGSC0003DMG400016365	Phytosulfokine receptor	0/0	99	208	14	0/1	99	120	32	0.0630630630630631	0.210526315789474	0.000954243
ST4.03ch01	3818582	C	T	562.19	PGSC0003DMT400042178	PGSC0003DMG400016365	Phytosulfokine receptor	0/0	99	170	14	0/1	99	103	31	0.0760869565217391	0.23134328358209	0.00256126
ST4.03ch01	3818912	G	A	85.19	PGSC0003DMT400042178	PGSC0003DMG400016365	Phytosulfokine receptor	0/1	99	83	11	0/0	99	119	1	0.117021276595745	0.00833333333333333	0.00861959
ST4.03ch01	3836198	T	C	3429.62	PGSC0003DMT400086906	PGSC0003DMG400036477	Tetratricopeptide repeat-containing protein	0/1	99	31	61	1/1	11	6	66	0.66304347826087	0.916666666666667	0.00237014
ST4.03ch01	3836264	A	G	2458.44	PGSC0003DMT400086906	PGSC0003DMG400036477	Tetratricopeptide repeat-containing protein	0/1	99	45	44	0/1	99	12	45	0.49438202247191	0.789473684210526	0.00678079
ST4.03ch01	3836823	T	A	2672.44	PGSC0003DMT400086906	PGSC0003DMG400036477	Tetratricopeptide repeat-containing protein	0/1	99	29	34	0/1	99	16	71	0.53968253968254	0.816091954022989	0.00746213
ST4.03ch01	3850730	C	T	280.19	PGSC0003DMT400042253	PGSC0003DMG400016400	Zinc finger CCCH domain-containing protein 32	0/0	90	44	2	0/1	99	25	13	0.0434782608695652	0.342105263157895	0.00661917
ST4.03ch01	3850920	A	G	474.19	PGSC0003DMT400042253	PGSC0003DMG400016400	Zinc finger CCCH domain-containing protein 32	0/0	75	34	1	0/1	99	18	20	0.0285714285714286	0.526315789473684	5.1595e-05
ST4.03ch01	3850931	G	A	366.19	PGSC0003DMT400042253	PGSC0003DMG400016400	Zinc finger CCCH domain-containing protein 32	0/0	81	36	0	0/1	99	27	16	0	0.372093023255814	0.000619878
ST4.03ch01	3850990	G	A	735.19	PGSC0003DMT400042253	PGSC0003DMG400016400	Zinc finger CCCH domain-containing protein 32	0/0	76	55	5	0/1	99	33	33	0.0833333333333333	0.5	1.16584e-05
ST4.03ch01	3852072	C	T	460.19	PGSC0003DMT400042253	PGSC0003DMG400016400	Zinc finger CCCH domain-containing protein 32	0/0	99	134	7	0/1	99	84	25	0.049645390070922	0.229357798165138	0.00084109
ST4.03ch01	3852081	C	T	498.19	PGSC0003DMT400042253	PGSC0003DMG400016400	Zinc finger CCCH domain-containing protein 32	0/0	99	138	8	0/1	99	86	25	0.0547945205479452	0.225225225225225	0.0013369
ST4.03ch01	3852105	C	T	1179.44	PGSC0003DMT400042253	PGSC0003DMG400016400	Zinc finger CCCH domain-containing protein 32	0/1	99	139	23	0/1	99	63	37	0.141975308641975	0.37	0.00084264
ST4.03ch01	3909566	C	G	311.19	PGSC0003DMT400042250	PGSC0003DMG402016399	Conserved gene of unknown function	0/0	67	51	3	0/1	99	38	18	0.0555555555555556	0.321428571428571	0.00695178
ST4.03ch01	3922045	A	G	1094.44	PGSC0003DMT400042166	PGSC0003DMG400016363	Transcription factor TCP7	0/1	91	181	22	0/1	99	125	53	0.108374384236453	0.297752808988764	0.000155793
ST4.03ch01	3922076	G	A	732.19	PGSC0003DMT400042166	PGSC0003DMG400016363	Transcription factor TCP7	0/0	58	164	16	0/1	99	118	43	0.0888888888888889	0.267080745341615	0.000401913
ST4.03ch01	3922093	A	T	787.19	PGSC0003DMT400042166	PGSC0003DMG400016363	Transcription factor TCP7	0/0	47	168	18	0/1	99	100	37	0.0967741935483871	0.27007299270073	0.00159454
ST4.03ch01	3938286	A	G	9809.19	PGSC0003DMT400042164	PGSC0003DMG400016361	Thioredoxin x	0/1	99	31	208	1/1	99	4	156	0.870292887029289	0.975	0.00361606
ST4.03ch01	3938345	A	T	16949.19	PGSC0003DMT400042164	PGSC0003DMG400016361	Thioredoxin x	0/1	99	69	343	1/1	99	5	276	0.83252427184466	0.98220640569395	1.4571e-09
ST4.03ch01	3938412	C	T	1064.19	PGSC0003DMT400042164	PGSC0003DMG400016361	Thioredoxin x	0/0	99	562	16	0/1	99	292	70	0.027681660899654	0.193370165745856	7.7237e-15
ST4.03ch01	3938421	A	G	11807.44	PGSC0003DMT400042164	PGSC0003DMG400016361	Thioredoxin x	0/1	99	319	249	0/1	99	108	238	0.438380281690141	0.687861271676301	4.13443e-11
ST4.03ch01	3938423	G	A	11283.44	PGSC0003DMT400042164	PGSC0003DMG400016361	Thioredoxin x	0/1	99	331	244	0/1	99	121	233	0.424347826086957	0.65819209039548	7.23133e-10
ST4.03ch01	3938425	A	G	11891.44	PGSC0003DMT400042164	PGSC0003DMG400016361	Thioredoxin x	0/1	99	333	243	0/1	99	111	234	0.421875	0.678260869565217	1.12202e-11
ST4.03ch01	3938429	T	G	13266.44	PGSC0003DMT400042164	PGSC0003DMG400016361	Thioredoxin x	0/1	99	271	261	0/1	99	79	250	0.490601503759398	0.759878419452888	7.51358e-13
ST4.03ch01	3938495	T	A	15032.44	PGSC0003DMT400042164	PGSC0003DMG400016361	Thioredoxin x	0/1	99	143	347	0/1	90	27	224	0.708163265306123	0.892430278884462	3.77708e-07
ST4.03ch01	3938640	T	G	20513.19	PGSC0003DMT400042164	PGSC0003DMG400016361	Thioredoxin x	0/1	99	117	381	1/1	99	21	354	0.765060240963855	0.944	1.61211e-11
ST4.03ch01	3940627	A	T	871.19	PGSC0003DMT400042164	PGSC0003DMG400016361	Thioredoxin x	0/0	99	630	31	0/1	99	453	83	0.0468986384266263	0.154850746268657	3.5133e-08
ST4.03ch01	3940807	A	T	352.19	PGSC0003DMT400042164	PGSC0003DMG400016361	Thioredoxin x	0/1	99	326	48	0/0	99	289	0	0.128342245989305	0	6.52935e-11
ST4.03ch01	3940904	G	A	1225.19	PGSC0003DMT400042164	PGSC0003DMG400016361	Thioredoxin x	0/0	99	88	7	0/1	99	72	46	0.0736842105263158	0.389830508474576	3.87528e-06
ST4.03ch01	3952948	A	C	197.19	PGSC0003DMT400042247	PGSC0003DMG400016397	Prefoldin subunit 5	0/1	99	46	15	0/0	99	64	2	0.245901639344262	0.0303030303030303	0.00625061
ST4.03ch01	3952976	A	G	501.19	PGSC0003DMT400042247	PGSC0003DMG400016397	Prefoldin subunit 5	0/1	99	78	29	0/0	80	110	10	0.271028037383178	0.0833333333333333	0.00341436
ST4.03ch01	3953090	T	C	8730.44	PGSC0003DMT400042247	PGSC0003DMG400016397	Prefoldin subunit 5	0/1	99	78	203	0/1	99	122	119	0.722419928825623	0.493775933609959	5.50609e-06
ST4.03ch01	3954330	A	T	1629.44	PGSC0003DMT400042247	PGSC0003DMG400016397	Prefoldin subunit 5	0/1	99	184	71	0/1	54	224	26	0.27843137254902	0.104	2.51601e-05
ST4.03ch01	3957731	C	A	81.19	PGSC0003DMT400042247	PGSC0003DMG400016397	Prefoldin subunit 5	0/1	99	253	35	0/0	99	222	3	0.121527777777778	0.0133333333333333	3.36285e-05
ST4.03ch01	3957755	T	G	2468.44	PGSC0003DMT400042247	PGSC0003DMG400016397	Prefoldin subunit 5	0/1	99	191	44	0/1	99	114	77	0.187234042553191	0.403141361256544	4.45482e-05
ST4.03ch01	3957842	G	T	833.19	PGSC0003DMT400042247	PGSC0003DMG400016397	Prefoldin subunit 5	0/1	99	161	51	0/0	99	148	12	0.240566037735849	0.075	0.000556572
ST4.03ch01	3957891	T	G	1536.19	PGSC0003DMT400042247	PGSC0003DMG400016397	Prefoldin subunit 5	0/0	99	218	19	0/1	99	119	72	0.080168776371308	0.37696335078534	1.46201e-11
ST4.03ch01	3957962	G	T	8448.19	PGSC0003DMT400042247	PGSC0003DMG400016397	Prefoldin subunit 5	0/1	98	21	149	1/1	99	3	152	0.876470588235294	0.980645161290323	0.00395365
ST4.03ch01	3961704	G	A	1709.44	PGSC0003DMT400042246	PGSC0003DMG402016396	Phosphotyrosyl phosphatase activator protein	0/1	99	26	42	0/1	99	47	22	0.617647058823529	0.318840579710145	0.00832098
ST4.03ch01	3961746	G	T	3437.44	PGSC0003DMT400042246	PGSC0003DMG402016396	Phosphotyrosyl phosphatase activator protein	0/1	99	15	83	0/1	99	42	52	0.846938775510204	0.553191489361702	0.000265622
ST4.03ch01	3972273	G	A	189.19	PGSC0003DMT400042244	PGSC0003DMG401016396	Dihydroorotate dehydrogenase	0/0	93	46	0	0/1	99	26	9	0	0.257142857142857	0.00447633
ST4.03ch01	3974188	A	G	259.19	PGSC0003DMT400042244	PGSC0003DMG401016396	Dihydroorotate dehydrogenase	0/0	99	83	4	0/1	99	40	15	0.0459770114942529	0.272727272727273	0.00354488
ST4.03ch01	4033273	T	C	8711.19	PGSC0003DMT400042238	PGSC0003DMG400016395	Acetyl co-enzyme A carboxylase biotin carboxylase subunit	0/1	99	33	115	1/1	99	10	188	0.777027027027027	0.94949494949495	7.58742e-05
ST4.03ch01	4034924	T	C	2834.44	PGSC0003DMT400042238	PGSC0003DMG400016395	Acetyl co-enzyme A carboxylase biotin carboxylase subunit	0/1	99	227	36	0/1	99	155	110	0.136882129277567	0.415094339622642	1.07731e-10
ST4.03ch01	4036785	G	A	3520.44	PGSC0003DMT400042238	PGSC0003DMG400016395	Acetyl co-enzyme A carboxylase biotin carboxylase subunit	0/1	99	300	61	0/1	99	242	134	0.168975069252078	0.356382978723404	5.63374e-07
ST4.03ch01	4036788	C	T	3576.44	PGSC0003DMT400042238	PGSC0003DMG400016395	Acetyl co-enzyme A carboxylase biotin carboxylase subunit	0/1	99	301	57	0/1	99	241	133	0.159217877094972	0.355614973262032	1.45558e-07
ST4.03ch01	4044255	A	C	2319.44	PGSC0003DMT400042238	PGSC0003DMG400016395	Acetyl co-enzyme A carboxylase biotin carboxylase subunit	0/1	99	153	26	0/1	99	110	79	0.145251396648045	0.417989417989418	4.41387e-07
ST4.03ch01	4046516	T	C	10773.44	PGSC0003DMT400042238	PGSC0003DMG400016395	Acetyl co-enzyme A carboxylase biotin carboxylase subunit	0/1	99	105	214	0/1	99	31	179	0.670846394984326	0.852380952380952	9.24961e-05
ST4.03ch01	4046863	T	C	1208.44	PGSC0003DMT400042238	PGSC0003DMG400016395	Acetyl co-enzyme A carboxylase biotin carboxylase subunit	0/1	99	251	38	0/1	99	114	43	0.131487889273356	0.273885350318471	0.0047424
ST4.03ch01	4047762	T	C	414.19	PGSC0003DMT400042238	PGSC0003DMG400016395	Acetyl co-enzyme A carboxylase biotin carboxylase subunit	0/0	99	261	4	0/1	99	180	33	0.0150943396226415	0.154929577464789	7.02465e-07
ST4.03ch01	4047793	G	T	6852.44	PGSC0003DMT400042238	PGSC0003DMG400016395	Acetyl co-enzyme A carboxylase biotin carboxylase subunit	0/1	99	72	181	0/1	99	97	98	0.715415019762846	0.502564102564103	0.000185095
ST4.03ch01	4047945	T	G	42.19	PGSC0003DMT400042238	PGSC0003DMG400016395	Acetyl co-enzyme A carboxylase biotin carboxylase subunit	0/0	99	112	1	0/1	72	67	10	0.00884955752212389	0.12987012987013	0.00837887
ST4.03ch01	4065002	A	G	11798.44	PGSC0003DMT400042233	PGSC0003DMG400016393	Pre-mRNA branch site protein p14	0/1	99	219	286	0/1	99	239	185	0.566336633663366	0.436320754716981	0.00200198
ST4.03ch01	4065008	T	C	12201.44	PGSC0003DMT400042233	PGSC0003DMG400016393	Pre-mRNA branch site protein p14	0/1	99	250	302	0/1	99	262	202	0.547101449275362	0.435344827586207	0.00633699
ST4.03ch01	4065050	C	T	6347.44	PGSC0003DMT400042233	PGSC0003DMG400016393	Pre-mRNA branch site protein p14	0/1	99	634	116	0/1	99	376	224	0.154666666666667	0.373333333333333	2.2896e-17
ST4.03ch01	4065065	A	G	7079.44	PGSC0003DMT400042233	PGSC0003DMG400016393	Pre-mRNA branch site protein p14	0/1	99	680	146	0/1	99	395	222	0.176755447941889	0.359805510534846	1.53711e-12
ST4.03ch01	4065071	T	C	6817.44	PGSC0003DMT400042233	PGSC0003DMG400016393	Pre-mRNA branch site protein p14	0/1	99	648	138	0/1	99	387	209	0.175572519083969	0.350671140939597	3.44951e-11
ST4.03ch01	4065158	C	T	5430.44	PGSC0003DMT400042233	PGSC0003DMG400016393	Pre-mRNA branch site protein p14	0/1	99	495	126	0/1	99	286	148	0.202898550724638	0.341013824884793	3.43306e-05
ST4.03ch01	4065179	T	C	6063.44	PGSC0003DMT400042233	PGSC0003DMG400016393	Pre-mRNA branch site protein p14	0/1	99	423	138	0/1	99	252	147	0.245989304812834	0.368421052631579	0.0012803
ST4.03ch01	4066861	A	C	4035.44	PGSC0003DMT400042233	PGSC0003DMG400016393	Pre-mRNA branch site protein p14	0/1	99	443	107	0/1	99	266	119	0.194545454545455	0.309090909090909	0.00154614
ST4.03ch01	4066895	G	T	384.19	PGSC0003DMT400042233	PGSC0003DMG400016393	Pre-mRNA branch site protein p14	0/0	99	538	18	0/1	99	344	50	0.0323741007194245	0.126903553299492	2.3032e-06
ST4.03ch01	4066939	T	C	216.19	PGSC0003DMT400042233	PGSC0003DMG400016393	Pre-mRNA branch site protein p14	0/0	99	601	15	0/1	99	354	47	0.0243506493506494	0.117206982543641	3.12512e-07
ST4.03ch01	4066965	C	T	2503.44	PGSC0003DMT400042233	PGSC0003DMG400016393	Pre-mRNA branch site protein p14	0/1	99	532	81	0/1	99	316	100	0.132137030995106	0.240384615384615	0.000371134
ST4.03ch01	4066974	T	A	2109.44	PGSC0003DMT400042233	PGSC0003DMG400016393	Pre-mRNA branch site protein p14	0/1	99	484	71	0/1	99	331	95	0.127927927927928	0.223004694835681	0.0020715
ST4.03ch01	4066998	C	G	1351.44	PGSC0003DMT400042233	PGSC0003DMG400016393	Pre-mRNA branch site protein p14	0/1	78	412	47	0/1	99	294	77	0.10239651416122	0.207547169811321	0.000833477
ST4.03ch01	4071172	C	A	797.19	PGSC0003DMT400042160	PGSC0003DMG400016358	26S proteasome regulatory particle non-ATPase subunit 8	0/1	99	252	62	0/0	99	156	8	0.197452229299363	0.0487804878048781	0.000158357
ST4.03ch01	4071205	C	T	922.19	PGSC0003DMT400042160	PGSC0003DMG400016358	26S proteasome regulatory particle non-ATPase subunit 8	0/1	99	276	61	0/0	99	192	14	0.181008902077151	0.0679611650485437	0.00310949
ST4.03ch01	4071261	T	C	1194.19	PGSC0003DMT400042160	PGSC0003DMG400016358	26S proteasome regulatory particle non-ATPase subunit 8	0/1	99	391	87	0/0	99	306	4	0.182008368200837	0.0129032258064516	2.17568e-13
ST4.03ch01	4071266	G	A	1339.19	PGSC0003DMT400042160	PGSC0003DMG400016358	26S proteasome regulatory particle non-ATPase subunit 8	0/1	99	403	85	0/0	99	309	5	0.174180327868852	0.0159235668789809	4.47319e-12
ST4.03ch01	4071294	T	C	1563.19	PGSC0003DMT400042160	PGSC0003DMG400016358	26S proteasome regulatory particle non-ATPase subunit 8	0/1	99	404	93	0/0	99	303	9	0.187122736418511	0.0288461538461538	2.26116e-10
ST4.03ch01	4071334	C	T	713.19	PGSC0003DMT400042160	PGSC0003DMG400016358	26S proteasome regulatory particle non-ATPase subunit 8	0/0	99	394	37	0/1	99	241	52	0.08584686774942	0.177474402730375	0.00507154
ST4.03ch01	4072036	G	A	301.19	PGSC0003DMT400042160	PGSC0003DMG400016358	26S proteasome regulatory particle non-ATPase subunit 8	0/1	99	295	49	0/0	99	235	1	0.142441860465116	0.00423728813559322	6.09553e-09
ST4.03ch01	4072042	T	A	1295.45	PGSC0003DMT400042160	PGSC0003DMG400016358	26S proteasome regulatory particle non-ATPase subunit 8	0/1	24	290	37	0/1	99	160	58	0.113149847094801	0.26605504587156	0.000190905
ST4.03ch01	4072075	C	T	1407.44	PGSC0003DMT400042160	PGSC0003DMG400016358	26S proteasome regulatory particle non-ATPase subunit 8	0/1	99	224	34	0/1	99	112	50	0.131782945736434	0.308641975308642	0.000462784
ST4.03ch01	4072196	T	A	1082.19	PGSC0003DMT400042160	PGSC0003DMG400016358	26S proteasome regulatory particle non-ATPase subunit 8	0/0	99	211	17	0/1	99	94	46	0.0745614035087719	0.328571428571429	1.12175e-07
ST4.03ch01	4072205	A	T	712.19	PGSC0003DMT400042160	PGSC0003DMG400016358	26S proteasome regulatory particle non-ATPase subunit 8	0/0	99	210	11	0/1	99	113	37	0.0497737556561086	0.246666666666667	3.48594e-06
ST4.03ch01	4072223	T	C	4041.44	PGSC0003DMT400042160	PGSC0003DMG400016358	26S proteasome regulatory particle non-ATPase subunit 8	0/1	99	158	73	0/1	99	73	87	0.316017316017316	0.54375	0.000305714
ST4.03ch01	4072932	C	G	2849.44	PGSC0003DMT400042160	PGSC0003DMG400016358	26S proteasome regulatory particle non-ATPase subunit 8	0/1	99	305	53	0/1	99	171	91	0.14804469273743	0.347328244274809	7.47593e-07
ST4.03ch01	4072936	C	T	2951.44	PGSC0003DMT400042160	PGSC0003DMG400016358	26S proteasome regulatory particle non-ATPase subunit 8	0/1	99	307	51	0/1	99	159	101	0.142458100558659	0.388461538461538	7.28391e-10
ST4.03ch01	4073401	G	A	2834.44	PGSC0003DMT400042160	PGSC0003DMG400016358	26S proteasome regulatory particle non-ATPase subunit 8	0/1	99	276	51	0/1	99	211	99	0.155963302752294	0.319354838709677	6.43002e-05
ST4.03ch01	4073635	C	T	2507.44	PGSC0003DMT400042160	PGSC0003DMG400016358	26S proteasome regulatory particle non-ATPase subunit 8	0/1	99	298	104	0/1	99	307	51	0.258706467661692	0.142458100558659	0.00150129
ST4.03ch01	4073641	A	T	751.19	PGSC0003DMT400042160	PGSC0003DMG400016358	26S proteasome regulatory particle non-ATPase subunit 8	0/0	99	378	13	0/1	99	290	63	0.0332480818414322	0.178470254957507	3.50878e-09
ST4.03ch01	4075391	G	T	289.19	PGSC0003DMT400042160	PGSC0003DMG400016358	26S proteasome regulatory particle non-ATPase subunit 8	0/0	99	385	7	0/1	99	275	39	0.0178571428571429	0.124203821656051	9.79683e-07
ST4.03ch01	4075596	A	G	11040.44	PGSC0003DMT400042160	PGSC0003DMG400016358	26S proteasome regulatory particle non-ATPase subunit 8	0/1	99	202	190	0/1	99	115	227	0.48469387755102	0.66374269005848	4.87477e-05
ST4.03ch01	4076497	A	T	4591.44	PGSC0003DMT400042160	PGSC0003DMG400016358	26S proteasome regulatory particle non-ATPase subunit 8	0/1	99	218	83	0/1	99	151	114	0.275747508305648	0.430188679245283	0.00263322
ST4.03ch01	4076518	G	A	4427.44	PGSC0003DMT400042160	PGSC0003DMG400016358	26S proteasome regulatory particle non-ATPase subunit 8	0/1	99	236	82	0/1	99	184	117	0.257861635220126	0.388704318936877	0.00799387
ST4.03ch01	4100326	G	T	717.44	PGSC0003DMT400042357	PGSC0003DMG400016424	Hcr9-OR2A	0/1	99	18	22	0/1	90	30	5	0.55	0.142857142857143	0.00463144
ST4.03ch01	4100331	G	C	621.44	PGSC0003DMT400042357	PGSC0003DMG400016424	Hcr9-OR2A	0/1	99	19	21	0/1	87	31	5	0.525	0.138888888888889	0.0081361
ST4.03ch01	4100599	G	A	1426.44	PGSC0003DMT400042357	PGSC0003DMG400016424	Hcr9-OR2A	0/1	99	52	15	0/1	99	33	38	0.223880597014925	0.535211267605634	0.00375829
ST4.03ch01	4167882	C	A	312.19	PGSC0003DMT400027792	PGSC0003DMG400010700	Hcr9-OR2A	0/0	99	46	1	0/1	99	30	13	0.0212765957446809	0.302325581395349	0.00401603
ST4.03ch01	4277254	T	C	148.19	PGSC0003DMT400027786	PGSC0003DMG400010698	Adrenodoxin	0/0	99	84	1	0/1	99	47	12	0.0117647058823529	0.203389830508475	0.00191744
ST4.03ch01	4279799	A	C	186.19	PGSC0003DMT400027786	PGSC0003DMG400010698	Adrenodoxin	0/0	99	93	0	0/1	99	80	14	0	0.148936170212766	0.00154857
ST4.03ch01	4279817	C	T	178.19	PGSC0003DMT400027786	PGSC0003DMG400010698	Adrenodoxin	0/0	99	102	0	0/1	99	78	16	0	0.170212765957447	0.000133906
ST4.03ch01	4289932	A	T	3317.44	PGSC0003DMT400027805	PGSC0003DMG400010703	Translocation protein sec62	0/1	99	20	81	0/1	99	56	42	0.801980198019802	0.428571428571429	3.46429e-06
ST4.03ch01	4289969	C	G	514.73	PGSC0003DMT400027805	PGSC0003DMG400010703	Translocation protein sec62	0/0	10	100	10	0/1	99	55	27	0.0909090909090909	0.329268292682927	0.0014807
ST4.03ch01	4310173	C	T	300.19	PGSC0003DMT400027785	PGSC0003DMG400010697	YA4	0/1	99	43	16	0/0	90	45	1	0.271186440677966	0.0217391304347826	0.00587906
ST4.03ch01	4312078	C	T	374.19	PGSC0003DMT400027785	PGSC0003DMG400010697	YA4	0/0	99	56	0	0/1	99	48	18	0	0.272727272727273	0.000278382
ST4.03ch01	4312114	C	T	401.19	PGSC0003DMT400027785	PGSC0003DMG400010697	YA4	0/0	99	56	1	0/1	99	31	17	0.0175438596491228	0.354166666666667	0.000113495
ST4.03ch01	4312117	G	T	411.19	PGSC0003DMT400027785	PGSC0003DMG400010697	YA4	0/0	99	54	1	0/1	99	30	18	0.0181818181818182	0.375	0.000104755
ST4.03ch01	4455707	G	A	291.19	PGSC0003DMT400077864	PGSC0003DMG400030291	Kinase	0/0	57	27	0	0/1	99	23	11	0	0.323529411764706	0.00960846
ST4.03ch01	4456717	T	C	570.44	PGSC0003DMT400077864	PGSC0003DMG400030291	Kinase	0/1	49	31	4	0/1	99	12	19	0.114285714285714	0.612903225806452	0.000670826
ST4.03ch01	4492673	T	C	334.19	PGSC0003DMT400027197	PGSC0003DMG400010489	Receptor serine/threonine kinase	0/0	30	11	0	0/1	98	4	12	0	0.75	0.00324797
ST4.03ch01	4637245	G	A	473.19	PGSC0003DMT400027174	PGSC0003DMG400010485	Poly(P)/ATP NAD kinase	0/0	99	125	7	0/1	99	95	27	0.053030303030303	0.221311475409836	0.00168934
ST4.03ch01	4637249	T	C	1659.44	PGSC0003DMT400027174	PGSC0003DMG400010485	Poly(P)/ATP NAD kinase	0/1	99	117	25	0/1	99	73	52	0.176056338028169	0.416	0.00059517
ST4.03ch01	4637299	A	G	318.19	PGSC0003DMT400027174	PGSC0003DMG400010485	Poly(P)/ATP NAD kinase	0/0	99	182	8	0/1	99	160	32	0.0421052631578947	0.166666666666667	0.00168977
ST4.03ch01	4637510	T	G	173.19	PGSC0003DMT400027174	PGSC0003DMG400010485	Poly(P)/ATP NAD kinase	0/0	99	130	4	0/1	99	147	25	0.0298507462686567	0.145348837209302	0.00834953
ST4.03ch01	4638619	A	C	237.19	PGSC0003DMT400027174	PGSC0003DMG400010485	Poly(P)/ATP NAD kinase	0/0	99	107	2	0/1	99	134	24	0.018348623853211	0.151898734177215	0.00364716
ST4.03ch01	4641101	A	G	8032.19	PGSC0003DMT400027174	PGSC0003DMG400010485	Poly(P)/ATP NAD kinase	0/1	99	14	105	1/1	99	0	162	0.882352941176471	1	0.000132387
ST4.03ch01	4642219	T	C	7622.44	PGSC0003DMT400027174	PGSC0003DMG400010485	Poly(P)/ATP NAD kinase	0/1	99	64	114	0/1	99	37	176	0.640449438202247	0.826291079812207	0.00101288
ST4.03ch01	4643069	C	T	8354.44	PGSC0003DMT400027174	PGSC0003DMG400010485	Poly(P)/ATP NAD kinase	0/1	99	61	100	0/1	99	46	189	0.62111801242236	0.804255319148936	0.00170067
ST4.03ch01	4643084	C	T	740.19	PGSC0003DMT400027174	PGSC0003DMG400010485	Poly(P)/ATP NAD kinase	0/0	99	177	1	0/1	99	201	47	0.00561797752808989	0.189516129032258	4.52476e-09
ST4.03ch01	4643315	G	A	7430.44	PGSC0003DMT400027174	PGSC0003DMG400010485	Poly(P)/ATP NAD kinase	0/1	99	69	115	0/1	99	43	157	0.625	0.785	0.00964395
ST4.03ch01	4651040	C	T	241.19	PGSC0003DMT400027172	PGSC0003DMG400010484	BRASSINOSTEROID INSENSITIVE 1-associated receptor kinase 1	0/0	99	53	1	0/1	99	31	12	0.0185185185185185	0.27906976744186	0.0033067
ST4.03ch01	4651065	C	T	107.19	PGSC0003DMT400027172	PGSC0003DMG400010484	BRASSINOSTEROID INSENSITIVE 1-associated receptor kinase 1	0/0	99	65	0	0/1	99	46	9	0	0.163636363636364	0.00845627
ST4.03ch01	4651198	G	A	288.19	PGSC0003DMT400027172	PGSC0003DMG400010484	BRASSINOSTEROID INSENSITIVE 1-associated receptor kinase 1	0/0	99	73	1	0/1	99	41	14	0.0135135135135135	0.254545454545455	0.000589714
ST4.03ch01	4653770	G	T	412.19	PGSC0003DMT400027210	PGSC0003DMG400010495	Conserved gene of unknown function	0/0	53	57	5	0/1	99	23	14	0.0806451612903226	0.378378378378378	0.00682258
ST4.03ch01	4653927	A	G	326.19	PGSC0003DMT400027210	PGSC0003DMG400010495	Conserved gene of unknown function	0/1	99	26	13	0/0	99	49	2	0.333333333333333	0.0392156862745098	0.00502597
ST4.03ch01	4654321	A	T	561.19	PGSC0003DMT400027210	PGSC0003DMG400010495	Conserved gene of unknown function	0/1	99	24	19	0/0	99	49	2	0.441860465116279	0.0392156862745098	9.40304e-05
ST4.03ch01	4703348	A	T	3004.44	PGSC0003DMT400027167	PGSC0003DMG400010483	Glucan endo-1,3-beta-glucosidase	0/1	99	124	103	0/1	99	93	20	0.45374449339207	0.176991150442478	1.85628e-05
ST4.03ch01	4735054	G	C	711.19	PGSC0003DMT400027202	PGSC0003DMG401010492	Acidic class II 1,3-beta-glucanase	0/1	99	306	55	0/0	99	491	40	0.152354570637119	0.0753295668549906	0.00563694
ST4.03ch01	4735127	A	G	12322.44	PGSC0003DMT400027202	PGSC0003DMG401010492	Acidic class II 1,3-beta-glucanase	0/1	99	128	182	0/1	99	102	258	0.587096774193548	0.716666666666667	0.00673921
ST4.03ch01	4735334	A	C	60.19	PGSC0003DMT400027202	PGSC0003DMG401010492	Acidic class II 1,3-beta-glucanase	0/0	99	145	4	0/1	90	110	18	0.0268456375838926	0.140625	0.00800761
ST4.03ch01	4735445	T	C	670.19	PGSC0003DMT400027202	PGSC0003DMG401010492	Acidic class II 1,3-beta-glucanase	0/1	99	152	39	0/0	99	149	10	0.204188481675393	0.0628930817610063	0.00292033
ST4.03ch01	4738999	A	T	70.19	PGSC0003DMT400027199	PGSC0003DMG400010491	Glucan endo-1,3-beta-D-glucosidase	0/1	99	259	31	0/0	99	116	0	0.106896551724138	0	0.000831467
ST4.03ch01	4739053	G	T	980.44	PGSC0003DMT400027199	PGSC0003DMG400010491	Glucan endo-1,3-beta-D-glucosidase	0/1	99	211	35	0/1	99	61	30	0.142276422764228	0.32967032967033	0.00456259
ST4.03ch01	4739216	C	T	1329.44	PGSC0003DMT400027199	PGSC0003DMG400010491	Glucan endo-1,3-beta-D-glucosidase	0/1	99	124	54	0/1	70	102	12	0.303370786516854	0.105263157894737	0.0012243
ST4.03ch01	4739256	G	A	629.19	PGSC0003DMT400027199	PGSC0003DMG400010491	Glucan endo-1,3-beta-D-glucosidase	0/0	99	260	22	0/1	99	158	39	0.0780141843971631	0.197969543147208	0.00270835
ST4.03ch01	4739312	A	T	10515.44	PGSC0003DMT400027199	PGSC0003DMG400010491	Glucan endo-1,3-beta-D-glucosidase	0/1	99	257	208	0/1	99	100	215	0.447311827956989	0.682539682539683	1.18754e-08
ST4.03ch01	4739460	C	G	8061.19	PGSC0003DMT400027199	PGSC0003DMG400010491	Glucan endo-1,3-beta-D-glucosidase	0/1	99	50	165	1/1	99	5	103	0.767441860465116	0.953703703703704	0.000252236
ST4.03ch01	4739517	C	T	3357.44	PGSC0003DMT400027199	PGSC0003DMG400010491	Glucan endo-1,3-beta-D-glucosidase	0/1	99	131	69	0/1	99	46	58	0.345	0.557692307692308	0.00798367
ST4.03ch01	4739726	A	G	589.19	PGSC0003DMT400027199	PGSC0003DMG400010491	Glucan endo-1,3-beta-D-glucosidase	0/1	99	167	39	0/0	99	100	3	0.189320388349515	0.029126213592233	0.000854802
ST4.03ch01	4739776	C	T	606.19	PGSC0003DMT400027199	PGSC0003DMG400010491	Glucan endo-1,3-beta-D-glucosidase	0/1	99	65	32	0/0	96	40	0	0.329896907216495	0	0.000120557
ST4.03ch01	4739879	T	A	1216.19	PGSC0003DMT400027199	PGSC0003DMG400010491	Glucan endo-1,3-beta-D-glucosidase	0/1	99	84	57	0/0	84	40	1	0.404255319148936	0.024390243902439	2.95014e-05
ST4.03ch01	4821516	T	A	140.19	PGSC0003DMT400025412	PGSC0003DMG400009811	Cytochrome P450	0/0	99	186	6	0/1	99	157	23	0.03125	0.127777777777778	0.00974386
ST4.03ch01	4821555	T	A	3645.44	PGSC0003DMT400025412	PGSC0003DMG400009811	Cytochrome P450	0/1	99	55	93	0/1	99	70	43	0.628378378378378	0.380530973451327	0.00199198
ST4.03ch01	4847498	G	C	462.19	PGSC0003DMT400025411	PGSC0003DMG400009810	Cytochrome P450 hydroxylase	0/0	99	199	15	0/1	99	119	29	0.0700934579439252	0.195945945945946	0.00707153
ST4.03ch01	4917771	T	G	657.19	PGSC0003DMT400011328	PGSC0003DMG400004431	Conserved gene of unknown function	0/0	99	134	1	0/1	99	86	31	0.00740740740740741	0.264957264957265	1.0308e-08
ST4.03ch01	4917774	G	T	568.19	PGSC0003DMT400011328	PGSC0003DMG400004431	Conserved gene of unknown function	0/0	99	136	1	0/1	99	89	29	0.0072992700729927	0.245762711864407	4.85618e-08
ST4.03ch01	4917779	A	T	482.19	PGSC0003DMT400011328	PGSC0003DMG400004431	Conserved gene of unknown function	0/0	99	134	2	0/1	99	91	27	0.0147058823529412	0.228813559322034	2.00779e-06
ST4.03ch01	4917812	A	G	311.19	PGSC0003DMT400011328	PGSC0003DMG400004431	Conserved gene of unknown function	0/0	99	143	2	0/1	99	100	26	0.0137931034482759	0.206349206349206	4.55698e-06
ST4.03ch01	4917813	T	A	349.19	PGSC0003DMT400011328	PGSC0003DMG400004431	Conserved gene of unknown function	0/0	99	142	2	0/1	99	101	26	0.0138888888888889	0.204724409448819	5.36191e-06
ST4.03ch01	4947071	A	T	869.19	PGSC0003DMT400011334	PGSC0003DMG400004435	Ubiquitin-conjugating enzyme variant	0/1	99	21	13	1/1	39	0	16	0.382352941176471	1	0.000618976
ST4.03ch01	5043699	C	T	162.19	PGSC0003DMT400058500	PGSC0003DMG400022718	Conserved gene of unknown function	0/0	99	55	0	0/1	99	24	8	0	0.25	0.00322596
ST4.03ch01	5078427	G	A	344.19	PGSC0003DMT400058494	PGSC0003DMG400022716	Phospholipase A22	0/0	99	107	1	0/1	99	77	21	0.00925925925925926	0.214285714285714	3.77388e-05
ST4.03ch01	5078428	G	A	2085.44	PGSC0003DMT400058494	PGSC0003DMG400022716	Phospholipase A22	0/1	99	79	29	0/1	99	44	54	0.268518518518519	0.551020408163265	0.00133703
ST4.03ch01	5078434	G	T	1912.44	PGSC0003DMT400058494	PGSC0003DMG400022716	Phospholipase A22	0/1	99	78	29	0/1	99	40	48	0.271028037383178	0.545454545454545	0.00236506
ST4.03ch01	5078678	T	A	5768.19	PGSC0003DMT400058494	PGSC0003DMG400022716	Phospholipase A22	0/1	99	44	98	1/1	58	12	104	0.690140845070423	0.896551724137931	0.00139373
ST4.03ch01	5079175	A	T	8198.19	PGSC0003DMT400058494	PGSC0003DMG400022716	Phospholipase A22	0/1	99	37	147	1/1	99	9	130	0.798913043478261	0.935251798561151	0.00843655
ST4.03ch01	5079333	G	A	374.19	PGSC0003DMT400058494	PGSC0003DMG400022716	Phospholipase A22	0/0	99	176	13	0/1	99	96	27	0.0687830687830688	0.219512195121951	0.00346068
ST4.03ch01	5082854	G	A	114.19	PGSC0003DMT400058490	PGSC0003DMG400022715	Phosphoesterase family protein	0/0	99	55	0	0/1	99	51	12	0	0.19047619047619	0.00566412
ST4.03ch01	5084966	T	C	2813.44	PGSC0003DMT400058490	PGSC0003DMG400022715	Phosphoesterase family protein	0/1	99	70	50	0/1	99	34	64	0.416666666666667	0.653061224489796	0.00879069
ST4.03ch01	5087560	A	C	389.19	PGSC0003DMT400058490	PGSC0003DMG400022715	Phosphoesterase family protein	0/0	99	103	4	0/1	99	60	23	0.0373831775700935	0.27710843373494	0.000121351
ST4.03ch01	5087592	T	C	370.19	PGSC0003DMT400058490	PGSC0003DMG400022715	Phosphoesterase family protein	0/0	99	134	9	0/1	99	91	25	0.0629370629370629	0.21551724137931	0.0056498
ST4.03ch01	5087718	T	C	5035.44	PGSC0003DMT400058490	PGSC0003DMG400022715	Phosphoesterase family protein	0/1	99	123	160	0/1	99	81	46	0.565371024734982	0.362204724409449	0.0031608
ST4.03ch01	5095094	C	T	74.19	PGSC0003DMT400058449	PGSC0003DMG400022698	RING finger	0/0	99	109	0	0/1	99	70	10	0	0.125	0.00249388
ST4.03ch01	5095985	A	G	2234.44	PGSC0003DMT400058449	PGSC0003DMG400022698	RING finger	0/1	99	57	33	0/1	99	30	54	0.366666666666667	0.642857142857143	0.0066963
ST4.03ch01	5125314	C	T	799.22	PGSC0003DMT400058489	PGSC0003DMG400022714	Minor histocompatibility antigen H13	0/0	22	168	17	0/1	99	120	46	0.0918918918918919	0.27710843373494	0.000209215
ST4.03ch01	5135960	A	T	468.19	PGSC0003DMT400058487	PGSC0003DMG400022713	L-ascorbate oxidase	0/0	37	31	3	0/1	99	20	21	0.0882352941176471	0.51219512195122	0.00244868
ST4.03ch01	5136042	A	G	271.19	PGSC0003DMT400058487	PGSC0003DMG400022713	L-ascorbate oxidase	0/1	99	57	17	0/0	99	47	0	0.22972972972973	0	0.00370522
ST4.03ch01	5155744	A	T	316.19	PGSC0003DMT400058480	PGSC0003DMG400022711	CBL-interacting serine/threonine-protein kinase	0/0	99	200	0	0/1	99	152	32	0	0.173913043478261	1.95674e-09
ST4.03ch01	5157183	C	T	165.19	PGSC0003DMT400058480	PGSC0003DMG400022711	CBL-interacting serine/threonine-protein kinase	0/0	99	195	3	0/1	99	172	24	0.0151515151515152	0.122448979591837	0.000398694
ST4.03ch01	5158157	C	T	197.19	PGSC0003DMT400058480	PGSC0003DMG400022711	CBL-interacting serine/threonine-protein kinase	0/0	99	113	2	0/1	99	84	15	0.0173913043478261	0.151515151515152	0.00446191
ST4.03ch01	5309344	A	C	413.44	PGSC0003DMT400058479	PGSC0003DMG400022710	Trytophan synthase alpha subunit	0/1	99	23	7	0/1	99	5	15	0.233333333333333	0.75	0.00677232
ST4.03ch01	5333242	C	T	626.19	PGSC0003DMT400058473	PGSC0003DMG402022708	NAD dependent epimerase/dehydratase family protein	0/0	99	205	18	0/1	99	130	36	0.0807174887892377	0.216867469879518	0.003118
ST4.03ch01	5336693	G	T	287.3	PGSC0003DMT400058437	PGSC0003DMG401022694	Phytochromobilin synthase	0/0	17	66	6	0/1	99	29	16	0.0833333333333333	0.355555555555556	0.00672537
ST4.03ch01	5347312	G	T	8463.19	PGSC0003DMT400097155	PGSC0003DMG400046726	F-box family protein	0/1	99	33	109	1/1	99	6	199	0.767605633802817	0.970731707317073	3.35779e-07
ST4.03ch01	5347416	C	T	729.19	PGSC0003DMT400097155	PGSC0003DMG400046726	F-box family protein	0/0	99	149	12	0/1	99	93	37	0.0745341614906832	0.284615384615385	0.000101045
ST4.03ch01	5347772	A	G	3601.44	PGSC0003DMT400097155	PGSC0003DMG400046726	F-box family protein	0/1	99	103	52	0/1	99	76	88	0.335483870967742	0.536585365853659	0.00502942
ST4.03ch01	5348000	G	A	287.19	PGSC0003DMT400097155	PGSC0003DMG400046726	F-box family protein	0/1	99	88	20	0/0	99	140	2	0.185185185185185	0.0140845070422535	6.46604e-05
ST4.03ch01	5348002	A	G	284.19	PGSC0003DMT400097155	PGSC0003DMG400046726	F-box family protein	0/1	99	91	20	0/0	99	140	3	0.18018018018018	0.020979020979021	0.000320218
ST4.03ch01	5358942	T	A	1406.44	PGSC0003DMT400058435	PGSC0003DMG400022693	Calmodulin-5/6/7/8	0/1	85	860	103	0/1	99	469	96	0.106957424714434	0.169911504424779	0.00744927
ST4.03ch01	5359110	G	A	3905.44	PGSC0003DMT400058435	PGSC0003DMG400022693	Calmodulin-5/6/7/8	0/1	99	786	144	0/1	99	321	115	0.154838709677419	0.263761467889908	0.000104618
ST4.03ch01	5359147	T	A	126.19	PGSC0003DMT400058435	PGSC0003DMG400022693	Calmodulin-5/6/7/8	0/0	99	919	47	0/1	99	409	52	0.0486542443064182	0.112798264642082	0.000491083
ST4.03ch01	5381113	A	T	1026.19	PGSC0003DMT400058471	PGSC0003DMG400022707	AGO4-2	0/0	91	251	26	0/1	99	196	57	0.0938628158844765	0.225296442687747	0.00094201
ST4.03ch01	5383942	G	A	917.32	PGSC0003DMT400058471	PGSC0003DMG400022707	AGO4-2	0/0	1	510	56	0/1	99	269	65	0.0989399293286219	0.194610778443114	0.00153691
ST4.03ch01	5388012	G	T	255.19	PGSC0003DMT400058430	PGSC0003DMG400022692	RNA-binding protein AKIP1	0/1	99	341	46	0/0	99	293	10	0.118863049095607	0.033003300330033	0.000793569
ST4.03ch01	5389170	A	G	2628.44	PGSC0003DMT400058430	PGSC0003DMG400022692	RNA-binding protein AKIP1	0/1	99	286	98	0/1	99	360	65	0.255208333333333	0.152941176470588	0.00504245
ST4.03ch01	5389185	G	A	2934.44	PGSC0003DMT400058430	PGSC0003DMG400022692	RNA-binding protein AKIP1	0/1	99	269	103	0/1	99	393	74	0.276881720430108	0.158458244111349	0.000957333
ST4.03ch01	5389203	G	A	4582.44	PGSC0003DMT400058430	PGSC0003DMG400022692	RNA-binding protein AKIP1	0/1	99	293	74	0/1	99	334	156	0.201634877384196	0.318367346938775	0.00252055
ST4.03ch01	5389224	C	A	4714.44	PGSC0003DMT400058430	PGSC0003DMG400022692	RNA-binding protein AKIP1	0/1	99	314	66	0/1	99	348	176	0.173684210526316	0.33587786259542	2.54678e-06
ST4.03ch01	5389233	A	C	705.19	PGSC0003DMT400058430	PGSC0003DMG400022692	RNA-binding protein AKIP1	0/0	99	357	24	0/1	99	456	82	0.062992125984252	0.152416356877323	0.000601285
ST4.03ch01	5422831	T	C	7454.44	PGSC0003DMT400058464	PGSC0003DMG400022704	Conserved gene of unknown function	0/1	99	43	113	0/1	99	21	158	0.724358974358974	0.88268156424581	0.00448133
ST4.03ch01	5423017	T	C	8178.44	PGSC0003DMT400058464	PGSC0003DMG400022704	Conserved gene of unknown function	0/1	99	69	152	0/1	99	25	144	0.687782805429864	0.85207100591716	0.00341219
ST4.03ch01	5428047	C	A	76.19	PGSC0003DMT400058461	PGSC0003DMG400022703	4-diphosphocytidyl-2-C-methyl-D-erythritol kinase, chloroplastic/chromoplastic	0/1	99	100	17	0/0	99	129	3	0.145299145299145	0.0227272727272727	0.00556165
ST4.03ch01	5434833	G	A	793.19	PGSC0003DMT400058429	PGSC0003DMG400022691	Gene of unknown function	0/1	99	791	118	0/0	99	730	59	0.12981298129813	0.0747782002534854	0.0039826
ST4.03ch01	5434902	G	A	2060.45	PGSC0003DMT400058429	PGSC0003DMG400022691	Gene of unknown function	0/1	24	861	102	0/1	99	798	157	0.105919003115265	0.164397905759162	0.00321983
ST4.03ch01	5436670	A	G	42672.44	PGSC0003DMT400058429	PGSC0003DMG400022691	Gene of unknown function	0/1	99	288	700	0/1	99	192	718	0.708502024291498	0.789010989010989	0.00129272
ST4.03ch01	5505165	G	C	1712.44	PGSC0003DMT400058456	PGSC0003DMG400022701	BTB-POZ and MATH domain protein	0/1	99	128	29	0/1	99	58	47	0.184713375796178	0.447619047619048	0.000222912
ST4.03ch01	5505662	T	A	178.19	PGSC0003DMT400058456	PGSC0003DMG400022701	BTB-POZ and MATH domain protein	0/0	60	29	0	0/1	99	24	12	0	0.333333333333333	0.00872909
ST4.03ch01	5520862	G	A	482.19	PGSC0003DMT400058453	PGSC0003DMG400022700	Forkhead-associated domain-containing protein	0/0	99	249	19	0/1	99	170	36	0.0708955223880597	0.174757281553398	0.00996572
ST4.03ch01	5522440	A	T	1673.44	PGSC0003DMT400058453	PGSC0003DMG400022700	Forkhead-associated domain-containing protein	0/1	99	285	39	0/1	99	220	81	0.12037037037037	0.269102990033223	9.42098e-05
ST4.03ch01	6142604	C	T	874.47	PGSC0003DMT400022476	PGSC0003DMG400008712	EIL2	0/1	99	182	55	0/1	1	131	13	0.232067510548523	0.0902777777777778	0.00714629
ST4.03ch01	6142823	T	C	2033.19	PGSC0003DMT400022476	PGSC0003DMG400008712	EIL2	0/1	99	312	101	0/0	99	247	22	0.24455205811138	0.0817843866171004	1.74609e-06
ST4.03ch01	6142926	G	A	2101.44	PGSC0003DMT400022476	PGSC0003DMG400008712	EIL2	0/1	99	223	94	0/1	99	226	31	0.296529968454259	0.120622568093385	1.48142e-05
ST4.03ch01	6143590	G	T	435.19	PGSC0003DMT400022476	PGSC0003DMG400008712	EIL2	0/0	99	122	4	0/1	99	101	26	0.0317460317460317	0.204724409448819	0.000559457
ST4.03ch01	6143733	G	A	6871.19	PGSC0003DMT400022476	PGSC0003DMG400008712	EIL2	1/1	99	6	125	0/1	99	26	105	0.954198473282443	0.801526717557252	0.00392625
ST4.03ch01	6315267	C	T	730.44	PGSC0003DMT400034169	PGSC0003DMG400013130	Conserved gene of unknown function	0/1	90	36	6	0/1	99	17	24	0.142857142857143	0.585365853658537	0.00078771
ST4.03ch01	6315846	C	G	638.44	PGSC0003DMT400034169	PGSC0003DMG400013130	Conserved gene of unknown function	0/1	99	70	14	0/1	99	18	18	0.166666666666667	0.5	0.00462744
ST4.03ch01	6335873	T	A	5597.44	PGSC0003DMT400034171	PGSC0003DMG400013132	Conserved gene of unknown function	0/1	99	380	175	0/1	99	389	106	0.315315315315315	0.214141414141414	0.00372813
ST4.03ch01	6335879	C	T	19620.44	PGSC0003DMT400034171	PGSC0003DMG400013132	Conserved gene of unknown function	0/1	99	101	443	0/1	99	192	296	0.814338235294118	0.60655737704918	3.33865e-11
ST4.03ch01	6335909	G	A	8676.44	PGSC0003DMT400034171	PGSC0003DMG400013132	Conserved gene of unknown function	0/1	99	262	225	0/1	99	288	141	0.462012320328542	0.328671328671329	0.00111956
ST4.03ch01	6336593	T	G	3267.44	PGSC0003DMT400034171	PGSC0003DMG400013132	Conserved gene of unknown function	0/1	99	460	69	0/1	99	251	124	0.130434782608696	0.330666666666667	1.39348e-10
ST4.03ch01	6336596	T	A	2980.44	PGSC0003DMT400034171	PGSC0003DMG400013132	Conserved gene of unknown function	0/1	99	440	62	0/1	99	249	120	0.123505976095618	0.32520325203252	1.31733e-10
ST4.03ch01	6336608	T	C	22444.2	PGSC0003DMT400034171	PGSC0003DMG400013132	Conserved gene of unknown function	1/1	99	35	443	1/1	99	3	330	0.926778242677824	0.990990990990991	0.000177056
ST4.03ch01	6336649	C	T	1216.19	PGSC0003DMT400034171	PGSC0003DMG400013132	Conserved gene of unknown function	0/1	99	252	68	0/0	40	225	23	0.2125	0.092741935483871	0.00236721
ST4.03ch01	6336652	A	T	683.19	PGSC0003DMT400034171	PGSC0003DMG400013132	Conserved gene of unknown function	0/0	99	295	16	0/1	99	192	50	0.0514469453376206	0.206611570247934	1.77591e-06
ST4.03ch01	6336664	C	A	13438.19	PGSC0003DMT400034171	PGSC0003DMG400013132	Conserved gene of unknown function	0/1	83	32	256	1/1	99	1	217	0.888888888888889	0.995412844036697	8.55732e-06
ST4.03ch01	6336681	A	G	11198.19	PGSC0003DMT400034171	PGSC0003DMG400013132	Conserved gene of unknown function	0/1	99	33	221	1/1	99	2	158	0.87007874015748	0.9875	0.00020476
ST4.03ch01	6587730	A	T	6527.44	PGSC0003DMT400038174	PGSC0003DMG400014722	Sterol delta-7 reductase DWF5	0/1	99	47	105	0/1	99	21	127	0.690789473684211	0.858108108108108	0.00791644
ST4.03ch01	6799478	G	A	743.44	PGSC0003DMT400038206	PGSC0003DMG400014735	MRNA-decapping enzyme	0/1	51	55	8	0/1	99	32	26	0.126984126984127	0.448275862068966	0.00203172
ST4.03ch01	6817768	T	G	3110.44	PGSC0003DMT400038207	PGSC0003DMG400014736	Serine-threonine protein kinase, plant-type	0/1	99	238	71	0/1	99	71	67	0.229773462783172	0.485507246376812	7.82222e-06
ST4.03ch01	6818734	C	T	5615.44	PGSC0003DMT400038207	PGSC0003DMG400014736	Serine-threonine protein kinase, plant-type	0/1	99	46	154	0/1	99	46	59	0.77	0.561904761904762	0.00390524
ST4.03ch01	6978674	A	T	964.19	PGSC0003DMT400038236	PGSC0003DMG400014753	M18S-3Ap	0/1	99	12	11	1/1	45	0	20	0.478260869565217	1	0.00195091
ST4.03ch01	7136952	G	A	4088.44	PGSC0003DMT400072137	PGSC0003DMG400028069	UDP-apiose/xylose synthase	0/1	99	200	125	0/1	99	204	62	0.384615384615385	0.233082706766917	0.00181952
ST4.03ch01	7165795	T	C	8811.44	PGSC0003DMT400072136	PGSC0003DMG400028068	Conserved gene of unknown function	0/1	99	31	180	0/1	99	68	124	0.853080568720379	0.645833333333333	6.55123e-05
ST4.03ch01	7165878	A	T	5530.44	PGSC0003DMT400072136	PGSC0003DMG400028068	Conserved gene of unknown function	0/1	99	176	178	0/1	99	227	71	0.502824858757062	0.238255033557047	7.06865e-10
ST4.03ch01	7165893	T	C	10669.44	PGSC0003DMT400072136	PGSC0003DMG400028068	Conserved gene of unknown function	0/1	99	79	232	0/1	99	126	179	0.745980707395498	0.586885245901639	0.000922073
ST4.03ch01	7278119	T	C	23697.44	PGSC0003DMT400030565	PGSC0003DMG400011702	60S acidic ribosomal protein	0/1	99	375	477	0/1	99	152	386	0.559859154929577	0.717472118959108	2.90087e-07
ST4.03ch01	7279315	C	G	1043.19	PGSC0003DMT400030565	PGSC0003DMG400011702	60S acidic ribosomal protein	0/0	99	720	55	0/1	99	372	81	0.0709677419354839	0.178807947019868	1.18427e-06
ST4.03ch01	7348299	G	T	260.44	PGSC0003DMT400030594	PGSC0003DMG400011716	Sn-1 protein	0/1	46	37	6	0/1	65	2	9	0.13953488372093	0.818181818181818	0.000956025
ST4.03ch01	7349078	G	A	1001.44	PGSC0003DMT400030594	PGSC0003DMG400011716	Sn-1 protein	0/1	99	40	20	0/1	99	6	20	0.333333333333333	0.769230769230769	0.00509419
ST4.03ch01	7443152	T	C	16018.44	PGSC0003DMT400030585	PGSC0003DMG400011712	Ribosomal protein L10a	0/1	99	309	326	0/1	99	154	284	0.513385826771654	0.648401826484018	0.000335714
ST4.03ch01	7443188	T	C	13687.44	PGSC0003DMT400030585	PGSC0003DMG400011712	Ribosomal protein L10a	0/1	99	211	267	0/1	99	110	231	0.558577405857741	0.67741935483871	0.00881078
ST4.03ch01	7448569	G	A	3459.19	PGSC0003DMT400030584	PGSC0003DMG400011711	Conserved gene of unknown function	1/1	99	1	70	0/1	99	12	37	0.985915492957746	0.755102040816326	0.00164167
ST4.03ch01	8078224	T	A	1732.37	PGSC0003DMT400077144	PGSC0003DMG400030001	LRX1	0/1	99	320	98	0/0	15	195	23	0.23444976076555	0.105504587155963	0.00153965
ST4.03ch01	8078354	T	C	163.19	PGSC0003DMT400077144	PGSC0003DMG400030001	LRX1	0/0	99	580	0	0/1	99	283	40	0	0.123839009287926	1.38993e-16
ST4.03ch01	8078360	G	A	4143.44	PGSC0003DMT400077144	PGSC0003DMG400030001	LRX1	0/1	99	471	116	0/1	99	229	108	0.197614991482112	0.320474777448071	0.0010408
ST4.03ch01	8081435	A	T	7571.44	PGSC0003DMT400077144	PGSC0003DMG400030001	LRX1	0/1	99	144	128	0/1	99	86	159	0.470588235294118	0.648979591836735	0.0010822
ST4.03ch01	8081457	A	T	725.19	PGSC0003DMT400077144	PGSC0003DMG400030001	LRX1	0/0	99	276	17	0/1	99	184	51	0.0580204778156997	0.217021276595745	4.67972e-06
ST4.03ch01	8090863	T	C	676.44	PGSC0003DMT400077173	PGSC0003DMG400030011	GEM 5	0/1	65	87	13	0/1	99	51	31	0.13	0.378048780487805	0.00231163
ST4.03ch01	8199780	G	A	667.19	PGSC0003DMT400077170	PGSC0003DMG400030009	Leucine-rich repeat protein	0/0	36	97	10	0/1	99	39	27	0.0934579439252336	0.409090909090909	7.70347e-05
ST4.03ch01	8200646	C	T	1899.44	PGSC0003DMT400077170	PGSC0003DMG400030009	Leucine-rich repeat protein	0/1	99	14	46	0/1	99	49	21	0.766666666666667	0.3	5.9666e-06
ST4.03ch01	8201715	G	C	2851.44	PGSC0003DMT400077170	PGSC0003DMG400030009	Leucine-rich repeat protein	0/1	99	22	83	0/1	99	81	35	0.79047619047619	0.301724137931034	5.69581e-11
ST4.03ch01	8501775	G	C	149.19	PGSC0003DMT400031035	PGSC0003DMG400011890	Conserved gene of unknown function	0/1	99	52	13	0/0	99	79	1	0.2	0.0125	0.00242227
ST4.03ch01	8652009	G	A	11004.44	PGSC0003DMT400031045	PGSC0003DMG400011891	NAC domain protein	0/1	99	303	290	0/1	99	284	169	0.489038785834739	0.373068432671082	0.00358474
ST4.03ch01	8653509	C	T	8318.44	PGSC0003DMT400031045	PGSC0003DMG400011891	NAC domain protein	0/1	99	167	211	0/1	99	190	142	0.558201058201058	0.427710843373494	0.00777358
ST4.03ch01	8673723	A	G	238.19	PGSC0003DMT400031047	PGSC0003DMG400011892	Gene of unknown function	0/0	93	42	0	0/1	99	35	11	0	0.239130434782609	0.0078266
ST4.03ch01	8866480	T	C	743.44	PGSC0003DMT400013398	PGSC0003DMG400005226	Hcr9-OR3A	0/1	64	114	16	0/1	99	52	27	0.123076923076923	0.341772151898734	0.00521512
ST4.03ch01	9002244	C	T	379.19	PGSC0003DMT400013386	PGSC0003DMG400005222	Aminocarboxymuconate-semialdehyde decarboxylase	0/0	99	110	8	0/1	99	56	20	0.0677966101694915	0.263157894736842	0.00436303
ST4.03ch01	9027304	T	A	12024.44	PGSC0003DMT400013412	PGSC0003DMG400005232	Peptidyl-prolyl cis-trans isomerase	0/1	99	113	259	0/1	99	192	219	0.696236559139785	0.532846715328467	0.000127374
ST4.03ch01	9030608	A	T	4560.44	PGSC0003DMT400013412	PGSC0003DMG400005232	Peptidyl-prolyl cis-trans isomerase	0/1	99	766	221	0/1	99	595	87	0.223910840932118	0.127565982404692	2.37548e-05
ST4.03ch01	9030633	G	C	17171.44	PGSC0003DMT400013412	PGSC0003DMG400005232	Peptidyl-prolyl cis-trans isomerase	0/1	99	585	377	0/1	99	365	334	0.391891891891892	0.477825464949928	0.00755871
ST4.03ch01	9030652	T	A	18048.44	PGSC0003DMT400013412	PGSC0003DMG400005232	Peptidyl-prolyl cis-trans isomerase	0/1	99	472	451	0/1	99	439	278	0.488624052004334	0.387726638772664	0.00113009
ST4.03ch01	9030887	G	T	10767.44	PGSC0003DMT400013412	PGSC0003DMG400005232	Peptidyl-prolyl cis-trans isomerase	0/1	99	210	343	0/1	99	145	117	0.620253164556962	0.446564885496183	0.000131985
ST4.03ch01	9279449	T	C	991.19	PGSC0003DMT400084312	PGSC0003DMG400033930	Gene of unknown function	0/1	99	291	70	0/0	99	160	11	0.193905817174515	0.064327485380117	0.00119453
ST4.03ch01	9279455	T	C	642.19	PGSC0003DMT400084312	PGSC0003DMG400033930	Gene of unknown function	0/1	99	319	63	0/0	99	171	0	0.164921465968586	0	3.81929e-09
ST4.03ch01	9279620	G	A	1436.44	PGSC0003DMT400084312	PGSC0003DMG400033930	Gene of unknown function	0/1	99	136	58	0/1	99	176	25	0.298969072164948	0.124378109452736	0.000599466
ST4.03ch01	9279658	A	C	255.19	PGSC0003DMT400084312	PGSC0003DMG400033930	Gene of unknown function	0/1	99	90	17	0/0	99	65	0	0.158878504672897	0	0.00475176
ST4.03ch01	9294751	G	A	753.44	PGSC0003DMT400084313	PGSC0003DMG400033931	Gene of unknown function	0/1	99	29	7	0/1	99	14	28	0.194444444444444	0.666666666666667	0.00084109
ST4.03ch01	9294805	A	T	834.44	PGSC0003DMT400084313	PGSC0003DMG400033931	Gene of unknown function	0/1	79	21	4	0/1	26	3	30	0.16	0.909090909090909	6.80859e-07
ST4.03ch01	9294890	T	C	672.44	PGSC0003DMT400084313	PGSC0003DMG400033931	Gene of unknown function	0/1	99	29	6	0/1	99	12	28	0.171428571428571	0.7	0.000204524
ST4.03ch01	9516174	G	T	322.19	PGSC0003DMT400036553	PGSC0003DMG400014087	Gene of unknown function	0/0	99	368	20	0/1	99	185	32	0.0515463917525773	0.147465437788018	0.00221394
ST4.03ch01	9516295	G	A	479.19	PGSC0003DMT400036553	PGSC0003DMG400014087	Gene of unknown function	0/0	67	119	11	0/1	99	80	29	0.0846153846153846	0.26605504587156	0.00376614
ST4.03ch01	9516404	A	C	695.19	PGSC0003DMT400036553	PGSC0003DMG400014087	Gene of unknown function	0/1	99	174	43	0/0	99	135	1	0.19815668202765	0.00735294117647059	2.80161e-07
ST4.03ch01	9516436	T	C	309.19	PGSC0003DMT400036553	PGSC0003DMG400014087	Gene of unknown function	0/1	99	119	27	0/0	99	91	0	0.184931506849315	0	3.99718e-05
ST4.03ch01	9524299	A	T	78.19	PGSC0003DMT400036552	PGSC0003DMG400014086	Gene of unknown function	0/1	99	96	16	0/0	99	99	0	0.142857142857143	0	0.000665745
ST4.03ch01	9524322	G	A	277.19	PGSC0003DMT400036552	PGSC0003DMG400014086	Gene of unknown function	0/1	99	88	21	0/0	99	90	0	0.192660550458716	0	6.79854e-05
ST4.03ch01	10563755	G	T	4870.44	PGSC0003DMT400043313	PGSC0003DMG400016814	60S ribosomal protein L38	0/1	99	792	157	0/1	99	430	147	0.165437302423604	0.254766031195841	0.000753
ST4.03ch01	10563788	A	G	1038.19	PGSC0003DMT400043313	PGSC0003DMG400016814	60S ribosomal protein L38	0/0	99	871	74	0/1	99	657	118	0.0783068783068783	0.152258064516129	6.32787e-05
ST4.03ch01	10572121	G	A	67.19	PGSC0003DMT400043312	PGSC0003DMG400016813	Chaperone binding protein	0/0	99	151	0	0/1	97	114	17	0	0.129770992366412	5.09456e-05
ST4.03ch01	10572142	G	A	91.19	PGSC0003DMT400043312	PGSC0003DMG400016813	Chaperone binding protein	0/0	99	149	5	0/1	99	120	20	0.0324675324675325	0.142857142857143	0.00945336
ST4.03ch01	10587007	T	C	206.19	PGSC0003DMT400043301	PGSC0003DMG400016808	N protein	0/1	99	4	7	0/0	33	15	0	0.636363636363636	0	0.00727715
ST4.03ch01	10631293	G	T	2813.44	PGSC0003DMT400043311	PGSC0003DMG400016812	AP2/ERF-domain protein	0/1	99	202	102	0/1	99	189	42	0.335526315789474	0.181818181818182	0.00163065
ST4.03ch01	10633024	G	C	3625.44	PGSC0003DMT400043311	PGSC0003DMG400016812	AP2/ERF-domain protein	0/1	99	315	77	0/1	99	164	100	0.196428571428571	0.378787878787879	2.06952e-05
ST4.03ch01	10633036	T	A	3903.44	PGSC0003DMT400043311	PGSC0003DMG400016812	AP2/ERF-domain protein	0/1	99	333	86	0/1	99	180	106	0.205250596658711	0.370629370629371	7.49275e-05
ST4.03ch01	10633197	G	A	2461.44	PGSC0003DMT400043311	PGSC0003DMG400016812	AP2/ERF-domain protein	0/1	99	327	65	0/1	99	204	79	0.165816326530612	0.279151943462898	0.00812506
ST4.03ch01	10633220	C	T	1731.44	PGSC0003DMT400043311	PGSC0003DMG400016812	AP2/ERF-domain protein	0/1	99	222	40	0/1	99	136	58	0.152671755725191	0.298969072164948	0.00368199
ST4.03ch01	10633314	G	T	1155.19	PGSC0003DMT400043311	PGSC0003DMG400016812	AP2/ERF-domain protein	0/0	78	341	39	0/1	99	157	57	0.102631578947368	0.266355140186916	1.99276e-05
ST4.03ch01	10633322	C	T	1149.19	PGSC0003DMT400043311	PGSC0003DMG400016812	AP2/ERF-domain protein	0/0	99	359	34	0/1	99	163	60	0.0865139949109415	0.269058295964126	3.96768e-07
ST4.03ch01	10633463	T	A	3923.44	PGSC0003DMT400043311	PGSC0003DMG400016812	AP2/ERF-domain protein	0/1	99	362	157	0/1	99	299	52	0.302504816955684	0.148148148148148	7.04259e-06
ST4.03ch01	10633670	A	C	3036.44	PGSC0003DMT400043311	PGSC0003DMG400016812	AP2/ERF-domain protein	0/1	99	355	78	0/1	99	166	82	0.18013856812933	0.330645161290323	0.000395883
ST4.03ch01	10915084	T	C	2406.19	PGSC0003DMT400015956	PGSC0003DMG400006244	Quinone reductase family protein	0/1	99	6	14	1/1	99	1	61	0.7	0.983870967741935	0.00894452
ST4.03ch01	11342624	G	A	293.19	PGSC0003DMT400015969	PGSC0003DMG400006247	Conserved gene of unknown function	0/1	99	67	17	0/0	99	56	1	0.202380952380952	0.0175438596491228	0.00976515
ST4.03ch01	11342643	C	T	234.19	PGSC0003DMT400015969	PGSC0003DMG400006247	Conserved gene of unknown function	0/1	99	79	17	0/0	99	54	0	0.177083333333333	0	0.00530625
ST4.03ch01	11349029	G	A	340.27	PGSC0003DMT400015969	PGSC0003DMG400006247	Conserved gene of unknown function	0/1	14	2	12	0/0	24	10	0	0.857142857142857	0	0.00145966
ST4.03ch01	11423210	A	T	376.19	PGSC0003DMT400015948	PGSC0003DMG400006241	Conserved gene of unknown function	0/0	99	44	1	0/1	99	40	16	0.0222222222222222	0.285714285714286	0.00508357
ST4.03ch01	11423212	A	C	297.19	PGSC0003DMT400015948	PGSC0003DMG400006241	Conserved gene of unknown function	0/0	99	45	1	0/1	99	39	14	0.0217391304347826	0.264150943396226	0.00841018
ST4.03ch01	11425684	C	G	163.19	PGSC0003DMT400015948	PGSC0003DMG400006241	Conserved gene of unknown function	0/1	99	67	15	0/0	99	86	2	0.182926829268293	0.0227272727272727	0.00765545
ST4.03ch01	11432619	A	G	115.19	PGSC0003DMT400015950	PGSC0003DMG400006242	Protein phosphatase 2c	0/1	99	85	14	0/0	99	101	0	0.141414141414141	0	0.000800497
ST4.03ch01	11432652	C	G	991.44	PGSC0003DMT400015950	PGSC0003DMG400006242	Protein phosphatase 2c	0/1	99	80	15	0/1	99	45	31	0.157894736842105	0.407894736842105	0.00659839
ST4.03ch01	11433004	A	T	89.19	PGSC0003DMT400015950	PGSC0003DMG400006242	Protein phosphatase 2c	0/1	99	78	13	0/0	99	67	0	0.142857142857143	0	0.00916573
ST4.03ch01	11433008	G	A	171.19	PGSC0003DMT400015950	PGSC0003DMG400006242	Protein phosphatase 2c	0/1	99	79	13	0/0	99	70	0	0.141304347826087	0	0.00868203
ST4.03ch01	11737761	A	T	451.19	PGSC0003DMT400003012	PGSC0003DMG400001190	Conserved gene of unknown function	0/0	87	75	6	0/1	99	76	31	0.0740740740740741	0.289719626168224	0.00325259
ST4.03ch01	11742414	A	T	211.19	PGSC0003DMT400003012	PGSC0003DMG400001190	Conserved gene of unknown function	0/1	99	87	19	0/0	99	92	0	0.179245283018868	0	0.000116816
ST4.03ch01	11742420	T	G	321.19	PGSC0003DMT400003012	PGSC0003DMG400001190	Conserved gene of unknown function	0/1	99	92	21	0/0	99	94	0	0.185840707964602	0	6.87967e-05
ST4.03ch01	11742810	T	G	866.44	PGSC0003DMT400003012	PGSC0003DMG400001190	Conserved gene of unknown function	0/1	99	88	17	0/1	99	51	32	0.161904761904762	0.385542168674699	0.00989977
ST4.03ch01	11774102	G	T	207.19	PGSC0003DMT400046513	PGSC0003DMG400018052	Gene of unknown function	0/0	99	100	3	0/1	99	66	15	0.029126213592233	0.185185185185185	0.00920622
ST4.03ch01	12003043	A	C	67.19	PGSC0003DMT400065836	PGSC0003DMG402025624	Protein COBRA	0/1	97	95	12	0/0	99	100	0	0.11214953271028	0	0.00583013
ST4.03ch01	12198334	C	T	6732.44	PGSC0003DMT400006010	PGSC0003DMG400002336	Aldo/keto reductase 2	0/1	99	83	140	0/1	99	29	119	0.62780269058296	0.804054054054054	0.00515811
ST4.03ch01	12842080	G	A	4846.44	PGSC0003DMT400024865	PGSC0003DMG400009613	Uncharacterized plant-specific domain TIGR01589 family protein	0/1	92	14	91	0/1	99	44	81	0.866666666666667	0.648	0.00250996
ST4.03ch01	13271614	T	C	2893.44	PGSC0003DMT400002287	PGSC0003DMG400000875	Peptidyl-prolyl cis-trans isomerase cyclophilin-type family protein	0/1	53	9	74	0/1	99	23	31	0.891566265060241	0.574074074074074	0.000687354
ST4.03ch01	13333551	T	C	4668.44	PGSC0003DMT400002284	PGSC0003DMG400000874	Conserved gene of unknown function	0/1	99	147	153	0/1	99	158	50	0.51	0.240384615384615	9.15093e-08
ST4.03ch01	13333559	C	A	5318.44	PGSC0003DMT400002284	PGSC0003DMG400000874	Conserved gene of unknown function	0/1	99	160	176	0/1	99	166	61	0.523809523809524	0.268722466960352	1.49562e-07
ST4.03ch01	13333577	C	T	6915.44	PGSC0003DMT400002284	PGSC0003DMG400000874	Conserved gene of unknown function	0/1	99	172	234	0/1	99	178	77	0.576354679802956	0.301960784313725	7.58114e-10
ST4.03ch01	13333710	T	C	12667.44	PGSC0003DMT400002284	PGSC0003DMG400000874	Conserved gene of unknown function	0/1	99	78	295	0/1	99	98	183	0.790884718498659	0.651245551601424	0.00176077
ST4.03ch01	13333898	C	T	12106.44	PGSC0003DMT400002284	PGSC0003DMG400000874	Conserved gene of unknown function	0/1	99	82	327	0/1	99	97	132	0.799511002444988	0.576419213973799	2.81814e-07
ST4.03ch01	13334003	G	A	6573.44	PGSC0003DMT400002284	PGSC0003DMG400000874	Conserved gene of unknown function	0/1	99	231	206	0/1	99	186	76	0.471395881006865	0.290076335877863	9.19938e-05
ST4.03ch01	13334030	T	C	1431.19	PGSC0003DMT400002284	PGSC0003DMG400000874	Conserved gene of unknown function	0/1	99	393	91	0/0	99	288	24	0.18801652892562	0.0769230769230769	0.000248241
ST4.03ch01	13334064	A	T	804.19	PGSC0003DMT400002284	PGSC0003DMG400000874	Conserved gene of unknown function	0/1	99	354	74	0/0	99	250	22	0.172897196261682	0.0808823529411765	0.0067626
ST4.03ch01	13334142	C	T	11462.44	PGSC0003DMT400002284	PGSC0003DMG400000874	Conserved gene of unknown function	0/1	99	166	326	0/1	99	158	121	0.66260162601626	0.433691756272401	1.00358e-07
ST4.03ch01	13334157	T	A	11498.44	PGSC0003DMT400002284	PGSC0003DMG400000874	Conserved gene of unknown function	0/1	99	162	333	0/1	99	169	113	0.672727272727273	0.400709219858156	4.06388e-11
ST4.03ch01	13334163	T	A	11427.44	PGSC0003DMT400002284	PGSC0003DMG400000874	Conserved gene of unknown function	0/1	99	155	336	0/1	99	172	117	0.684317718940937	0.404844290657439	8.71875e-12
ST4.03ch01	13334196	A	T	10176.44	PGSC0003DMT400002284	PGSC0003DMG400000874	Conserved gene of unknown function	0/1	99	117	301	0/1	99	147	117	0.720095693779904	0.443181818181818	1.51199e-10
ST4.03ch01	13370690	C	T	198.19	PGSC0003DMT400002256	PGSC0003DMG400000862	UDP-galactose transporter	0/0	99	56	1	0/1	99	26	13	0.0175438596491228	0.333333333333333	0.000538064
ST4.03ch01	13390254	C	T	2977.19	PGSC0003DMT400002280	PGSC0003DMG400000872	Protein kinase APK1B, chloroplast	1/1	99	2	55	0/1	99	20	49	0.964912280701754	0.710144927536232	0.00225817
ST4.03ch01	13545213	C	T	493.19	PGSC0003DMT400002254	PGSC0003DMG400000861	AMP-activated protein kinase, gamma regulatory subunit	0/1	99	107	32	0/0	99	144	7	0.23021582733813	0.0463576158940397	0.000136822
ST4.03ch01	13545231	C	T	93.19	PGSC0003DMT400002254	PGSC0003DMG400000861	AMP-activated protein kinase, gamma regulatory subunit	0/0	99	129	3	0/1	99	127	19	0.0227272727272727	0.13013698630137	0.00978067
ST4.03ch01	13545879	G	A	374.19	PGSC0003DMT400002254	PGSC0003DMG400000861	AMP-activated protein kinase, gamma regulatory subunit	0/1	99	37	16	0/0	99	57	2	0.30188679245283	0.0338983050847458	0.00279646
ST4.03ch01	13546689	C	G	2589.44	PGSC0003DMT400002254	PGSC0003DMG400000861	AMP-activated protein kinase, gamma regulatory subunit	0/1	99	11	55	0/1	99	38	46	0.833333333333333	0.547619047619048	0.00377277
ST4.03ch01	13546691	A	G	1608.44	PGSC0003DMT400002254	PGSC0003DMG400000861	AMP-activated protein kinase, gamma regulatory subunit	0/1	99	21	44	0/1	99	60	22	0.676923076923077	0.268292682926829	4.20634e-05
ST4.03ch01	13546944	T	C	2116.44	PGSC0003DMT400002254	PGSC0003DMG400000861	AMP-activated protein kinase, gamma regulatory subunit	0/1	99	18	58	0/1	99	29	22	0.763157894736842	0.431372549019608	0.00329243
ST4.03ch01	13547001	C	T	1677.44	PGSC0003DMT400002254	PGSC0003DMG400000861	AMP-activated protein kinase, gamma regulatory subunit	0/1	99	22	52	0/1	99	39	19	0.702702702702703	0.327586206896552	0.000583312
ST4.03ch01	13547010	T	C	1602.44	PGSC0003DMT400002254	PGSC0003DMG400000861	AMP-activated protein kinase, gamma regulatory subunit	0/1	99	18	42	0/1	99	40	20	0.7	0.333333333333333	0.00211791
ST4.03ch01	13591391	A	G	2484.44	PGSC0003DMT400002240	PGSC0003DMG401000859	Hydroxyproline-rich glycoprotein family protein	0/1	99	420	73	0/1	99	145	81	0.148073022312373	0.358407079646018	7.05774e-08
ST4.03ch01	13591480	A	C	7004.44	PGSC0003DMT400002240	PGSC0003DMG401000859	Hydroxyproline-rich glycoprotein family protein	0/1	99	269	217	0/1	99	227	85	0.446502057613169	0.272435897435897	3.33701e-05
ST4.03ch01	13591522	G	A	386.19	PGSC0003DMT400002240	PGSC0003DMG401000859	Hydroxyproline-rich glycoprotein family protein	0/0	99	465	24	0/1	99	290	44	0.049079754601227	0.131736526946108	0.000768884
ST4.03ch01	13596947	A	T	1011.19	PGSC0003DMT400002240	PGSC0003DMG401000859	Hydroxyproline-rich glycoprotein family protein	0/0	99	263	27	0/1	99	215	61	0.0931034482758621	0.221014492753623	0.000676857
ST4.03ch01	13597082	G	A	262.19	PGSC0003DMT400002240	PGSC0003DMG401000859	Hydroxyproline-rich glycoprotein family protein	0/0	99	278	7	0/1	99	203	29	0.0245614035087719	0.125	0.000238977
ST4.03ch01	13597083	T	A	2467.44	PGSC0003DMT400002240	PGSC0003DMG401000859	Hydroxyproline-rich glycoprotein family protein	0/1	99	236	43	0/1	99	156	77	0.154121863799283	0.330472103004292	0.000122952
ST4.03ch01	13597139	G	A	960.19	PGSC0003DMT400002240	PGSC0003DMG401000859	Hydroxyproline-rich glycoprotein family protein	0/0	97	200	22	0/1	99	176	56	0.0990990990990991	0.241379310344828	0.00131857
ST4.03ch01	13597172	G	A	838.19	PGSC0003DMT400002240	PGSC0003DMG401000859	Hydroxyproline-rich glycoprotein family protein	0/0	99	166	11	0/1	99	159	48	0.0621468926553672	0.231884057971014	0.000123597
ST4.03ch01	13653955	C	T	688.19	PGSC0003DMT400002261	PGSC0003DMG400000864	Mitochondrial outer membrane protein porin of 36 kDa	0/0	99	310	22	0/1	99	247	48	0.0662650602409639	0.16271186440678	0.00338313
ST4.03ch01	13655059	T	C	4151.44	PGSC0003DMT400002232	PGSC0003DMG400000857	Hypersensitive-induced response protein	0/1	99	248	130	0/1	99	273	57	0.343915343915344	0.172727272727273	1.31344e-05
ST4.03ch01	13655805	C	T	4421.44	PGSC0003DMT400002232	PGSC0003DMG400000857	Hypersensitive-induced response protein	0/1	99	292	151	0/1	99	266	59	0.340857787810384	0.181538461538462	3.60589e-05
ST4.03ch01	13655916	G	A	1962.44	PGSC0003DMT400002232	PGSC0003DMG400000857	Hypersensitive-induced response protein	0/1	99	616	81	0/1	99	395	105	0.116212338593974	0.21	0.000450731
ST4.03ch01	13656194	A	G	4186.44	PGSC0003DMT400002232	PGSC0003DMG400000857	Hypersensitive-induced response protein	0/1	99	202	87	0/1	99	107	92	0.301038062283737	0.462311557788945	0.00599245
ST4.03ch01	13656239	T	C	6854.44	PGSC0003DMT400002232	PGSC0003DMG400000857	Hypersensitive-induced response protein	0/1	99	46	185	0/1	99	52	81	0.800865800865801	0.609022556390977	0.00242254
ST4.03ch01	13656505	C	T	266.19	PGSC0003DMT400002232	PGSC0003DMG400000857	Hypersensitive-induced response protein	0/0	56	74	5	0/1	99	40	16	0.0632911392405063	0.285714285714286	0.00846202
ST4.03ch01	13659708	G	A	395.19	PGSC0003DMT400002232	PGSC0003DMG400000857	Hypersensitive-induced response protein	0/1	99	54	20	0/0	99	65	1	0.27027027027027	0.0151515151515152	0.000282777
ST4.03ch01	13659720	G	C	293.19	PGSC0003DMT400002232	PGSC0003DMG400000857	Hypersensitive-induced response protein	0/1	99	62	17	0/0	99	66	0	0.215189873417722	0	0.000659374
ST4.03ch01	13659862	A	G	1428.19	PGSC0003DMT400002232	PGSC0003DMG400000857	Hypersensitive-induced response protein	0/1	99	8	15	1/1	63	0	30	0.652173913043478	1	0.00785837
ST4.03ch01	13664165	G	A	107.19	PGSC0003DMT400002229	PGSC0003DMG400000856	Serine/threonine protein kinase	0/0	99	126	2	0/1	99	60	10	0.015625	0.142857142857143	0.00892733
ST4.03ch01	13668280	G	C	289.19	PGSC0003DMT400002229	PGSC0003DMG400000856	Serine/threonine protein kinase	0/0	99	82	5	0/1	99	44	17	0.0574712643678161	0.278688524590164	0.00474832
ST4.03ch01	15354079	C	T	59.19	PGSC0003DMT400062003	PGSC0003DMG400024130	Golgi transport 1 protein B	0/1	89	74	14	0/0	99	85	0	0.159090909090909	0	0.00152692
ST4.03ch01	15354132	G	A	221.19	PGSC0003DMT400062003	PGSC0003DMG400024130	Golgi transport 1 protein B	0/1	99	77	15	0/0	99	71	0	0.16304347826087	0	0.00275205
ST4.03ch01	15359438	C	T	49.19	PGSC0003DMT400062003	PGSC0003DMG400024130	Golgi transport 1 protein B	0/1	79	103	13	0/0	99	112	0	0.112068965517241	0	0.00314797
ST4.03ch01	16107179	A	G	309.19	PGSC0003DMT400059129	PGSC0003DMG400022969	Heat shock protein binding protein	0/1	99	33	15	0/0	99	53	2	0.3125	0.0363636363636364	0.00463338
ST4.03ch01	16399540	G	C	288.19	PGSC0003DMT400038933	PGSC0003DMG400015058	OJ990528_30.1 protein	0/0	99	65	0	0/1	99	42	15	0	0.263157894736842	0.000127698
ST4.03ch01	16901143	C	T	2395.44	PGSC0003DMT400041005	PGSC0003DMG400015862	EMB2734	0/1	99	30	24	0/1	99	23	71	0.444444444444444	0.75531914893617	0.00336813
ST4.03ch01	16901362	C	T	239.19	PGSC0003DMT400041005	PGSC0003DMG400015862	EMB2734	0/0	84	41	0	0/1	99	34	13	0	0.276595744680851	0.00250898
ST4.03ch01	16904320	C	T	543.19	PGSC0003DMT400041005	PGSC0003DMG400015862	EMB2734	0/0	74	76	6	0/1	99	60	28	0.0731707317073171	0.318181818181818	0.00174419
ST4.03ch01	16906660	C	T	457.19	PGSC0003DMT400041005	PGSC0003DMG400015862	EMB2734	0/0	99	143	9	0/1	99	100	30	0.0592105263157895	0.230769230769231	0.00103267
ST4.03ch01	16906705	A	G	5690.44	PGSC0003DMT400041005	PGSC0003DMG400015862	EMB2734	0/1	99	29	125	0/1	99	56	92	0.811688311688312	0.621621621621622	0.00503414
ST4.03ch01	16944924	C	A	571.19	PGSC0003DMT400040999	PGSC0003DMG400015860	Molybdopterin cofactor sulfurase	0/0	99	153	7	0/1	99	121	34	0.04375	0.219354838709677	0.000110281
ST4.03ch01	18390220	A	G	1955.44	PGSC0003DMT400061700	PGSC0003DMG400024011	Chaperonin-60 beta subunit	0/1	99	315	59	0/1	99	139	59	0.157754010695187	0.297979797979798	0.00248268
ST4.03ch01	18390223	G	A	786.19	PGSC0003DMT400061700	PGSC0003DMG400024011	Chaperonin-60 beta subunit	0/0	99	373	32	0/1	99	158	47	0.0790123456790123	0.229268292682927	3.10449e-05
ST4.03ch01	18390238	T	C	22385.19	PGSC0003DMT400061700	PGSC0003DMG400024011	Chaperonin-60 beta subunit	0/1	99	138	528	1/1	99	32	322	0.792792792792793	0.909604519774011	4.2913e-05
ST4.03ch01	18390305	C	G	21334.44	PGSC0003DMT400061700	PGSC0003DMG400024011	Chaperonin-60 beta subunit	0/1	99	312	540	0/1	99	266	315	0.633802816901408	0.542168674698795	0.0078379
ST4.03ch01	18391611	G	A	225.19	PGSC0003DMT400061700	PGSC0003DMG400024011	Chaperonin-60 beta subunit	0/0	99	637	39	0/1	99	305	42	0.0576923076923077	0.121037463976945	0.00800111
ST4.03ch01	18391614	G	A	27571.19	PGSC0003DMT400061700	PGSC0003DMG400024011	Chaperonin-60 beta subunit	0/1	99	107	587	1/1	99	19	323	0.845821325648415	0.944444444444444	9.3281e-05
ST4.03ch01	18392408	A	T	10873.44	PGSC0003DMT400061700	PGSC0003DMG400024011	Chaperonin-60 beta subunit	0/1	99	97	251	0/1	99	99	139	0.721264367816092	0.584033613445378	0.00933884
ST4.03ch01	18392545	G	A	303.19	PGSC0003DMT400061700	PGSC0003DMG400024011	Chaperonin-60 beta subunit	0/0	99	519	33	0/1	99	372	58	0.0597826086956522	0.134883720930233	0.00178594
ST4.03ch01	18392553	C	T	720.19	PGSC0003DMT400061700	PGSC0003DMG400024011	Chaperonin-60 beta subunit	0/0	99	537	39	0/1	99	407	73	0.0677083333333333	0.152083333333333	0.000373875
ST4.03ch01	18393851	T	C	762.19	PGSC0003DMT400061700	PGSC0003DMG400024011	Chaperonin-60 beta subunit	0/0	99	664	37	0/1	99	591	96	0.0527817403708987	0.139737991266376	2.03049e-06
ST4.03ch01	18394343	C	T	33795.44	PGSC0003DMT400061700	PGSC0003DMG400024011	Chaperonin-60 beta subunit	0/1	99	213	664	0/1	99	269	577	0.757126567844926	0.682033096926714	0.00820847
ST4.03ch01	18394375	T	G	1442.19	PGSC0003DMT400061700	PGSC0003DMG400024011	Chaperonin-60 beta subunit	0/0	99	762	56	0/1	99	665	122	0.0684596577017115	0.155019059720457	2.10031e-06
ST4.03ch01	18394381	A	C	740.19	PGSC0003DMT400061700	PGSC0003DMG400024011	Chaperonin-60 beta subunit	0/0	99	714	52	0/1	99	671	104	0.0678851174934726	0.134193548387097	0.000424845
ST4.03ch01	18746656	T	C	146.19	PGSC0003DMT400061697	PGSC0003DMG400024010	Protein kinase APK1B, chloroplast	0/1	99	90	19	0/0	99	65	0	0.174311926605505	0	0.00177698
ST4.03ch01	18746813	G	A	207.19	PGSC0003DMT400061697	PGSC0003DMG400024010	Protein kinase APK1B, chloroplast	0/1	99	170	27	0/0	99	144	0	0.137055837563452	0	9.92163e-06
ST4.03ch01	18746894	G	T	34.19	PGSC0003DMT400061697	PGSC0003DMG400024010	Protein kinase APK1B, chloroplast	0/1	64	112	15	0/0	99	113	0	0.118110236220472	0	0.00122945
ST4.03ch01	18746973	G	A	110.19	PGSC0003DMT400061697	PGSC0003DMG400024010	Protein kinase APK1B, chloroplast	0/1	99	78	14	0/0	99	84	0	0.152173913043478	0	0.00177057
ST4.03ch01	18746990	G	A	173.19	PGSC0003DMT400061697	PGSC0003DMG400024010	Protein kinase APK1B, chloroplast	0/1	99	64	16	0/0	99	65	1	0.2	0.0151515151515152	0.00636233
ST4.03ch01	18925985	C	T	245.19	PGSC0003DMT400061684	PGSC0003DMG400024008	Conserved gene of unknown function	0/0	99	247	16	0/1	99	152	30	0.0608365019011407	0.164835164835165	0.00966555
ST4.03ch01	18926583	G	A	1043.19	PGSC0003DMT400061684	PGSC0003DMG400024008	Conserved gene of unknown function	0/1	99	263	62	0/0	99	233	16	0.190769230769231	0.0642570281124498	0.000239697
ST4.03ch01	18926821	G	A	493.19	PGSC0003DMT400061684	PGSC0003DMG400024008	Conserved gene of unknown function	0/0	99	172	13	0/1	99	133	32	0.0702702702702703	0.193939393939394	0.00923255
ST4.03ch01	18928002	G	A	5148.44	PGSC0003DMT400061684	PGSC0003DMG400024008	Conserved gene of unknown function	0/1	99	242	141	0/1	99	419	118	0.368146214099217	0.219739292364991	5.11005e-05
ST4.03ch01	18928301	C	T	1061.19	PGSC0003DMT400061684	PGSC0003DMG400024008	Conserved gene of unknown function	0/0	99	402	33	0/1	99	458	89	0.0758620689655172	0.162705667276051	0.000912386
ST4.03ch01	18928319	A	G	1099.19	PGSC0003DMT400061684	PGSC0003DMG400024008	Conserved gene of unknown function	0/0	99	419	34	0/1	99	515	97	0.0750551876379691	0.158496732026144	0.00101506
ST4.03ch01	18928781	C	T	428.19	PGSC0003DMT400061684	PGSC0003DMG400024008	Conserved gene of unknown function	0/1	99	149	29	0/0	99	241	11	0.162921348314607	0.0436507936507936	0.000882739
ST4.03ch01	19664029	A	G	1414.19	PGSC0003DMT400028308	PGSC0003DMG400010913	Pyruvate kinase, cytosolic isozyme	0/0	99	280	23	0/1	99	283	80	0.0759075907590759	0.220385674931129	9.28714e-06
ST4.03ch01	19666506	C	A	82.19	PGSC0003DMT400028308	PGSC0003DMG400010913	Pyruvate kinase, cytosolic isozyme	0/1	99	211	25	0/0	99	202	1	0.105932203389831	0.00492610837438424	7.0566e-05
ST4.03ch01	19667268	T	C	1032.19	PGSC0003DMT400028308	PGSC0003DMG400010913	Pyruvate kinase, cytosolic isozyme	0/0	58	356	39	0/1	99	198	57	0.0987341772151899	0.223529411764706	0.000592546
ST4.03ch01	20549943	C	T	647.44	PGSC0003DMT400046130	PGSC0003DMG400017908	Conserved gene of unknown function	0/1	99	92	13	0/1	99	27	27	0.123809523809524	0.5	2.66524e-05
ST4.03ch01	22043394	A	G	47.19	PGSC0003DMT400041321	PGSC0003DMG400015998	Acidic ribosomal protein P1a	0/1	77	334	37	0/0	99	258	8	0.0997304582210243	0.0300751879699248	0.00737945
ST4.03ch01	22043411	A	G	3941.44	PGSC0003DMT400041321	PGSC0003DMG400015998	Acidic ribosomal protein P1a	0/1	99	290	90	0/1	99	140	106	0.236842105263158	0.430894308943089	2.13506e-05
ST4.03ch01	22043428	G	A	304.19	PGSC0003DMT400041321	PGSC0003DMG400015998	Acidic ribosomal protein P1a	0/1	99	307	40	0/0	99	216	8	0.115273775216138	0.0357142857142857	0.00837887
ST4.03ch01	22043686	A	G	197.19	PGSC0003DMT400041321	PGSC0003DMG400015998	Acidic ribosomal protein P1a	0/1	99	306	41	0/0	99	226	3	0.118155619596542	0.0131004366812227	2.61837e-05
ST4.03ch01	29676657	C	T	357.19	PGSC0003DMT400014258	PGSC0003DMG400005593	Regulator of chromosome condensation/beta-lactamase-inhibitor protein II	0/0	99	201	8	0/1	99	123	27	0.0382775119617225	0.18	0.000446757
ST4.03ch01	29678456	C	T	41.19	PGSC0003DMT400014258	PGSC0003DMG400005593	Regulator of chromosome condensation/beta-lactamase-inhibitor protein II	0/1	71	93	12	0/0	99	98	0	0.114285714285714	0	0.00581368
ST4.03ch01	29679850	G	T	299.19	PGSC0003DMT400014258	PGSC0003DMG400005593	Regulator of chromosome condensation/beta-lactamase-inhibitor protein II	0/1	99	74	24	0/0	99	81	1	0.244897959183673	0.0121951219512195	6.78067e-05
ST4.03ch01	29679941	C	T	148.19	PGSC0003DMT400014258	PGSC0003DMG400005593	Regulator of chromosome condensation/beta-lactamase-inhibitor protein II	0/1	99	76	14	0/0	99	74	0	0.155555555555556	0	0.00269518
ST4.03ch01	30971634	G	A	122.19	PGSC0003DMT400055365	PGSC0003DMG400021494	Exostosin	0/0	60	29	1	0/1	99	7	7	0.0333333333333333	0.5	0.00834553
ST4.03ch01	30975362	T	G	1325.19	PGSC0003DMT400055361	PGSC0003DMG400021493	50S ribosomal protein L34	0/0	99	886	90	0/1	99	727	137	0.0922131147540984	0.158564814814815	0.000507788
ST4.03ch01	30975419	G	C	4549.19	PGSC0003DMT400055361	PGSC0003DMG400021493	50S ribosomal protein L34	0/0	99	866	98	0/1	99	712	239	0.101659751037344	0.251314405888538	1.70617e-15
ST4.03ch01	30975452	A	G	5320.44	PGSC0003DMT400055361	PGSC0003DMG400021493	50S ribosomal protein L34	0/1	99	824	131	0/1	99	715	237	0.13717277486911	0.248949579831933	6.54912e-08
ST4.03ch01	30975464	A	G	4886.44	PGSC0003DMT400055361	PGSC0003DMG400021493	50S ribosomal protein L34	0/1	99	826	132	0/1	99	744	213	0.137787056367432	0.22257053291536	5.70503e-05
ST4.03ch01	30975600	C	T	5803.44	PGSC0003DMT400055361	PGSC0003DMG400021493	50S ribosomal protein L34	0/1	99	817	159	0/1	99	677	211	0.162909836065574	0.237612612612613	0.00130818
ST4.03ch01	30976197	A	G	2835.44	PGSC0003DMT400055361	PGSC0003DMG400021493	50S ribosomal protein L34	0/1	99	863	123	0/1	99	609	152	0.12474645030426	0.199737187910644	0.000711709
ST4.03ch01	30976200	C	G	2976.44	PGSC0003DMT400055361	PGSC0003DMG400021493	50S ribosomal protein L34	0/1	99	836	118	0/1	99	608	155	0.123689727463312	0.203145478374836	0.000322285
ST4.03ch01	30976235	A	G	2407.44	PGSC0003DMT400055361	PGSC0003DMG400021493	50S ribosomal protein L34	0/1	99	850	121	0/1	99	500	126	0.124613800205973	0.201277955271566	0.00114616
ST4.03ch01	32091882	G	A	302.19	PGSC0003DMT400051484	PGSC0003DMG402019999	PDE320	0/1	99	32	15	0/0	99	47	1	0.319148936170213	0.0208333333333333	0.0015443
ST4.03ch01	32182706	C	T	244.19	PGSC0003DMT400022528	PGSC0003DMG400008734	AP2/ERF domain-containing transcription factor	0/0	99	60	0	0/1	99	47	15	0	0.241935483870968	0.000620234
ST4.03ch01	32182719	C	G	351.19	PGSC0003DMT400022528	PGSC0003DMG400008734	AP2/ERF domain-containing transcription factor	0/0	99	60	1	0/1	99	59	20	0.0163934426229508	0.253164556962025	0.00132527
ST4.03ch01	32182833	T	G	71.19	PGSC0003DMT400022528	PGSC0003DMG400008734	AP2/ERF domain-containing transcription factor	0/1	99	77	12	0/0	99	113	0	0.134831460674157	0	0.000844387
ST4.03ch01	32182928	G	A	375.19	PGSC0003DMT400022528	PGSC0003DMG400008734	AP2/ERF domain-containing transcription factor	0/0	99	67	2	0/1	99	58	19	0.0289855072463768	0.246753246753247	0.0022949
ST4.03ch01	32206248	T	C	169.19	PGSC0003DMT400022526	PGSC0003DMG400008732	Protein F1K23.6-	0/1	99	83	18	0/0	99	89	0	0.178217821782178	0	0.000188634
ST4.03ch01	32206278	G	A	62.19	PGSC0003DMT400022526	PGSC0003DMG400008732	Protein F1K23.6-	0/1	92	71	12	0/0	99	88	0	0.144578313253012	0	0.00217145
ST4.03ch01	32206302	C	G	134.19	PGSC0003DMT400022526	PGSC0003DMG400008732	Protein F1K23.6-	0/1	99	58	12	0/0	99	77	0	0.171428571428571	0	0.00166874
ST4.03ch01	32505143	G	A	556.19	PGSC0003DMT400033993	PGSC0003DMG400013068	Mitochondrial pyruvate dehydrogenase kinase isoform 2	0/1	99	118	34	0/0	99	116	7	0.223684210526316	0.0569105691056911	0.001637
ST4.03ch01	32505250	G	T	599.19	PGSC0003DMT400033993	PGSC0003DMG400013068	Mitochondrial pyruvate dehydrogenase kinase isoform 2	0/0	99	166	11	0/1	99	128	36	0.0621468926553672	0.219512195121951	0.000745793
ST4.03ch01	32878154	G	T	503.44	PGSC0003DMT400022189	PGSC0003DMG400008610	Histone H3.2	0/1	47	14	2	0/1	99	4	14	0.125	0.777777777777778	0.00324136
ST4.03ch01	32954363	C	T	141.19	PGSC0003DMT400022191	PGSC0003DMG400008611	Pentatricopeptide repeat-containing protein	0/0	99	143	3	0/1	99	92	16	0.0205479452054795	0.148148148148148	0.00292233
ST4.03ch01	33273928	C	T	331.12	PGSC0003DMT400038753	PGSC0003DMG400014977	Conserved gene of unknown function	0/1	99	8	14	0/1	2	15	1	0.636363636363636	0.0625	0.00760913
ST4.03ch01	34910306	G	A	1686.44	PGSC0003DMT400003226	PGSC0003DMG400001272	ADP-ribosylation factor 1	0/1	99	316	48	0/1	99	153	64	0.131868131868132	0.294930875576037	9.08022e-05
ST4.03ch01	34910324	C	G	1831.44	PGSC0003DMT400003226	PGSC0003DMG400001272	ADP-ribosylation factor 1	0/1	99	445	68	0/1	99	216	78	0.132553606237817	0.26530612244898	0.000147897
ST4.03ch01	34910340	C	A	2363.44	PGSC0003DMT400003226	PGSC0003DMG400001272	ADP-ribosylation factor 1	0/1	99	499	87	0/1	99	261	85	0.148464163822526	0.245664739884393	0.00512013
ST4.03ch01	34910435	G	T	1656.44	PGSC0003DMT400003226	PGSC0003DMG400001272	ADP-ribosylation factor 1	0/1	99	731	94	0/1	99	396	94	0.113939393939394	0.191836734693878	0.00237614
ST4.03ch01	34910443	T	G	8964.44	PGSC0003DMT400003226	PGSC0003DMG400001272	ADP-ribosylation factor 1	0/1	99	585	228	0/1	99	284	205	0.280442804428044	0.419222903885481	1.64762e-05
ST4.03ch01	34910449	C	G	1241.19	PGSC0003DMT400003226	PGSC0003DMG400001272	ADP-ribosylation factor 1	0/0	35	741	87	0/1	99	406	90	0.105072463768116	0.181451612903226	0.00224679
ST4.03ch01	34910519	T	C	373.19	PGSC0003DMT400003226	PGSC0003DMG400001272	ADP-ribosylation factor 1	0/1	99	525	74	0/0	99	348	0	0.123539232053422	0	1.27791e-13
ST4.03ch01	34910601	A	C	27420.2	PGSC0003DMT400003226	PGSC0003DMG400001272	ADP-ribosylation factor 1	1/1	99	34	540	1/1	99	4	321	0.940766550522648	0.987692307692308	0.00652443
ST4.03ch01	34910750	A	T	36878.2	PGSC0003DMT400003226	PGSC0003DMG400001272	ADP-ribosylation factor 1	1/1	99	69	742	1/1	99	0	508	0.914919852034525	1	3.20158e-13
ST4.03ch01	34910919	C	T	1401.19	PGSC0003DMT400003226	PGSC0003DMG400001272	ADP-ribosylation factor 1	0/0	99	764	78	0/1	99	379	96	0.0926365795724466	0.202105263157895	2.74235e-06
ST4.03ch01	34910964	C	T	3189.45	PGSC0003DMT400003226	PGSC0003DMG400001272	ADP-ribosylation factor 1	0/1	99	571	161	0/1	99	403	58	0.219945355191257	0.125813449023861	0.00102289
ST4.03ch01	34914929	A	G	1300.19	PGSC0003DMT400003226	PGSC0003DMG400001272	ADP-ribosylation factor 1	0/0	99	744	68	0/1	99	364	89	0.083743842364532	0.196467991169978	1.03455e-06
ST4.03ch01	34915576	T	G	45.19	PGSC0003DMT400003226	PGSC0003DMG400001272	ADP-ribosylation factor 1	0/1	75	245	31	0/0	99	182	0	0.11231884057971	0	5.88963e-06
ST4.03ch01	35476482	A	T	41.19	PGSC0003DMT400046119	PGSC0003DMG401017902	Boron transporter	0/1	71	59	8	0/0	99	116	0	0.119402985074627	0	0.00411945
ST4.03ch01	35476611	G	A	65.19	PGSC0003DMT400046119	PGSC0003DMG401017902	Boron transporter	0/1	95	71	12	0/0	99	101	0	0.144578313253012	0	0.00104198
ST4.03ch01	35478745	C	T	180.19	PGSC0003DMT400046121	PGSC0003DMG402017902	Boron transporter	0/0	99	153	5	0/1	99	101	20	0.0316455696202532	0.165289256198347	0.00324024
ST4.03ch01	35478793	C	T	69.19	PGSC0003DMT400046121	PGSC0003DMG402017902	Boron transporter	0/1	99	117	15	0/0	99	133	0	0.113636363636364	0	0.000513488
ST4.03ch01	35479113	A	G	58.19	PGSC0003DMT400046121	PGSC0003DMG402017902	Boron transporter	0/1	88	149	19	0/0	99	113	0	0.113095238095238	0	0.00101848
ST4.03ch01	35479433	A	T	866.44	PGSC0003DMT400046121	PGSC0003DMG402017902	Boron transporter	0/1	40	127	15	0/1	99	75	40	0.105633802816901	0.347826086956522	0.000112308
ST4.03ch01	35673712	C	T	219.23	PGSC0003DMT400028376	PGSC0003DMG400010935	Zinc finger protein VAR3, chloroplastic	0/0	21	32	2	0/1	99	17	13	0.0588235294117647	0.433333333333333	0.00972368
ST4.03ch01	35677572	G	A	388.19	PGSC0003DMT400028376	PGSC0003DMG400010935	Zinc finger protein VAR3, chloroplastic	0/0	99	48	0	0/1	99	37	15	0	0.288461538461538	0.000582495
ST4.03ch01	35677840	A	T	475.19	PGSC0003DMT400028376	PGSC0003DMG400010935	Zinc finger protein VAR3, chloroplastic	0/0	81	38	2	0/1	99	33	20	0.05	0.377358490566038	0.00310453
ST4.03ch01	35678762	T	G	38.19	PGSC0003DMT400028376	PGSC0003DMG400010935	Zinc finger protein VAR3, chloroplastic	0/1	68	86	12	0/0	99	91	0	0.122448979591837	0	0.00575188
ST4.03ch01	35829454	G	C	2174.26	PGSC0003DMT400003101	PGSC0003DMG400001233	30S ribosomal protein S1, chloroplastic	0/0	19	599	72	0/1	99	480	137	0.107302533532042	0.222042139384117	1.8418e-06
ST4.03ch01	35830301	T	A	761.19	PGSC0003DMT400003101	PGSC0003DMG400001233	30S ribosomal protein S1, chloroplastic	0/0	99	348	19	0/1	99	309	64	0.0517711171662125	0.171581769436997	9.58271e-06
ST4.03ch01	35834252	T	G	3368.44	PGSC0003DMT400003101	PGSC0003DMG400001233	30S ribosomal protein S1, chloroplastic	0/1	99	488	99	0/1	99	187	101	0.168654173764906	0.350694444444444	3.55191e-07
ST4.03ch01	35880886	C	T	207.19	PGSC0003DMT400003104	PGSC0003DMG401001235	EMB1441	0/0	99	54	1	0/1	99	47	14	0.0181818181818182	0.229508196721311	0.00811038
ST4.03ch01	37067567	T	C	335.19	PGSC0003DMT400034053	PGSC0003DMG400013088	Neutral invertase	0/1	99	266	45	0/0	99	222	0	0.144694533762058	0	1.22302e-09
ST4.03ch01	37537177	T	A	184.19	PGSC0003DMT400041257	PGSC0003DMG400015971	Beta-glycosidase	0/1	99	59	12	0/0	99	89	0	0.169014084507042	0	0.000821131
ST4.03ch01	37537191	C	T	120.19	PGSC0003DMT400041257	PGSC0003DMG400015971	Beta-glycosidase	0/1	99	46	11	0/0	99	74	0	0.192982456140351	0	0.00129488
ST4.03ch01	37537214	T	G	54.19	PGSC0003DMT400041257	PGSC0003DMG400015971	Beta-glycosidase	0/1	84	51	11	0/0	99	69	0	0.17741935483871	0	0.00294299
ST4.03ch01	37538730	C	T	121.19	PGSC0003DMT400041257	PGSC0003DMG400015971	Beta-glycosidase	0/1	99	84	16	0/0	99	112	3	0.16	0.0260869565217391	0.00806656
ST4.03ch01	37538839	C	T	6236.19	PGSC0003DMT400041257	PGSC0003DMG400015971	Beta-glycosidase	0/1	99	39	86	1/1	31	16	145	0.688	0.900621118012422	0.0002544
ST4.03ch01	37548537	G	A	180.19	PGSC0003DMT400041257	PGSC0003DMG400015971	Beta-glycosidase	0/1	99	130	19	0/0	99	114	0	0.12751677852349	0	0.000390689
ST4.03ch01	37567702	G	A	121.19	PGSC0003DMT400041251	PGSC0003DMG400015969	RNA binding protein	0/1	99	7	6	0/0	60	25	0	0.461538461538462	0	0.00860424
ST4.03ch01	37569740	G	T	340.19	PGSC0003DMT400041251	PGSC0003DMG400015969	RNA binding protein	0/0	78	42	0	0/1	99	23	15	0	0.394736842105263	8.90549e-05
ST4.03ch01	37608475	A	C	8250.2	PGSC0003DMT400041244	PGSC0003DMG400015968	Ribosomal protein S6	1/1	99	10	129	1/1	99	0	162	0.928057553956835	1	0.00571318
ST4.03ch01	37610548	T	C	337.19	PGSC0003DMT400041244	PGSC0003DMG400015968	Ribosomal protein S6	0/1	99	166	29	0/0	99	168	0	0.148717948717949	0	5.91814e-07
ST4.03ch01	37610550	G	A	370.19	PGSC0003DMT400041244	PGSC0003DMG400015968	Ribosomal protein S6	0/1	99	160	30	0/0	99	164	0	0.157894736842105	0	2.94801e-07
ST4.03ch01	37610675	C	T	57.19	PGSC0003DMT400041244	PGSC0003DMG400015968	Ribosomal protein S6	0/1	87	248	31	0/0	99	260	0	0.111111111111111	0	6.67805e-08
ST4.03ch01	37610676	G	A	1804.44	PGSC0003DMT400041244	PGSC0003DMG400015968	Ribosomal protein S6	0/1	99	241	40	0/1	99	190	71	0.142348754448399	0.272030651340996	0.00337867
ST4.03ch01	37610792	G	A	706.19	PGSC0003DMT400041244	PGSC0003DMG400015968	Ribosomal protein S6	0/0	99	284	23	0/1	99	189	46	0.0749185667752443	0.195744680851064	0.00101515
ST4.03ch01	37610891	A	G	1051.44	PGSC0003DMT400041244	PGSC0003DMG400015968	Ribosomal protein S6	0/1	45	259	31	0/1	99	158	54	0.106896551724138	0.254716981132075	0.000534878
ST4.03ch01	37610900	C	T	912.44	PGSC0003DMT400041244	PGSC0003DMG400015968	Ribosomal protein S6	0/1	26	256	28	0/1	99	152	49	0.0985915492957746	0.243781094527363	0.000647173
ST4.03ch01	37610984	G	A	217.19	PGSC0003DMT400041244	PGSC0003DMG400015968	Ribosomal protein S6	0/1	99	61	17	0/0	99	45	0	0.217948717948718	0	0.0042907
ST4.03ch01	37611001	A	G	259.19	PGSC0003DMT400041244	PGSC0003DMG400015968	Ribosomal protein S6	0/1	99	36	13	0/0	81	36	0	0.26530612244898	0	0.00659153
ST4.03ch01	37661610	C	T	97.19	PGSC0003DMT400074727	PGSC0003DMG401029058	Conserved gene of unknown function	0/1	99	322	39	0/0	99	309	2	0.10803324099723	0.00643086816720257	3.22681e-07
ST4.03ch01	37665539	T	C	633.19	PGSC0003DMT400074731	PGSC0003DMG402029058	Disease resistance protein	0/0	99	465	32	0/1	99	304	57	0.0643863179074447	0.157894736842105	0.000374365
ST4.03ch01	37680530	A	G	36.19	PGSC0003DMT400074732	PGSC0003DMG400029059	Poly(A) polymerase	0/1	66	72	10	0/0	99	111	0	0.121951219512195	0	0.00259302
ST4.03ch01	37680546	A	G	86.19	PGSC0003DMT400074732	PGSC0003DMG400029059	Poly(A) polymerase	0/1	99	67	11	0/0	99	126	0	0.141025641025641	0	0.000449067
ST4.03ch01	37680627	C	T	99.19	PGSC0003DMT400074732	PGSC0003DMG400029059	Poly(A) polymerase	0/1	99	59	11	0/0	99	113	0	0.157142857142857	0	0.000429891
ST4.03ch01	37680633	A	G	98.19	PGSC0003DMT400074732	PGSC0003DMG400029059	Poly(A) polymerase	0/1	99	56	9	0/0	99	108	0	0.138461538461538	0	0.00206204
ST4.03ch01	37680655	G	T	51.19	PGSC0003DMT400074732	PGSC0003DMG400029059	Poly(A) polymerase	0/1	81	39	7	0/0	99	97	0	0.152173913043478	0	0.00428035
ST4.03ch01	37684668	T	C	450.19	PGSC0003DMT400074732	PGSC0003DMG400029059	Poly(A) polymerase	0/1	99	129	29	0/0	99	162	2	0.183544303797468	0.0121951219512195	3.01267e-06
ST4.03ch01	38477062	C	T	469.44	PGSC0003DMT400008960	PGSC0003DMG400003491	Conserved gene of unknown function	0/1	54	60	7	0/1	99	29	19	0.104477611940299	0.395833333333333	0.00734332
ST4.03ch01	38477126	C	T	692.44	PGSC0003DMT400008960	PGSC0003DMG400003491	Conserved gene of unknown function	0/1	99	35	7	0/1	99	18	22	0.166666666666667	0.55	0.00659243
ST4.03ch01	38477345	A	C	711.44	PGSC0003DMT400008960	PGSC0003DMG400003491	Conserved gene of unknown function	0/1	61	110	14	0/1	99	55	29	0.112903225806452	0.345238095238095	0.00185644
ST4.03ch01	38478490	C	T	319.19	PGSC0003DMT400008960	PGSC0003DMG400003491	Conserved gene of unknown function	0/1	99	66	24	0/0	99	52	0	0.266666666666667	0	0.000270318
ST4.03ch01	38825133	A	G	51.19	PGSC0003DMT400044062	PGSC0003DMG400017095	Galactokinase	0/1	81	136	20	0/0	99	147	1	0.128205128205128	0.00675675675675676	0.000378432
ST4.03ch01	38826090	A	C	945.19	PGSC0003DMT400044062	PGSC0003DMG400017095	Galactokinase	0/0	99	177	16	0/1	99	168	50	0.0829015544041451	0.229357798165138	0.00108171
ST4.03ch01	39325362	A	G	1190.19	PGSC0003DMT400046528	PGSC0003DMG400018060	Zinc finger protein	0/0	59	262	27	0/1	99	206	65	0.0934256055363322	0.239852398523985	0.000132286
ST4.03ch01	39326168	G	A	223.19	PGSC0003DMT400046528	PGSC0003DMG400018060	Zinc finger protein	0/0	99	205	7	0/1	99	227	33	0.0330188679245283	0.126923076923077	0.00357471
ST4.03ch01	41034654	C	G	650.19	PGSC0003DMT400054327	PGSC0003DMG400021083	Conserved gene of unknown function	0/1	99	185	40	0/0	99	226	9	0.177777777777778	0.0382978723404255	5.31987e-05
ST4.03ch01	41035982	T	A	31.19	PGSC0003DMT400054327	PGSC0003DMG400021083	Conserved gene of unknown function	0/0	99	232	6	0/1	61	221	26	0.0252100840336134	0.105263157894737	0.00579756
ST4.03ch01	41036058	A	G	877.19	PGSC0003DMT400054327	PGSC0003DMG400021083	Conserved gene of unknown function	0/0	53	330	36	0/1	99	280	66	0.0983606557377049	0.190751445086705	0.008015
ST4.03ch01	41036061	C	T	50.19	PGSC0003DMT400054327	PGSC0003DMG400021083	Conserved gene of unknown function	0/1	80	334	38	0/0	99	353	2	0.102150537634409	0.00563380281690141	8.51913e-08
ST4.03ch01	41036147	A	G	318.19	PGSC0003DMT400054327	PGSC0003DMG400021083	Conserved gene of unknown function	0/1	99	239	40	0/0	99	229	12	0.14336917562724	0.0497925311203319	0.00575422
ST4.03ch01	41036411	C	T	746.19	PGSC0003DMT400054327	PGSC0003DMG400021083	Conserved gene of unknown function	0/0	99	373	34	0/1	99	289	69	0.0835380835380835	0.192737430167598	0.000334964
ST4.03ch01	41036436	C	G	94.19	PGSC0003DMT400054327	PGSC0003DMG400021083	Conserved gene of unknown function	0/1	99	333	46	0/0	99	305	4	0.121372031662269	0.0129449838187702	6.84631e-07
ST4.03ch01	41036920	T	C	36.19	PGSC0003DMT400054327	PGSC0003DMG400021083	Conserved gene of unknown function	0/1	66	286	34	0/0	99	202	1	0.10625	0.00492610837438424	3.33315e-05
ST4.03ch01	41037006	C	T	1609.19	PGSC0003DMT400054327	PGSC0003DMG400021083	Conserved gene of unknown function	0/1	99	388	103	0/0	99	281	28	0.209775967413442	0.0906148867313916	0.000185886
ST4.03ch01	41840654	C	T	572.19	PGSC0003DMT400016769	PGSC0003DMG400006558	Nuclear import protein mog1	0/1	99	67	27	0/0	99	69	4	0.287234042553192	0.0547945205479452	0.00196426
ST4.03ch01	41840655	G	C	721.44	PGSC0003DMT400016769	PGSC0003DMG400006558	Nuclear import protein mog1	0/1	99	82	12	0/1	99	46	26	0.127659574468085	0.361111111111111	0.00903936
ST4.03ch01	41943978	T	A	1734.44	PGSC0003DMT400016775	PGSC0003DMG400006560	Methyltransferase	0/1	99	157	77	0/1	99	150	24	0.329059829059829	0.137931034482759	0.000271813
ST4.03ch01	41948708	C	T	2568.44	PGSC0003DMT400016775	PGSC0003DMG400006560	Methyltransferase	0/1	38	7	59	0/1	99	19	31	0.893939393939394	0.62	0.00881575
ST4.03ch01	42197568	G	A	341.19	PGSC0003DMT400048713	PGSC0003DMG400018930	Proteinase inhibitor I4, serpin	0/0	99	233	14	0/1	99	137	28	0.0566801619433198	0.16969696969697	0.00571643
ST4.03ch01	43116399	G	A	159.19	PGSC0003DMT400085929	PGSC0003DMG400035500	Conserved gene of unknown function	0/0	99	177	1	0/1	99	106	18	0.00561797752808989	0.145161290322581	2.87719e-05
ST4.03ch01	43192996	C	A	874.44	PGSC0003DMT400068851	PGSC0003DMG400026779	PAS/LOV protein A	0/1	99	40	35	0/1	30	88	10	0.466666666666667	0.102040816326531	4.35251e-06
ST4.03ch01	43193073	A	G	1836.44	PGSC0003DMT400068851	PGSC0003DMG400026779	PAS/LOV protein A	0/1	99	75	63	0/1	99	136	29	0.456521739130435	0.175757575757576	1.02691e-05
ST4.03ch01	43193148	T	A	2209.44	PGSC0003DMT400068851	PGSC0003DMG400026779	PAS/LOV protein A	0/1	99	97	82	0/1	99	161	30	0.458100558659218	0.157068062827225	3.06493e-08
ST4.03ch01	43193430	A	G	4494.44	PGSC0003DMT400068851	PGSC0003DMG400026779	PAS/LOV protein A	0/1	99	56	121	0/1	99	121	53	0.68361581920904	0.304597701149425	2.01102e-10
ST4.03ch01	43194372	G	A	2047.44	PGSC0003DMT400068851	PGSC0003DMG400026779	PAS/LOV protein A	0/1	99	124	76	0/1	99	142	23	0.38	0.139393939393939	1.35539e-05
ST4.03ch01	43194383	A	T	1676.44	PGSC0003DMT400068851	PGSC0003DMG400026779	PAS/LOV protein A	0/1	99	110	64	0/1	99	134	20	0.367816091954023	0.12987012987013	2.91006e-05
ST4.03ch01	43327374	G	A	440.19	PGSC0003DMT400019928	PGSC0003DMG400007711	Conserved gene of unknown function	0/0	99	128	7	0/1	99	91	23	0.0518518518518519	0.201754385964912	0.00540556
ST4.03ch01	43330959	G	C	585.19	PGSC0003DMT400019928	PGSC0003DMG400007711	Conserved gene of unknown function	0/1	99	139	39	0/0	66	168	16	0.219101123595506	0.0869565217391304	0.00895604
ST4.03ch01	43331045	A	G	926.19	PGSC0003DMT400019928	PGSC0003DMG400007711	Conserved gene of unknown function	0/0	99	287	25	0/1	99	207	58	0.0801282051282051	0.218867924528302	9.53702e-05
ST4.03ch01	44190720	G	A	1383.44	PGSC0003DMT400038785	PGSC0003DMG400014989	Importin alpha 2	0/1	99	426	58	0/1	99	294	78	0.119834710743802	0.209677419354839	0.00678693
ST4.03ch01	44194124	C	T	1997.44	PGSC0003DMT400038785	PGSC0003DMG400014989	Importin alpha 2	0/1	99	99	28	0/1	99	105	74	0.220472440944882	0.41340782122905	0.00765917
ST4.03ch01	44194557	G	A	949.19	PGSC0003DMT400038785	PGSC0003DMG400014989	Importin alpha 2	0/0	99	168	15	0/1	99	124	46	0.0819672131147541	0.270588235294118	9.42812e-05
ST4.03ch01	44194919	A	C	269.19	PGSC0003DMT400038785	PGSC0003DMG400014989	Importin alpha 2	0/0	99	166	5	0/1	99	131	28	0.0292397660818713	0.176100628930818	0.000194999
ST4.03ch01	44432519	G	A	153.19	PGSC0003DMT400019530	PGSC0003DMG400007552	Conserved gene of unknown function	0/1	99	177	27	0/0	99	152	4	0.132352941176471	0.0256410256410256	0.00397934
ST4.03ch01	44645752	C	T	295.19	PGSC0003DMT400019544	PGSC0003DMG400007556	AMP dependent ligase	0/0	99	151	7	0/1	99	156	29	0.0443037974683544	0.156756756756757	0.00903583
ST4.03ch01	44647924	C	T	535.19	PGSC0003DMT400019544	PGSC0003DMG400007556	AMP dependent ligase	0/0	99	171	11	0/1	99	163	39	0.0604395604395604	0.193069306930693	0.00224031
ST4.03ch01	44700754	T	C	7639.44	PGSC0003DMT400068658	PGSC0003DMG400026695	GTPase	0/1	99	377	164	0/1	99	208	177	0.303142329020333	0.45974025974026	5.33317e-05
ST4.03ch01	45138170	A	G	17660.44	PGSC0003DMT400051528	PGSC0003DMG400020017	Lichenase	0/1	99	597	304	0/1	99	508	365	0.337402885682575	0.418098510882016	0.00727616
ST4.03ch01	45138809	A	C	28520.44	PGSC0003DMT400051528	PGSC0003DMG400020017	Lichenase	0/1	99	137	644	0/1	99	104	293	0.824583866837388	0.738035264483627	0.00994631
ST4.03ch01	45139005	C	T	581.19	PGSC0003DMT400051528	PGSC0003DMG400020017	Lichenase	0/0	99	541	37	0/1	99	362	60	0.0640138408304498	0.14218009478673	0.00119441
ST4.03ch01	45174316	T	C	272.19	PGSC0003DMT400090689	PGSC0003DMG400040260	Glucan endo-1,3-beta-glucosidase, basic isoform 1	0/1	99	569	73	0/0	99	274	6	0.113707165109034	0.0214285714285714	2.85062e-05
ST4.03ch01	45174697	A	G	5323.44	PGSC0003DMT400090689	PGSC0003DMG400040260	Glucan endo-1,3-beta-glucosidase, basic isoform 1	0/1	99	203	91	0/1	99	81	95	0.30952380952381	0.539772727272727	4.34866e-05
ST4.03ch01	45174877	G	C	2260.19	PGSC0003DMT400090689	PGSC0003DMG400040260	Glucan endo-1,3-beta-glucosidase, basic isoform 1	0/1	99	649	158	0/0	99	511	6	0.195786864931846	0.011605415860735	4.63628e-26
ST4.03ch01	45211128	A	C	22687.44	PGSC0003DMT400056226	PGSC0003DMG400021844	Universal stress protein	0/1	99	317	591	0/1	99	214	257	0.650881057268722	0.545647558386412	0.00329354
ST4.03ch01	45211129	G	C	1008.19	PGSC0003DMT400056226	PGSC0003DMG400021844	Universal stress protein	0/0	99	839	78	0/1	99	401	77	0.0850599781897492	0.161087866108787	0.000793355
ST4.03ch01	45211180	G	C	12649.44	PGSC0003DMT400056226	PGSC0003DMG400021844	Universal stress protein	0/1	99	573	392	0/1	99	366	152	0.406217616580311	0.293436293436293	0.000472832
ST4.03ch01	45211648	T	C	14620.44	PGSC0003DMT400056226	PGSC0003DMG400021844	Universal stress protein	0/1	99	470	434	0/1	99	420	187	0.480088495575221	0.308072487644152	3.35718e-09
ST4.03ch01	45213414	T	C	13462.44	PGSC0003DMT400056226	PGSC0003DMG400021844	Universal stress protein	0/1	99	152	377	0/1	99	169	177	0.712665406427221	0.511560693641618	2.06133e-07
ST4.03ch01	45213444	A	G	4119.44	PGSC0003DMT400056226	PGSC0003DMG400021844	Universal stress protein	0/1	99	179	135	0/1	99	186	57	0.429936305732484	0.234567901234568	6.79854e-05
ST4.03ch01	45392832	C	T	315.19	PGSC0003DMT400056219	PGSC0003DMG402021841	Gene of unknown function	0/1	99	60	18	0/0	99	72	2	0.230769230769231	0.027027027027027	0.00320754
ST4.03ch01	45392917	A	T	387.19	PGSC0003DMT400056219	PGSC0003DMG402021841	Gene of unknown function	0/1	99	38	18	0/0	99	66	3	0.321428571428571	0.0434782608695652	0.0011996
ST4.03ch01	45392932	G	A	330.19	PGSC0003DMT400056219	PGSC0003DMG402021841	Gene of unknown function	0/1	99	21	13	0/0	64	47	3	0.382352941176471	0.06	0.0059802
ST4.03ch01	45393996	C	T	321.19	PGSC0003DMT400056218	PGSC0003DMG401021841	Replication factor A	0/0	75	33	0	0/1	99	27	12	0	0.307692307692308	0.00456778
ST4.03ch01	45757769	T	C	1408.44	PGSC0003DMT400061712	PGSC0003DMG400024017	Phytochrome B	0/1	99	21	17	0/1	97	7	34	0.447368421052632	0.829268292682927	0.00681593
ST4.03ch01	45761216	A	C	390.19	PGSC0003DMT400061712	PGSC0003DMG400024017	Phytochrome B	0/0	99	119	7	0/1	99	99	25	0.0555555555555556	0.201612903225806	0.00795875
ST4.03ch01	45783419	T	C	5329.19	PGSC0003DMT400061713	PGSC0003DMG400024018	Map3k delta-1 protein kinase	0/1	99	36	74	1/1	99	5	99	0.672727272727273	0.951923076923077	5.09204e-06
ST4.03ch01	46926435	G	A	1449.44	PGSC0003DMT400029809	PGSC0003DMG400011455	Transcription factor	0/1	99	35	43	0/1	99	52	19	0.551282051282051	0.267605633802817	0.00724213
ST4.03ch01	49311733	T	G	2699.44	PGSC0003DMT400081472	PGSC0003DMG400031867	ADP,ATP carrier protein, mitochondrial	0/1	99	744	97	0/1	99	654	155	0.115338882282996	0.19159456118665	0.000545999
ST4.03ch01	49313050	T	C	14032.2	PGSC0003DMT400081472	PGSC0003DMG400031867	ADP,ATP carrier protein, mitochondrial	1/1	99	36	359	1/1	99	1	123	0.908860759493671	0.991935483870968	0.00751749
ST4.03ch01	49975250	A	G	420.19	PGSC0003DMT400051470	PGSC0003DMG400019991	Aldehyde dehydrogenase family 3 member F1	0/0	90	42	1	0/1	99	25	17	0.0232558139534884	0.404761904761905	0.000299893
ST4.03ch01	50785461	A	G	660.19	PGSC0003DMT400013570	PGSC0003DMG400005301	Serine/threonine-protein phosphatase	0/0	99	222	20	0/1	99	155	42	0.0826446280991736	0.213197969543147	0.00207287
ST4.03ch01	50977105	A	T	114.19	PGSC0003DMT400066025	PGSC0003DMG400025699	Conserved gene of unknown function	0/0	99	72	0	0/1	99	53	12	0	0.184615384615385	0.00154906
ST4.03ch01	51595554	C	T	442.2	PGSC0003DMT400010738	PGSC0003DMG400004190	Leucine-rich repeat resistance protein	1/1	27	0	14	0/1	71	7	3	1	0.3	0.00544786
ST4.03ch01	51720974	C	T	2048.44	PGSC0003DMT400068977	PGSC0003DMG400026829	Eukaryotic translation initiation factor 5A-4	0/1	82	881	107	0/1	99	748	151	0.1082995951417	0.167964404894327	0.00307654
ST4.03ch01	51720989	C	T	880.19	PGSC0003DMT400068977	PGSC0003DMG400026829	Eukaryotic translation initiation factor 5A-4	0/1	99	834	130	0/0	99	880	6	0.134854771784232	0.00677200902934537	5.85502e-28
ST4.03ch01	51722139	A	G	1586.19	PGSC0003DMT400068977	PGSC0003DMG400026829	Eukaryotic translation initiation factor 5A-4	0/1	99	730	132	0/0	99	486	28	0.153132250580046	0.0544747081712062	7.95405e-07
ST4.03ch01	51722267	T	A	1684.44	PGSC0003DMT400068977	PGSC0003DMG400026829	Eukaryotic translation initiation factor 5A-4	0/1	99	95	66	0/1	99	68	16	0.409937888198758	0.19047619047619	0.00814257
ST4.03ch01	52482100	G	A	62.19	PGSC0003DMT400062438	PGSC0003DMG400024300	Transmembrane emp24 domain-containing protein 10	0/1	92	106	15	0/0	99	96	0	0.12396694214876	0	0.00297327
ST4.03ch01	52482137	T	A	106.19	PGSC0003DMT400062438	PGSC0003DMG400024300	Transmembrane emp24 domain-containing protein 10	0/1	99	105	17	0/0	99	102	0	0.139344262295082	0	0.000890508
ST4.03ch01	53786664	C	T	7959.44	PGSC0003DMT400010772	PGSC0003DMG400004211	Photosystem Q(B) protein	0/1	99	233	84	0/1	99	248	238	0.264984227129338	0.489711934156379	2.23825e-08
ST4.03ch01	54457770	C	T	39.19	PGSC0003DMT400076890	PGSC0003DMG400029908	EIL1	0/1	69	69	10	0/0	99	82	0	0.126582278481013	0	0.00830522
ST4.03ch01	54580916	A	C	244.19	PGSC0003DMT400076879	PGSC0003DMG401029906	CCHC-type integrase	0/0	99	152	6	0/1	99	142	25	0.0379746835443038	0.149700598802395	0.00798117
ST4.03ch01	55172757	T	G	39.19	PGSC0003DMT400061829	PGSC0003DMG400024054	Conserved gene of unknown function	0/1	69	140	18	0/0	99	149	0	0.113924050632911	0	0.000173808
ST4.03ch01	55172781	C	T	63.19	PGSC0003DMT400061829	PGSC0003DMG400024054	Conserved gene of unknown function	0/1	93	125	17	0/0	99	131	0	0.119718309859155	0	0.000335071
ST4.03ch01	55172986	T	G	54.19	PGSC0003DMT400061829	PGSC0003DMG400024054	Conserved gene of unknown function	0/1	84	143	18	0/0	99	156	0	0.111801242236025	0	0.000162428
ST4.03ch01	55427773	T	A	3586.44	PGSC0003DMT400061835	PGSC0003DMG400024057	PRLI-interacting factor A	0/1	99	73	93	0/1	99	88	49	0.560240963855422	0.357664233576642	0.00741507
ST4.03ch01	57040042	G	T	669.44	PGSC0003DMT400071541	PGSC0003DMG400027831	IBR3 (IBA-RESPONSE 3)	0/1	93	120	14	0/1	99	66	28	0.104477611940299	0.297872340425532	0.0062806
ST4.03ch01	57246335	A	T	647.19	PGSC0003DMT400071571	PGSC0003DMG400027845	Histone H3	0/0	99	181	15	0/1	99	127	34	0.076530612244898	0.211180124223602	0.00503381
ST4.03ch01	57283438	T	G	1327.44	PGSC0003DMT400029456	PGSC0003DMG400011326	Ring finger protein	0/1	99	204	26	0/1	99	115	57	0.11304347826087	0.331395348837209	6.5597e-06
ST4.03ch01	57283466	A	C	8212.44	PGSC0003DMT400029456	PGSC0003DMG400011326	Ring finger protein	0/1	99	66	160	0/1	81	18	147	0.707964601769911	0.890909090909091	0.00031665
ST4.03ch01	57283502	T	A	1025.19	PGSC0003DMT400029456	PGSC0003DMG400011326	Ring finger protein	0/0	99	261	23	0/1	99	161	56	0.0809859154929577	0.258064516129032	6.39633e-06
ST4.03ch01	57283503	A	G	1046.19	PGSC0003DMT400029456	PGSC0003DMG400011326	Ring finger protein	0/0	99	254	22	0/1	99	142	62	0.0797101449275362	0.303921568627451	2.35097e-08
ST4.03ch01	57283504	T	C	11666.44	PGSC0003DMT400029456	PGSC0003DMG400011326	Ring finger protein	0/1	99	85	206	0/1	99	26	202	0.707903780068729	0.885964912280702	2.74632e-05
ST4.03ch01	57283506	A	G	1874.44	PGSC0003DMT400029456	PGSC0003DMG400011326	Ring finger protein	0/1	69	276	35	0/1	99	157	84	0.112540192926045	0.348547717842324	3.48872e-09
ST4.03ch01	57283586	T	C	1258.19	PGSC0003DMT400029456	PGSC0003DMG400011326	Ring finger protein	0/0	99	328	22	0/1	99	195	73	0.0628571428571429	0.272388059701493	2.15243e-10
ST4.03ch01	57283588	G	A	14141.44	PGSC0003DMT400029456	PGSC0003DMG400011326	Ring finger protein	0/1	99	89	260	0/1	99	30	241	0.744985673352435	0.88929889298893	0.000171518
ST4.03ch01	57283596	A	G	562.19	PGSC0003DMT400029456	PGSC0003DMG400011326	Ring finger protein	0/1	99	266	52	0/0	99	246	1	0.163522012578616	0.00404858299595142	9.26013e-11
ST4.03ch01	57283606	A	G	1814.44	PGSC0003DMT400029456	PGSC0003DMG400011326	Ring finger protein	0/1	99	303	47	0/1	99	199	77	0.134285714285714	0.278985507246377	0.000247054
ST4.03ch01	57283635	G	A	3636.44	PGSC0003DMT400029456	PGSC0003DMG400011326	Ring finger protein	0/1	99	300	67	0/1	99	202	117	0.182561307901907	0.366771159874608	4.32569e-06
ST4.03ch01	57283657	G	A	1559.44	PGSC0003DMT400029456	PGSC0003DMG400011326	Ring finger protein	0/1	99	311	44	0/1	99	227	74	0.123943661971831	0.245847176079734	0.00137875
ST4.03ch01	57284222	G	T	2402.44	PGSC0003DMT400029456	PGSC0003DMG400011326	Ring finger protein	0/1	99	178	48	0/1	99	125	73	0.212389380530973	0.368686868686869	0.00763557
ST4.03ch01	57284365	T	G	1030.19	PGSC0003DMT400029456	PGSC0003DMG400011326	Ring finger protein	0/0	99	223	10	0/1	99	218	57	0.0429184549356223	0.207272727272727	1.10618e-06
ST4.03ch01	57284385	G	A	3475.44	PGSC0003DMT400029456	PGSC0003DMG400011326	Ring finger protein	0/1	99	176	45	0/1	99	160	114	0.203619909502262	0.416058394160584	2.08612e-05
ST4.03ch01	57284415	G	A	2294.44	PGSC0003DMT400029456	PGSC0003DMG400011326	Ring finger protein	0/1	99	164	29	0/1	99	129	85	0.150259067357513	0.397196261682243	1.69627e-06
ST4.03ch01	57284465	G	A	1773.44	PGSC0003DMT400029456	PGSC0003DMG400011326	Ring finger protein	0/1	99	163	27	0/1	99	131	73	0.142105263157895	0.357843137254902	3.90025e-05
ST4.03ch01	57284495	C	T	2036.44	PGSC0003DMT400029456	PGSC0003DMG400011326	Ring finger protein	0/1	99	174	82	0/1	99	179	29	0.3203125	0.139423076923077	0.000196855
ST4.03ch01	57329813	T	A	4575.44	PGSC0003DMT400029418	PGSC0003DMG400011309	Conserved gene of unknown function	0/1	99	67	116	0/1	99	82	60	0.633879781420765	0.422535211267606	0.00355455
ST4.03ch01	57329869	C	T	391.19	PGSC0003DMT400029418	PGSC0003DMG400011309	Conserved gene of unknown function	0/0	99	192	7	0/1	99	121	25	0.0351758793969849	0.171232876712329	0.000548556
ST4.03ch01	57329884	G	A	142.19	PGSC0003DMT400029418	PGSC0003DMG400011309	Conserved gene of unknown function	0/0	99	180	6	0/1	99	120	19	0.032258064516129	0.136690647482014	0.0082937
ST4.03ch01	57329945	G	T	322.19	PGSC0003DMT400029418	PGSC0003DMG400011309	Conserved gene of unknown function	0/0	99	176	10	0/1	99	93	21	0.0537634408602151	0.184210526315789	0.00887441
ST4.03ch01	57366102	G	A	1188.44	PGSC0003DMT400029422	PGSC0003DMG400011311	Epoxide hydrolase 1	0/1	99	63	20	0/1	99	21	30	0.240963855421687	0.588235294117647	0.00187983
ST4.03ch01	57366153	C	T	472.44	PGSC0003DMT400029422	PGSC0003DMG400011311	Epoxide hydrolase 1	0/1	46	101	11	0/1	99	42	20	0.0982142857142857	0.32258064516129	0.00559084
ST4.03ch01	57366660	A	G	463.44	PGSC0003DMT400029422	PGSC0003DMG400011311	Epoxide hydrolase 1	0/1	99	67	11	0/1	99	18	17	0.141025641025641	0.485714285714286	0.00427988
ST4.03ch01	57540460	C	A	5387.44	PGSC0003DMT400097335	PGSC0003DMG400046906	Gene of unknown function	0/1	99	30	126	0/1	99	51	59	0.807692307692308	0.536363636363636	0.000120347
ST4.03ch01	57540508	T	C	736.19	PGSC0003DMT400097335	PGSC0003DMG400046906	Gene of unknown function	0/1	99	125	36	0/0	99	119	8	0.22360248447205	0.062992125984252	0.00243622
ST4.03ch01	57540598	A	T	136.19	PGSC0003DMT400097335	PGSC0003DMG400046906	Gene of unknown function	0/0	99	172	5	0/1	99	119	18	0.0282485875706215	0.131386861313869	0.00963451
ST4.03ch01	57540724	C	T	1287.44	PGSC0003DMT400097335	PGSC0003DMG400046906	Gene of unknown function	0/1	99	92	51	0/1	99	82	15	0.356643356643357	0.154639175257732	0.00890265
ST4.03ch01	57540871	G	A	6597.44	PGSC0003DMT400097335	PGSC0003DMG400046906	Gene of unknown function	0/1	99	30	150	0/1	99	49	97	0.833333333333333	0.664383561643836	0.00667899
ST4.03ch01	57547608	G	A	256.19	PGSC0003DMT400029467	PGSC0003DMG400011331	Dynein light chain	0/0	99	91	0	0/1	99	53	15	0	0.220588235294118	4.67905e-05
ST4.03ch01	57547609	C	A	309.19	PGSC0003DMT400029467	PGSC0003DMG400011331	Dynein light chain	0/0	99	86	4	0/1	99	48	17	0.0444444444444444	0.261538461538462	0.00335721
ST4.03ch01	57547749	T	C	3815.44	PGSC0003DMT400029467	PGSC0003DMG400011331	Dynein light chain	0/1	99	316	91	0/1	99	143	100	0.223587223587224	0.411522633744856	2.57823e-05
ST4.03ch01	57551145	G	T	2273.44	PGSC0003DMT400029467	PGSC0003DMG400011331	Dynein light chain	0/1	99	338	56	0/1	99	187	85	0.142131979695431	0.3125	1.24992e-05
ST4.03ch01	57551262	G	A	2328.44	PGSC0003DMT400029467	PGSC0003DMG400011331	Dynein light chain	0/1	99	212	48	0/1	99	158	84	0.184615384615385	0.347107438016529	0.00105764
ST4.03ch01	57551394	G	A	1144.44	PGSC0003DMT400029467	PGSC0003DMG400011331	Dynein light chain	0/1	99	62	12	0/1	99	54	40	0.162162162162162	0.425531914893617	0.00562721
ST4.03ch01	57725691	T	A	1714.19	PGSC0003DMT400029476	PGSC0003DMG400011334	Phylloplanin	0/0	99	516	14	0/1	99	243	89	0.0264150943396226	0.268072289156627	1.38662e-23
ST4.03ch01	57725693	G	C	715.19	PGSC0003DMT400029476	PGSC0003DMG400011334	Phylloplanin	0/0	99	508	9	0/1	99	269	61	0.0174081237911025	0.184848484848485	1.84531e-15
ST4.03ch01	57725930	C	T	727.19	PGSC0003DMT400029476	PGSC0003DMG400011334	Phylloplanin	0/0	99	811	30	0/1	99	583	91	0.0356718192627824	0.135014836795252	2.61939e-10
ST4.03ch01	57726027	T	C	8265.44	PGSC0003DMT400029476	PGSC0003DMG400011334	Phylloplanin	0/1	99	344	238	0/1	99	304	123	0.40893470790378	0.288056206088993	0.00177665
ST4.03ch01	57726040	G	C	4604.44	PGSC0003DMT400029476	PGSC0003DMG400011334	Phylloplanin	0/1	99	438	87	0/1	99	243	143	0.165714285714286	0.370466321243523	6.56144e-10
ST4.03ch01	57726419	C	T	9201.44	PGSC0003DMT400029476	PGSC0003DMG400011334	Phylloplanin	0/1	99	211	233	0/1	99	231	151	0.524774774774775	0.395287958115183	0.00365149
ST4.03ch01	57726431	C	T	8774.44	PGSC0003DMT400029476	PGSC0003DMG400011334	Phylloplanin	0/1	99	200	214	0/1	99	231	135	0.516908212560386	0.368852459016393	0.000922727
ST4.03ch01	57726471	T	A	11474.44	PGSC0003DMT400029476	PGSC0003DMG400011334	Phylloplanin	0/1	99	87	280	0/1	99	130	187	0.762942779291553	0.589905362776025	6.49654e-05
ST4.03ch01	57755095	T	C	2068.44	PGSC0003DMT400029432	PGSC0003DMG400011315	Eukaryotic translation initiation factor 2 gamma subunit	0/1	99	81	26	0/1	99	73	64	0.242990654205607	0.467153284671533	0.00507008
ST4.03ch01	57757941	T	G	192.19	PGSC0003DMT400029432	PGSC0003DMG400011315	Eukaryotic translation initiation factor 2 gamma subunit	0/1	99	101	18	0/0	99	95	0	0.151260504201681	0	0.000509072
ST4.03ch01	57765795	T	C	371.19	PGSC0003DMT400029479	PGSC0003DMG400011336	Hypoxia-responsive family protein	0/0	99	546	28	0/1	99	291	45	0.0487804878048781	0.133928571428571	0.000341279
ST4.03ch01	57765873	C	T	1546.19	PGSC0003DMT400029479	PGSC0003DMG400011336	Hypoxia-responsive family protein	0/0	99	933	42	0/1	99	740	134	0.0430769230769231	0.153318077803204	1.22845e-13
ST4.03ch01	57765945	C	A	730.19	PGSC0003DMT400029479	PGSC0003DMG400011336	Hypoxia-responsive family protein	0/0	99	844	71	0/1	99	666	100	0.0775956284153005	0.130548302872063	0.00688054
ST4.03ch01	57767565	A	G	22732.44	PGSC0003DMT400029479	PGSC0003DMG400011336	Hypoxia-responsive family protein	0/1	99	318	555	0/1	99	276	276	0.63573883161512	0.5	2.39579e-05
ST4.03ch01	57767577	A	G	23397.44	PGSC0003DMT400029479	PGSC0003DMG400011336	Hypoxia-responsive family protein	0/1	99	332	561	0/1	99	273	306	0.628219484882419	0.528497409326425	0.00323177
ST4.03ch01	57767781	G	C	21431.44	PGSC0003DMT400029479	PGSC0003DMG400011336	Hypoxia-responsive family protein	0/1	99	258	494	0/1	99	267	332	0.656914893617021	0.554257095158598	0.00252029
ST4.03ch01	57865042	C	A	181.19	PGSC0003DMT400029434	PGSC0003DMG400011317	Conserved gene of unknown function	0/1	99	186	27	0/0	99	152	0	0.126760563380282	0	2.02485e-05
ST4.03ch01	57865213	T	C	4733.44	PGSC0003DMT400029434	PGSC0003DMG400011317	Conserved gene of unknown function	0/1	99	52	127	0/1	99	60	58	0.709497206703911	0.491525423728814	0.00386957
ST4.03ch01	57865234	A	T	3666.44	PGSC0003DMT400029434	PGSC0003DMG400011317	Conserved gene of unknown function	0/1	99	38	97	0/1	99	50	42	0.718518518518519	0.456521739130435	0.0019281
ST4.03ch01	57985573	C	T	6934.44	PGSC0003DMT400029439	PGSC0003DMG400011319	40S ribosomal protein S21e	0/1	99	662	274	0/1	99	760	106	0.292735042735043	0.122401847575058	1.92821e-16
ST4.03ch01	57985694	T	A	26114.44	PGSC0003DMT400029439	PGSC0003DMG400011319	40S ribosomal protein S21e	0/1	99	182	699	0/1	99	232	333	0.793416572077185	0.589380530973451	4.09875e-14
ST4.03ch01	57985711	C	T	2838.19	PGSC0003DMT400029439	PGSC0003DMG400011319	40S ribosomal protein S21e	0/1	99	596	163	0/0	99	470	39	0.214756258234519	0.0766208251473477	1.44789e-09
ST4.03ch01	57992840	C	T	2182.44	PGSC0003DMT400095425	PGSC0003DMG400044996	Conserved gene of unknown function	0/1	99	167	85	0/1	99	209	39	0.337301587301587	0.157258064516129	0.000107692
ST4.03ch01	58018102	T	A	5387.44	PGSC0003DMT400029441	PGSC0003DMG400011321	Protein phosphatase-2c	0/1	99	28	131	0/1	99	72	68	0.823899371069182	0.485714285714286	5.82352e-08
ST4.03ch01	58018170	A	G	7699.44	PGSC0003DMT400029441	PGSC0003DMG400011321	Protein phosphatase-2c	0/1	83	26	195	0/1	99	86	104	0.882352941176471	0.547368421052632	5.68034e-12
ST4.03ch01	58018499	A	G	7674.44	PGSC0003DMT400029441	PGSC0003DMG400011321	Protein phosphatase-2c	0/1	99	24	158	0/1	99	70	121	0.868131868131868	0.633507853403141	1.07552e-05
ST4.03ch01	58018623	C	T	2929.44	PGSC0003DMT400029441	PGSC0003DMG400011321	Protein phosphatase-2c	0/1	99	71	82	0/1	99	106	44	0.535947712418301	0.293333333333333	0.000642772
ST4.03ch01	58018788	C	T	1683.44	PGSC0003DMT400029441	PGSC0003DMG400011321	Protein phosphatase-2c	0/1	99	44	45	0/1	99	85	30	0.50561797752809	0.260869565217391	0.00638471
ST4.03ch01	58018922	A	G	2606.44	PGSC0003DMT400029441	PGSC0003DMG400011321	Protein phosphatase-2c	0/1	99	66	76	0/1	99	100	39	0.535211267605634	0.280575539568345	0.000527841
ST4.03ch01	58019156	C	G	5907.44	PGSC0003DMT400029441	PGSC0003DMG400011321	Protein phosphatase-2c	0/1	99	36	120	0/1	99	83	88	0.769230769230769	0.514619883040936	7.98463e-05
ST4.03ch01	58019181	C	T	5275.44	PGSC0003DMT400029441	PGSC0003DMG400011321	Protein phosphatase-2c	0/1	99	32	113	0/1	99	78	77	0.779310344827586	0.496774193548387	1.98036e-05
ST4.03ch01	58019639	T	A	3807.44	PGSC0003DMT400029441	PGSC0003DMG400011321	Protein phosphatase-2c	0/1	99	66	100	0/1	99	89	48	0.602409638554217	0.35036496350365	0.000485664
ST4.03ch01	58019648	T	C	2586.44	PGSC0003DMT400029441	PGSC0003DMG400011321	Protein phosphatase-2c	0/1	99	100	83	0/1	99	115	31	0.453551912568306	0.212328767123288	0.000165106
ST4.03ch01	58019678	G	C	6613.44	PGSC0003DMT400029441	PGSC0003DMG400011321	Protein phosphatase-2c	0/1	99	100	179	0/1	99	111	90	0.6415770609319	0.447761194029851	0.000693082
ST4.03ch01	58019713	A	G	9971.44	PGSC0003DMT400029441	PGSC0003DMG400011321	Protein phosphatase-2c	0/1	99	60	264	0/1	99	108	115	0.814814814814815	0.515695067264574	3.6217e-11
ST4.03ch01	58019735	T	C	5058.44	PGSC0003DMT400029441	PGSC0003DMG400011321	Protein phosphatase-2c	0/1	99	143	159	0/1	99	154	58	0.526490066225166	0.273584905660377	7.51719e-07
ST4.03ch01	58019835	C	T	3206.26	PGSC0003DMT400029441	PGSC0003DMG400011321	Protein phosphatase-2c	0/1	99	122	111	0/1	99	148	35	0.476394849785408	0.191256830601093	1.27362e-07
ST4.03ch01	58019837	G	A	7804.44	PGSC0003DMT400029441	PGSC0003DMG400011321	Protein phosphatase-2c	0/1	99	43	190	0/1	99	81	100	0.815450643776824	0.552486187845304	6.33042e-07
ST4.03ch01	58029602	G	T	359.19	PGSC0003DMT400029504	PGSC0003DMG400011344	Chloroplast-targeted copper chaperone	0/0	87	39	1	0/1	99	31	15	0.025	0.326086956521739	0.00408595
ST4.03ch01	58030186	G	A	82.19	PGSC0003DMT400029504	PGSC0003DMG400011344	Chloroplast-targeted copper chaperone	0/1	99	99	15	0/0	99	100	1	0.131578947368421	0.0099009900990099	0.00680342
ST4.03ch01	58063924	T	C	986.44	PGSC0003DMT400029445	PGSC0003DMG400011322	Conserved gene of unknown function	0/1	99	14	28	0/1	99	37	14	0.666666666666667	0.274509803921569	0.00326226
ST4.03ch01	58064795	G	A	555.2	PGSC0003DMT400029445	PGSC0003DMG400011322	Conserved gene of unknown function	0/1	99	36	25	0/0	26	50	4	0.409836065573771	0.0740740740740741	0.000745314
ST4.03ch01	58067048	C	T	541.19	PGSC0003DMT400029445	PGSC0003DMG400011322	Conserved gene of unknown function	0/1	99	24	22	0/0	54	26	1	0.478260869565217	0.037037037037037	0.00121979
ST4.03ch01	58067049	T	A	461.19	PGSC0003DMT400029445	PGSC0003DMG400011322	Conserved gene of unknown function	0/1	99	23	20	0/0	51	25	1	0.465116279069767	0.0384615384615385	0.00227856
ST4.03ch01	58072288	G	C	4973.44	PGSC0003DMT400029446	PGSC0003DMG400011323	Lipid binding protein	0/1	99	208	165	0/1	99	304	51	0.442359249329759	0.143661971830986	2.43412e-16
ST4.03ch01	58072346	A	G	13504.44	PGSC0003DMT400029446	PGSC0003DMG400011323	Lipid binding protein	0/1	99	260	201	0/1	99	78	335	0.436008676789588	0.811138014527845	1.09987e-27
ST4.03ch01	58072347	G	A	18444.44	PGSC0003DMT400029446	PGSC0003DMG400011323	Lipid binding protein	0/1	99	109	350	0/1	99	58	353	0.762527233115468	0.858880778588808	0.00594854
ST4.03ch01	58072392	G	A	18460.19	PGSC0003DMT400029446	PGSC0003DMG400011323	Lipid binding protein	0/1	99	89	325	1/1	99	0	333	0.785024154589372	1	1.6199e-22
ST4.03ch01	58072484	A	T	4941.44	PGSC0003DMT400029446	PGSC0003DMG400011323	Lipid binding protein	0/1	99	115	84	0/1	99	26	112	0.422110552763819	0.811594202898551	7.64077e-11
ST4.03ch01	58072616	G	A	216.19	PGSC0003DMT400029446	PGSC0003DMG400011323	Lipid binding protein	0/1	99	38	14	0/0	99	67	3	0.269230769230769	0.0428571428571429	0.00672289
ST4.03ch01	58072636	A	T	2026.19	PGSC0003DMT400029446	PGSC0003DMG400011323	Lipid binding protein	0/1	99	15	25	1/1	52	3	51	0.625	0.944444444444444	0.0025124
ST4.03ch01	58099429	C	T	900.44	PGSC0003DMT400029447	PGSC0003DMG400011324	Vesicle-associated membrane protein 724	0/1	99	64	38	0/1	28	85	10	0.372549019607843	0.105263157894737	0.000346806
ST4.03ch01	58568921	T	A	231.19	PGSC0003DMT400058381	PGSC0003DMG400022678	Pale-green and chlorophyll B reduced 2	0/1	99	172	26	0/0	99	175	5	0.131313131313131	0.0277777777777778	0.00411814
ST4.03ch01	58569931	G	A	1357.44	PGSC0003DMT400058381	PGSC0003DMG400022678	Pale-green and chlorophyll B reduced 2	0/1	99	236	31	0/1	99	144	59	0.116104868913858	0.29064039408867	0.000107848
ST4.03ch01	58569940	G	A	6137.44	PGSC0003DMT400058381	PGSC0003DMG400022678	Pale-green and chlorophyll B reduced 2	0/1	99	97	158	0/1	99	132	92	0.619607843137255	0.410714285714286	0.000213534
ST4.03ch01	58570066	C	T	3083.44	PGSC0003DMT400058381	PGSC0003DMG400022678	Pale-green and chlorophyll B reduced 2	0/1	99	202	70	0/1	99	107	78	0.257352941176471	0.421621621621622	0.00545093
ST4.03ch01	58836257	C	T	2285.44	PGSC0003DMT400058372	PGSC0003DMG402022673	Acyl-CoA binding protein	0/1	99	17	53	0/1	99	55	39	0.757142857142857	0.414893617021277	0.000422918
ST4.03ch01	58863731	A	G	2773.44	PGSC0003DMT400058366	PGSC0003DMG400022672	Conserved gene of unknown function	0/1	99	32	56	0/1	99	76	45	0.636363636363636	0.371900826446281	0.00416351
ST4.03ch01	58985431	A	T	773.44	PGSC0003DMT400058323	PGSC0003DMG400022651	Nucleic acid binding protein	0/1	68	90	13	0/1	99	50	33	0.12621359223301	0.397590361445783	0.000752686
ST4.03ch01	58991174	C	T	399.19	PGSC0003DMT400058323	PGSC0003DMG400022651	Nucleic acid binding protein	0/0	79	52	3	0/1	99	35	19	0.0545454545454545	0.351851851851852	0.00200934
ST4.03ch01	59205919	C	A	387.19	PGSC0003DMT400027641	PGSC0003DMG402010657	AKINbetagamma	0/0	81	36	0	0/1	99	35	21	0	0.375	0.000186852
ST4.03ch01	59286253	T	A	122.19	PGSC0003DMT400027638	PGSC0003DMG400010656	Conserved gene of unknown function	0/1	99	82	12	0/0	99	87	0	0.127659574468085	0	0.00571318
ST4.03ch01	59286261	A	G	227.19	PGSC0003DMT400027638	PGSC0003DMG400010656	Conserved gene of unknown function	0/1	99	93	17	0/0	99	93	0	0.154545454545455	0	0.000469238
ST4.03ch01	59286503	T	A	94.19	PGSC0003DMT400027638	PGSC0003DMG400010656	Conserved gene of unknown function	0/1	99	103	15	0/0	99	92	0	0.127118644067797	0	0.00302199
ST4.03ch01	59361379	T	A	1535.44	PGSC0003DMT400027659	PGSC0003DMG400010664	1,4-alpha-glucan-maltohydrolase	0/1	99	47	14	0/1	99	25	52	0.229508196721311	0.675324675324675	1.03732e-05
ST4.03ch01	59361438	G	A	629.19	PGSC0003DMT400027659	PGSC0003DMG400010664	1,4-alpha-glucan-maltohydrolase	0/1	99	71	33	0/0	39	90	7	0.317307692307692	0.0721649484536082	0.000391208
ST4.03ch01	59361589	A	G	3470.44	PGSC0003DMT400027659	PGSC0003DMG400010664	1,4-alpha-glucan-maltohydrolase	0/1	99	50	41	0/1	99	33	94	0.450549450549451	0.740157480314961	0.000526704
ST4.03ch01	59362834	A	G	551.19	PGSC0003DMT400027659	PGSC0003DMG400010664	1,4-alpha-glucan-maltohydrolase	0/1	99	163	37	0/0	99	286	0	0.185	0	2.06241e-13
ST4.03ch01	59363565	G	A	185.19	PGSC0003DMT400027659	PGSC0003DMG400010664	1,4-alpha-glucan-maltohydrolase	0/1	99	154	24	0/0	99	176	0	0.134831460674157	0	3.37124e-06
ST4.03ch01	59363599	A	G	134.19	PGSC0003DMT400027659	PGSC0003DMG400010664	1,4-alpha-glucan-maltohydrolase	0/0	99	170	2	0/1	99	143	22	0.0116279069767442	0.133333333333333	0.000233343
ST4.03ch01	59363640	G	A	5918.44	PGSC0003DMT400027659	PGSC0003DMG400010664	1,4-alpha-glucan-maltohydrolase	0/1	99	56	83	0/1	99	26	136	0.597122302158273	0.839506172839506	9.90485e-05
ST4.03ch01	59363708	C	T	108.19	PGSC0003DMT400027659	PGSC0003DMG400010664	1,4-alpha-glucan-maltohydrolase	0/1	99	114	16	0/0	99	165	0	0.123076923076923	0	4.95817e-05
ST4.03ch01	59363814	C	G	5048.44	PGSC0003DMT400027659	PGSC0003DMG400010664	1,4-alpha-glucan-maltohydrolase	0/1	99	61	57	0/1	99	44	147	0.483050847457627	0.769633507853403	1.69012e-05
ST4.03ch01	59363962	G	A	410.19	PGSC0003DMT400027659	PGSC0003DMG400010664	1,4-alpha-glucan-maltohydrolase	0/1	99	137	31	0/0	99	128	2	0.18452380952381	0.0153846153846154	4.30195e-05
ST4.03ch01	59364156	C	T	623.19	PGSC0003DMT400027659	PGSC0003DMG400010664	1,4-alpha-glucan-maltohydrolase	0/1	99	123	34	0/0	99	127	0	0.21656050955414	0	4.5669e-08
ST4.03ch01	59364204	A	G	9090.19	PGSC0003DMT400027659	PGSC0003DMG400010664	1,4-alpha-glucan-maltohydrolase	0/1	36	21	170	1/1	99	0	150	0.890052356020942	1	0.000126546
ST4.03ch01	59364265	C	A	689.19	PGSC0003DMT400027659	PGSC0003DMG400010664	1,4-alpha-glucan-maltohydrolase	0/1	99	91	33	0/0	99	107	0	0.266129032258065	0	1.76193e-08
ST4.03ch01	59364267	A	G	487.19	PGSC0003DMT400027659	PGSC0003DMG400010664	1,4-alpha-glucan-maltohydrolase	0/1	99	93	31	0/0	99	105	0	0.25	0	8.76478e-08
ST4.03ch01	59364293	A	T	278.19	PGSC0003DMT400027659	PGSC0003DMG400010664	1,4-alpha-glucan-maltohydrolase	0/1	99	73	17	0/0	99	90	0	0.188888888888889	0	0.000214553
ST4.03ch01	59364348	A	T	322.19	PGSC0003DMT400027659	PGSC0003DMG400010664	1,4-alpha-glucan-maltohydrolase	0/1	99	33	17	0/0	69	30	0	0.34	0	0.002436
ST4.03ch01	59369948	A	G	138.19	PGSC0003DMT400027634	PGSC0003DMG400010655	Phosphoric diester hydrolase	0/1	99	108	16	0/0	99	91	0	0.129032258064516	0	0.00215625
ST4.03ch01	59369978	T	A	218.19	PGSC0003DMT400027634	PGSC0003DMG400010655	Phosphoric diester hydrolase	0/1	99	103	19	0/0	99	102	0	0.155737704918033	0	0.000257017
ST4.03ch01	59370663	G	A	246.19	PGSC0003DMT400027634	PGSC0003DMG400010655	Phosphoric diester hydrolase	0/1	99	130	21	0/0	99	171	0	0.139072847682119	0	3.59296e-06
ST4.03ch01	59370774	C	T	249.19	PGSC0003DMT400027634	PGSC0003DMG400010655	Phosphoric diester hydrolase	0/1	99	78	19	0/0	99	164	3	0.195876288659794	0.0179640718562874	3.7257e-05
ST4.03ch01	59371399	A	G	6598.19	PGSC0003DMT400027634	PGSC0003DMG400010655	Phosphoric diester hydrolase	0/1	99	26	103	1/1	99	3	122	0.798449612403101	0.976	0.000177419
ST4.03ch01	59371610	T	C	55.19	PGSC0003DMT400027634	PGSC0003DMG400010655	Phosphoric diester hydrolase	0/1	85	95	12	0/0	99	171	1	0.11214953271028	0.00581395348837209	0.00131502
ST4.03ch01	59371826	A	G	261.19	PGSC0003DMT400027634	PGSC0003DMG400010655	Phosphoric diester hydrolase	0/1	99	96	19	0/0	99	147	0	0.165217391304348	0	4.0744e-06
ST4.03ch01	59372769	C	T	183.19	PGSC0003DMT400027634	PGSC0003DMG400010655	Phosphoric diester hydrolase	0/1	99	65	14	0/0	99	121	1	0.177215189873418	0.00819672131147541	0.00030164
ST4.03ch01	59439122	T	C	145.19	PGSC0003DMT400027658	PGSC0003DMG400010663	Sodium/hydrogen exchanger	0/1	99	17	10	0/0	63	30	0	0.37037037037037	0	0.0034469
ST4.03ch01	59443473	T	C	6671.19	PGSC0003DMT400027658	PGSC0003DMG400010663	Sodium/hydrogen exchanger	0/1	99	22	111	1/1	99	0	114	0.834586466165414	1	3.98825e-05
ST4.03ch01	59443828	G	A	619.5	PGSC0003DMT400027658	PGSC0003DMG400010663	Sodium/hydrogen exchanger	0/1	99	23	12	0/1	17	1	12	0.342857142857143	0.923076923076923	0.00944
ST4.03ch01	59451942	C	G	145.19	PGSC0003DMT400027620	PGSC0003DMG400010653	VAP27-2	0/0	66	30	0	0/1	99	11	8	0	0.421052631578947	0.00305094
ST4.03ch01	59452638	A	G	236.19	PGSC0003DMT400027620	PGSC0003DMG400010653	VAP27-2	0/0	63	28	1	0/1	99	10	10	0.0344827586206897	0.5	0.00336506
ST4.03ch01	59465563	C	T	11434.44	PGSC0003DMT400027652	PGSC0003DMG400010661	Acyl carrier protein	0/1	99	471	227	0/1	99	201	272	0.325214899713467	0.575052854122622	9.4952e-15
ST4.03ch01	59465592	C	A	9339.44	PGSC0003DMT400027652	PGSC0003DMG400010661	Acyl carrier protein	0/1	99	485	187	0/1	99	169	200	0.27827380952381	0.5420054200542	3.19234e-14
ST4.03ch01	59466422	G	T	11870.44	PGSC0003DMT400027652	PGSC0003DMG400010661	Acyl carrier protein	0/1	99	582	288	0/1	99	217	211	0.331034482758621	0.492990654205608	1.58563e-06
ST4.03ch01	59466766	A	G	16579.44	PGSC0003DMT400027652	PGSC0003DMG400010661	Acyl carrier protein	0/1	99	670	312	0/1	99	290	377	0.317718940936864	0.565217391304348	1.57848e-20
ST4.03ch01	59466769	G	A	11388.44	PGSC0003DMT400027652	PGSC0003DMG400010661	Acyl carrier protein	0/1	99	580	408	0/1	99	559	119	0.412955465587045	0.175516224188791	1.60869e-22
ST4.03ch01	59467329	A	T	27546.44	PGSC0003DMT400027652	PGSC0003DMG400010661	Acyl carrier protein	0/1	99	502	459	0/1	99	258	555	0.477627471383975	0.682656826568266	1.49101e-15
ST4.03ch01	59467351	G	A	18862.44	PGSC0003DMT400027652	PGSC0003DMG400010661	Acyl carrier protein	0/1	99	650	322	0/1	99	425	440	0.331275720164609	0.508670520231214	3.56944e-12
ST4.03ch01	59467434	C	T	8819.44	PGSC0003DMT400027652	PGSC0003DMG400010661	Acyl carrier protein	0/1	99	606	344	0/1	99	570	76	0.362105263157895	0.117647058823529	2.72485e-26
ST4.03ch01	59467436	C	T	16637.44	PGSC0003DMT400027652	PGSC0003DMG400010661	Acyl carrier protein	0/1	99	657	324	0/1	99	283	370	0.330275229357798	0.566615620214395	2.21726e-18
ST4.03ch01	59474252	A	T	23654.44	PGSC0003DMT400027651	PGSC0003DMG400010660	Superoxide dismutase [Cu-Zn] 2	0/1	99	611	382	0/1	99	364	510	0.384692849949648	0.583524027459954	4.348e-15
ST4.03ch01	59474390	T	A	26923.44	PGSC0003DMT400027651	PGSC0003DMG400010660	Superoxide dismutase [Cu-Zn] 2	0/1	99	574	392	0/1	99	400	572	0.405797101449275	0.588477366255144	2.54902e-13
ST4.03ch01	59475013	C	A	38271.44	PGSC0003DMT400027651	PGSC0003DMG400010660	Superoxide dismutase [Cu-Zn] 2	0/1	99	435	561	0/1	99	110	624	0.563253012048193	0.850136239782016	3.90582e-35
ST4.03ch01	59477979	C	A	10105.44	PGSC0003DMT400027651	PGSC0003DMG400010660	Superoxide dismutase [Cu-Zn] 2	0/1	99	526	324	0/1	99	502	121	0.381176470588235	0.19422150882825	1.73292e-12
ST4.03ch01	59478062	A	T	8798.44	PGSC0003DMT400027651	PGSC0003DMG400010660	Superoxide dismutase [Cu-Zn] 2	0/1	99	430	168	0/1	99	142	180	0.280936454849498	0.559006211180124	7.90031e-14
ST4.03ch01	59478089	T	C	3794.44	PGSC0003DMT400027651	PGSC0003DMG400010660	Superoxide dismutase [Cu-Zn] 2	0/1	99	243	87	0/1	99	76	69	0.263636363636364	0.475862068965517	0.000346282
ST4.03ch01	59478090	G	A	3438.44	PGSC0003DMT400027651	PGSC0003DMG400010660	Superoxide dismutase [Cu-Zn] 2	0/1	99	239	81	0/1	99	85	61	0.253125	0.417808219178082	0.00716329
ST4.03ch01	59478141	A	G	2607.44	PGSC0003DMT400027651	PGSC0003DMG400010660	Superoxide dismutase [Cu-Zn] 2	0/1	99	152	74	0/1	99	49	60	0.327433628318584	0.55045871559633	0.00248961
ST4.03ch01	59478143	A	T	2639.44	PGSC0003DMT400027651	PGSC0003DMG400010660	Superoxide dismutase [Cu-Zn] 2	0/1	99	150	72	0/1	99	49	60	0.324324324324324	0.55045871559633	0.00234427
ST4.03ch01	59849264	T	C	3946.44	PGSC0003DMT400058815	PGSC0003DMG400022853	Zinc finger family protein	0/1	99	117	60	0/1	99	33	88	0.338983050847458	0.727272727272727	6.42785e-09
ST4.03ch01	59849285	A	G	1340.19	PGSC0003DMT400058815	PGSC0003DMG400022853	Zinc finger family protein	0/1	99	137	69	0/0	44	143	13	0.33495145631068	0.0833333333333333	4.76713e-07
ST4.03ch01	59849321	A	G	3850.44	PGSC0003DMT400058815	PGSC0003DMG400022853	Zinc finger family protein	0/1	99	109	60	0/1	99	37	85	0.355029585798817	0.69672131147541	7.19827e-07
ST4.03ch01	59849365	A	T	712.19	PGSC0003DMT400058815	PGSC0003DMG400022853	Zinc finger family protein	0/1	99	52	32	0/0	56	60	5	0.380952380952381	0.0769230769230769	0.000461155
ST4.03ch01	59849430	G	A	3006.44	PGSC0003DMT400058815	PGSC0003DMG400022853	Zinc finger family protein	0/1	99	42	82	0/1	99	58	35	0.661290322580645	0.376344086021505	0.000871059
ST4.03ch01	59849559	T	A	2144.44	PGSC0003DMT400058815	PGSC0003DMG400022853	Zinc finger family protein	0/1	99	71	71	0/1	99	87	25	0.5	0.223214285714286	0.000249475
ST4.03ch01	59849585	C	A	735.19	PGSC0003DMT400058815	PGSC0003DMG400022853	Zinc finger family protein	0/1	99	87	38	0/0	99	112	7	0.304	0.0588235294117647	2.08612e-05
ST4.03ch01	59853400	A	G	1152.44	PGSC0003DMT400058815	PGSC0003DMG400022853	Zinc finger family protein	0/1	99	67	43	0/1	88	93	12	0.390909090909091	0.114285714285714	0.000136228
ST4.03ch01	59853472	G	A	2417.44	PGSC0003DMT400058815	PGSC0003DMG400022853	Zinc finger family protein	0/1	99	64	70	0/1	99	64	26	0.522388059701492	0.288888888888889	0.0081542
ST4.03ch01	59855077	A	G	1682.44	PGSC0003DMT400058815	PGSC0003DMG400022853	Zinc finger family protein	0/1	99	28	41	0/1	99	57	21	0.594202898550725	0.269230769230769	0.00207924
ST4.03ch01	59855114	C	T	2379.44	PGSC0003DMT400058815	PGSC0003DMG400022853	Zinc finger family protein	0/1	99	29	64	0/1	99	70	27	0.688172043010753	0.278350515463918	1.58274e-06
ST4.03ch01	59855358	G	A	1895.44	PGSC0003DMT400058815	PGSC0003DMG400022853	Zinc finger family protein	0/1	99	57	63	0/1	99	88	24	0.525	0.214285714285714	4.18876e-05
ST4.03ch01	59855411	C	A	2280.44	PGSC0003DMT400058815	PGSC0003DMG400022853	Zinc finger family protein	0/1	99	54	35	0/1	99	13	51	0.393258426966292	0.796875	2.77116e-05
ST4.03ch01	59856819	A	T	3145.02	PGSC0003DMT400058815	PGSC0003DMG400022853	Zinc finger family protein	0/1	99	47	47	1/1	8	8	64	0.5	0.888888888888889	4.12378e-06
ST4.03ch01	59856860	C	T	3315.19	PGSC0003DMT400058815	PGSC0003DMG400022853	Zinc finger family protein	0/1	99	34	47	1/1	99	3	66	0.580246913580247	0.956521739130435	2.06114e-06
ST4.03ch01	59856867	T	A	786.19	PGSC0003DMT400058815	PGSC0003DMG400022853	Zinc finger family protein	0/1	99	45	31	0/0	99	58	3	0.407894736842105	0.0491803278688525	3.19654e-05
ST4.03ch01	59856876	A	G	383.19	PGSC0003DMT400058815	PGSC0003DMG400022853	Zinc finger family protein	0/1	99	40	19	0/0	99	50	1	0.322033898305085	0.0196078431372549	0.000719934
ST4.03ch01	59879654	T	C	4155.44	PGSC0003DMT400058819	PGSC0003DMG400022854	Putative C-type U1 snRNP	0/1	99	20	102	0/1	99	43	47	0.836065573770492	0.522222222222222	4.14361e-05
ST4.03ch01	59879684	G	A	2526.44	PGSC0003DMT400058819	PGSC0003DMG400022854	Putative C-type U1 snRNP	0/1	99	48	79	0/1	99	58	24	0.622047244094488	0.292682926829268	0.000160904
ST4.03ch01	59879710	T	C	3682.44	PGSC0003DMT400058819	PGSC0003DMG400022854	Putative C-type U1 snRNP	0/1	99	20	101	0/1	99	37	37	0.834710743801653	0.5	6.22864e-05
ST4.03ch01	59879728	G	T	874.44	PGSC0003DMT400058819	PGSC0003DMG400022854	Putative C-type U1 snRNP	0/1	99	83	15	0/1	99	41	27	0.153061224489796	0.397058823529412	0.00747465
ST4.03ch01	59879811	C	T	2528.44	PGSC0003DMT400058819	PGSC0003DMG400022854	Putative C-type U1 snRNP	0/1	99	14	64	0/1	99	28	30	0.82051282051282	0.517241379310345	0.00486647
ST4.03ch01	59879820	T	G	906.44	PGSC0003DMT400058819	PGSC0003DMG400022854	Putative C-type U1 snRNP	0/1	99	69	13	0/1	99	30	29	0.158536585365854	0.491525423728814	0.000766255
ST4.03ch01	59879852	A	G	2938.44	PGSC0003DMT400058819	PGSC0003DMG400022854	Putative C-type U1 snRNP	0/1	99	14	73	0/1	99	32	31	0.839080459770115	0.492063492063492	0.000334644
ST4.03ch01	59880342	T	A	1201.44	PGSC0003DMT400058819	PGSC0003DMG400022854	Putative C-type U1 snRNP	0/1	99	80	19	0/1	99	43	35	0.191919191919192	0.448717948717949	0.00469065
ST4.03ch01	59883618	T	C	811.19	PGSC0003DMT400058819	PGSC0003DMG400022854	Putative C-type U1 snRNP	0/1	99	50	31	0/0	32	65	6	0.382716049382716	0.0845070422535211	0.000532712
ST4.03ch01	59973843	T	A	1238.44	PGSC0003DMT400058821	PGSC0003DMG400022855	1-D-deoxyxylulose 5-phosphate synthase	0/1	99	325	50	0/1	99	102	41	0.133333333333333	0.286713286713287	0.00182636
ST4.03ch01	59973847	A	C	4672.44	PGSC0003DMT400058821	PGSC0003DMG400022855	1-D-deoxyxylulose 5-phosphate synthase	0/1	99	293	116	0/1	99	72	82	0.28361858190709	0.532467532467532	4.25301e-06
ST4.03ch01	59973878	A	G	4597.44	PGSC0003DMT400058821	PGSC0003DMG400022855	1-D-deoxyxylulose 5-phosphate synthase	0/1	99	386	119	0/1	99	122	105	0.235643564356436	0.462555066079295	1.51818e-07
ST4.03ch01	59973944	C	T	8419.44	PGSC0003DMT400058821	PGSC0003DMG400022855	1-D-deoxyxylulose 5-phosphate synthase	0/1	99	413	180	0/1	99	176	193	0.3035413153457	0.523035230352303	2.06724e-09
ST4.03ch01	59973984	T	C	12048.44	PGSC0003DMT400058821	PGSC0003DMG400022855	1-D-deoxyxylulose 5-phosphate synthase	0/1	99	464	250	0/1	99	214	262	0.350140056022409	0.550420168067227	1.85201e-09
ST4.03ch01	59974049	A	C	19252.44	PGSC0003DMT400058821	PGSC0003DMG400022855	1-D-deoxyxylulose 5-phosphate synthase	0/1	99	441	401	0/1	99	152	381	0.47624703087886	0.714821763602251	8.55832e-16
ST4.03ch01	59974227	T	C	9957.44	PGSC0003DMT400058821	PGSC0003DMG400022855	1-D-deoxyxylulose 5-phosphate synthase	0/1	99	346	196	0/1	99	142	200	0.361623616236162	0.584795321637427	1.14839e-08
ST4.03ch01	59974382	A	T	9968.44	PGSC0003DMT400058821	PGSC0003DMG400022855	1-D-deoxyxylulose 5-phosphate synthase	0/1	99	291	177	0/1	99	151	239	0.378205128205128	0.612820512820513	1.4173e-09
ST4.03ch01	59974416	A	G	3824.44	PGSC0003DMT400058821	PGSC0003DMG400022855	1-D-deoxyxylulose 5-phosphate synthase	0/1	99	265	163	0/1	99	292	39	0.380841121495327	0.117824773413897	2.82379e-14
ST4.03ch01	59975117	C	T	9188.44	PGSC0003DMT400058821	PGSC0003DMG400022855	1-D-deoxyxylulose 5-phosphate synthase	0/1	99	142	152	0/1	99	65	202	0.517006802721088	0.756554307116105	3.31856e-07
ST4.03ch01	59975123	T	C	8562.44	PGSC0003DMT400058821	PGSC0003DMG400022855	1-D-deoxyxylulose 5-phosphate synthase	0/1	99	149	142	0/1	99	81	186	0.487972508591065	0.696629213483146	2.68598e-05
ST4.03ch01	59975162	C	T	8531.44	PGSC0003DMT400058821	PGSC0003DMG400022855	1-D-deoxyxylulose 5-phosphate synthase	0/1	99	108	137	0/1	99	53	186	0.559183673469388	0.778242677824268	1.52374e-05
ST4.03ch01	59975177	G	A	2536.44	PGSC0003DMT400058821	PGSC0003DMG400022855	1-D-deoxyxylulose 5-phosphate synthase	0/1	99	150	94	0/1	99	197	28	0.385245901639344	0.124444444444444	9.10458e-09
ST4.03ch01	59975225	G	T	8202.44	PGSC0003DMT400058821	PGSC0003DMG400022855	1-D-deoxyxylulose 5-phosphate synthase	0/1	99	136	114	0/1	99	54	186	0.456	0.775	6.27585e-11
ST4.03ch01	59975303	T	A	8957.44	PGSC0003DMT400058821	PGSC0003DMG400022855	1-D-deoxyxylulose 5-phosphate synthase	0/1	99	136	127	0/1	99	67	205	0.482889733840304	0.753676470588235	1.32196e-08
ST4.03ch01	59975792	T	C	6805.44	PGSC0003DMT400058821	PGSC0003DMG400022855	1-D-deoxyxylulose 5-phosphate synthase	0/1	99	200	117	0/1	99	130	174	0.369085173501577	0.572368421052632	1.95718e-05
ST4.03ch01	59976009	C	T	5161.44	PGSC0003DMT400058821	PGSC0003DMG400022855	1-D-deoxyxylulose 5-phosphate synthase	0/1	99	162	57	0/1	99	105	152	0.26027397260274	0.591439688715953	6.35597e-11
ST4.03ch01	59976147	A	G	10127.44	PGSC0003DMT400058821	PGSC0003DMG400022855	1-D-deoxyxylulose 5-phosphate synthase	0/1	99	149	156	0/1	99	90	231	0.511475409836066	0.719626168224299	5.10954e-06
ST4.03ch01	59976633	A	C	2664.44	PGSC0003DMT400058821	PGSC0003DMG400022855	1-D-deoxyxylulose 5-phosphate synthase	0/1	99	164	98	0/1	99	241	40	0.374045801526718	0.142348754448399	6.1693e-08
ST4.03ch01	59976883	C	T	5699.44	PGSC0003DMT400058821	PGSC0003DMG400022855	1-D-deoxyxylulose 5-phosphate synthase	0/1	99	165	154	0/1	99	285	101	0.482758620689655	0.261658031088083	1.6603e-07
ST4.03ch01	59976907	G	C	2367.44	PGSC0003DMT400058821	PGSC0003DMG400022855	1-D-deoxyxylulose 5-phosphate synthase	0/1	99	201	106	0/1	99	340	39	0.345276872964169	0.102902374670185	3.64114e-12
ST4.03ch01	59977138	T	C	6281.44	PGSC0003DMT400058821	PGSC0003DMG400022855	1-D-deoxyxylulose 5-phosphate synthase	0/1	99	120	165	0/1	99	247	116	0.578947368421053	0.319559228650138	6.13219e-09
ST4.03ch01	59977180	A	T	6048.44	PGSC0003DMT400058821	PGSC0003DMG400022855	1-D-deoxyxylulose 5-phosphate synthase	0/1	99	173	92	0/1	99	122	155	0.347169811320755	0.55956678700361	3.63311e-05
ST4.03ch01	59977688	A	T	2288.19	PGSC0003DMT400058821	PGSC0003DMG400022855	1-D-deoxyxylulose 5-phosphate synthase	0/1	99	145	94	0/0	99	245	22	0.393305439330544	0.0823970037453183	1.3208e-14
ST4.03ch01	59977724	A	G	2006.44	PGSC0003DMT400058821	PGSC0003DMG400022855	1-D-deoxyxylulose 5-phosphate synthase	0/1	99	164	85	0/1	99	267	35	0.34136546184739	0.115894039735099	2.72631e-08
ST4.03ch01	59977847	A	C	193.19	PGSC0003DMT400058821	PGSC0003DMG400022855	1-D-deoxyxylulose 5-phosphate synthase	0/1	99	52	13	0/0	99	112	2	0.2	0.0175438596491228	0.00102336
ST4.03ch01	59977954	T	A	1070.19	PGSC0003DMT400058821	PGSC0003DMG400022855	1-D-deoxyxylulose 5-phosphate synthase	0/1	99	142	52	0/0	99	291	18	0.268041237113402	0.058252427184466	1.07996e-08
ST4.03ch01	60012061	T	C	3251.44	PGSC0003DMT400058810	PGSC0003DMG400022851	Rapid alkalinization factor 2	0/1	99	263	60	0/1	99	104	93	0.185758513931889	0.472081218274112	1.20763e-09
ST4.03ch01	60012076	A	T	3142.44	PGSC0003DMT400058810	PGSC0003DMG400022851	Rapid alkalinization factor 2	0/1	99	239	54	0/1	99	104	95	0.184300341296928	0.477386934673367	9.43872e-10
ST4.03ch01	60012098	G	A	1564.44	PGSC0003DMT400058810	PGSC0003DMG400022851	Rapid alkalinization factor 2	0/1	99	236	31	0/1	99	135	68	0.116104868913858	0.334975369458128	9.50735e-07
ST4.03ch01	60012100	T	C	1494.44	PGSC0003DMT400058810	PGSC0003DMG400022851	Rapid alkalinization factor 2	0/1	99	246	30	0/1	99	133	69	0.108695652173913	0.341584158415842	7.35388e-08
ST4.03ch01	60012169	T	A	4926.44	PGSC0003DMT400058810	PGSC0003DMG400022851	Rapid alkalinization factor 2	0/1	99	301	86	0/1	99	141	140	0.222222222222222	0.498220640569395	3.80137e-11
ST4.03ch01	60012172	T	A	5159.44	PGSC0003DMT400058810	PGSC0003DMG400022851	Rapid alkalinization factor 2	0/1	99	330	99	0/1	99	146	146	0.230769230769231	0.5	2.34068e-11
ST4.03ch01	60012178	A	T	5718.44	PGSC0003DMT400058810	PGSC0003DMG400022851	Rapid alkalinization factor 2	0/1	99	326	112	0/1	99	144	157	0.255707762557078	0.521594684385382	6.0375e-11
ST4.03ch01	60012190	C	A	11623.44	PGSC0003DMT400058810	PGSC0003DMG400022851	Rapid alkalinization factor 2	0/1	99	183	333	0/1	99	209	115	0.645348837209302	0.354938271604938	6.80252e-14
ST4.03ch01	60012213	C	A	7358.44	PGSC0003DMT400058810	PGSC0003DMG400022851	Rapid alkalinization factor 2	0/1	99	453	151	0/1	99	177	195	0.25	0.524193548387097	2.72341e-15
ST4.03ch01	60012443	T	C	3869.44	PGSC0003DMT400058810	PGSC0003DMG400022851	Rapid alkalinization factor 2	0/1	99	159	65	0/1	99	46	94	0.290178571428571	0.671428571428571	1.7778e-10
ST4.03ch01	60014219	G	C	1942.44	PGSC0003DMT400058822	PGSC0003DMG400022856	Conserved gene of unknown function	0/1	99	51	31	0/1	99	23	47	0.378048780487805	0.671428571428571	0.00553049
ST4.03ch01	60014264	G	A	2288.44	PGSC0003DMT400058822	PGSC0003DMG400022856	Conserved gene of unknown function	0/1	99	88	71	0/1	99	124	35	0.446540880503145	0.220125786163522	0.000705941
ST4.03ch01	60014267	C	A	910.19	PGSC0003DMT400058822	PGSC0003DMG400022856	Conserved gene of unknown function	0/1	99	112	47	0/0	99	152	6	0.29559748427673	0.0379746835443038	2.93728e-08
ST4.03ch01	60014302	T	G	5642.44	PGSC0003DMT400058822	PGSC0003DMG400022856	Conserved gene of unknown function	0/1	99	103	90	0/1	99	46	135	0.466321243523316	0.74585635359116	2.28306e-06
ST4.03ch01	60014345	C	T	4949.44	PGSC0003DMT400058822	PGSC0003DMG400022856	Conserved gene of unknown function	0/1	99	98	73	0/1	99	39	121	0.426900584795322	0.75625	1.15237e-07
ST4.03ch01	60015691	T	G	3520.44	PGSC0003DMT400058822	PGSC0003DMG400022856	Conserved gene of unknown function	0/1	99	71	52	0/1	99	34	72	0.422764227642276	0.679245283018868	0.00224447
ST4.03ch01	60027020	C	T	2141.44	PGSC0003DMT400058812	PGSC0003DMG400022852	Xylosyl transferase	0/1	99	126	41	0/1	99	64	56	0.245508982035928	0.466666666666667	0.00256832
ST4.03ch01	60027044	A	G	3846.44	PGSC0003DMT400058812	PGSC0003DMG400022852	Xylosyl transferase	0/1	99	80	70	0/1	99	37	79	0.466666666666667	0.681034482758621	0.00729341
ST4.03ch01	60027175	G	A	2107.44	PGSC0003DMT400058812	PGSC0003DMG400022852	Xylosyl transferase	0/1	99	70	69	0/1	99	111	27	0.496402877697842	0.195652173913043	9.2787e-06
ST4.03ch01	60027196	A	C	2806.44	PGSC0003DMT400058812	PGSC0003DMG400022852	Xylosyl transferase	0/1	99	81	36	0/1	99	34	67	0.307692307692308	0.663366336633663	1.01748e-05
ST4.03ch01	60027197	T	A	2857.44	PGSC0003DMT400058812	PGSC0003DMG400022852	Xylosyl transferase	0/1	99	79	37	0/1	99	35	69	0.318965517241379	0.663461538461538	2.19348e-05
ST4.03ch01	60027857	G	T	1744.44	PGSC0003DMT400058812	PGSC0003DMG400022852	Xylosyl transferase	0/1	99	49	52	0/1	99	63	22	0.514851485148515	0.258823529411765	0.00736604
ST4.03ch01	60027867	C	A	1698.44	PGSC0003DMT400058812	PGSC0003DMG400022852	Xylosyl transferase	0/1	99	75	27	0/1	99	33	48	0.264705882352941	0.592592592592593	0.00030028
ST4.03ch01	60028238	G	A	7801.44	PGSC0003DMT400058812	PGSC0003DMG400022852	Xylosyl transferase	0/1	99	122	145	0/1	99	44	155	0.543071161048689	0.778894472361809	6.73197e-06
ST4.03ch01	60028388	T	A	5646.44	PGSC0003DMT400058812	PGSC0003DMG400022852	Xylosyl transferase	0/1	99	189	105	0/1	99	77	125	0.357142857142857	0.618811881188119	8.70447e-07
ST4.03ch01	60028412	T	C	5268.44	PGSC0003DMT400058812	PGSC0003DMG400022852	Xylosyl transferase	0/1	99	200	90	0/1	99	87	122	0.310344827586207	0.583732057416268	1.16196e-07
ST4.03ch01	60028416	C	G	5067.44	PGSC0003DMT400058812	PGSC0003DMG400022852	Xylosyl transferase	0/1	99	188	83	0/1	99	86	119	0.306273062730627	0.580487804878049	2.56063e-07
ST4.03ch01	60201276	G	T	3699.44	PGSC0003DMT400016091	PGSC0003DMG400006289	Isoleucyl-tRNA synthetase	0/1	99	122	60	0/1	99	59	86	0.32967032967033	0.593103448275862	8.94348e-05
ST4.03ch01	60201300	C	T	5176.44	PGSC0003DMT400016091	PGSC0003DMG400006289	Isoleucyl-tRNA synthetase	0/1	99	89	133	0/1	99	119	73	0.599099099099099	0.380208333333333	0.000284171
ST4.03ch01	60201405	T	G	6050.44	PGSC0003DMT400016091	PGSC0003DMG400006289	Isoleucyl-tRNA synthetase	0/1	99	107	148	0/1	99	148	99	0.580392156862745	0.40080971659919	0.00132259
ST4.03ch01	60201434	C	T	5109.44	PGSC0003DMT400016091	PGSC0003DMG400006289	Isoleucyl-tRNA synthetase	0/1	99	152	87	0/1	99	88	128	0.364016736401674	0.592592592592593	6.04554e-05
ST4.03ch01	60201440	G	A	5743.44	PGSC0003DMT400016091	PGSC0003DMG400006289	Isoleucyl-tRNA synthetase	0/1	99	92	145	0/1	99	133	87	0.611814345991561	0.395454545454545	0.000148447
ST4.03ch01	60201598	C	T	2599.44	PGSC0003DMT400016091	PGSC0003DMG400006289	Isoleucyl-tRNA synthetase	0/1	99	86	26	0/1	99	46	69	0.232142857142857	0.6	1.67747e-06
ST4.03ch01	60202034	C	T	3091.44	PGSC0003DMT400016091	PGSC0003DMG400006289	Isoleucyl-tRNA synthetase	0/1	99	29	80	0/1	99	85	42	0.73394495412844	0.330708661417323	5.86515e-08
ST4.03ch01	60202661	T	C	1638.44	PGSC0003DMT400016091	PGSC0003DMG400006289	Isoleucyl-tRNA synthetase	0/1	99	80	25	0/1	99	59	52	0.238095238095238	0.468468468468468	0.00840659
ST4.03ch01	60209040	G	A	1977.44	PGSC0003DMT400016091	PGSC0003DMG400006289	Isoleucyl-tRNA synthetase	0/1	99	53	19	0/1	99	37	53	0.263888888888889	0.588888888888889	0.000882081
ST4.03ch01	60209041	T	A	2009.44	PGSC0003DMT400016091	PGSC0003DMG400006289	Isoleucyl-tRNA synthetase	0/1	99	55	20	0/1	99	34	54	0.266666666666667	0.613636363636364	0.000294304
ST4.03ch01	60209061	C	A	1459.44	PGSC0003DMT400016091	PGSC0003DMG400006289	Isoleucyl-tRNA synthetase	0/1	99	53	44	0/1	99	97	21	0.45360824742268	0.177966101694915	0.000396973
ST4.03ch01	60209583	T	C	1952.44	PGSC0003DMT400016091	PGSC0003DMG400006289	Isoleucyl-tRNA synthetase	0/1	99	69	63	0/1	99	91	28	0.477272727272727	0.235294117647059	0.00161571
ST4.03ch01	60215641	T	C	1846.44	PGSC0003DMT400016091	PGSC0003DMG400006289	Isoleucyl-tRNA synthetase	0/1	99	46	50	0/1	99	73	20	0.520833333333333	0.21505376344086	0.000547854
ST4.03ch01	60215680	G	T	1570.44	PGSC0003DMT400016091	PGSC0003DMG400006289	Isoleucyl-tRNA synthetase	0/1	99	47	45	0/1	99	85	23	0.489130434782609	0.212962962962963	0.00112078
ST4.03ch01	60215836	T	C	1822.44	PGSC0003DMT400016091	PGSC0003DMG400006289	Isoleucyl-tRNA synthetase	0/1	99	55	13	0/1	99	38	66	0.191176470588235	0.634615384615385	7.63462e-07
ST4.03ch01	60215871	C	T	413.19	PGSC0003DMT400016091	PGSC0003DMG400006289	Isoleucyl-tRNA synthetase	0/1	99	25	17	0/0	29	75	8	0.404761904761905	0.0963855421686747	0.00198113
ST4.03ch01	60215885	C	T	1255.44	PGSC0003DMT400016091	PGSC0003DMG400006289	Isoleucyl-tRNA synthetase	0/1	97	28	7	0/1	99	28	42	0.2	0.6	0.00276314
ST4.03ch01	60216467	T	A	489.6	PGSC0003DMT400016091	PGSC0003DMG400006289	Isoleucyl-tRNA synthetase	0/1	99	15	19	0/1	13	55	6	0.558823529411765	0.0983606557377049	0.000128066
ST4.03ch01	60239651	C	T	2055.44	PGSC0003DMT400016056	PGSC0003DMG400006276	NtPRp27	0/1	99	137	26	0/1	99	116	65	0.159509202453988	0.359116022099448	0.000720497
ST4.03ch01	60239667	A	G	5225.44	PGSC0003DMT400016056	PGSC0003DMG400006276	NtPRp27	0/1	99	174	64	0/1	99	145	144	0.26890756302521	0.498269896193772	4.52118e-06
ST4.03ch01	60239668	C	T	4949.44	PGSC0003DMT400016056	PGSC0003DMG400006276	NtPRp27	0/1	99	177	63	0/1	99	155	138	0.2625	0.47098976109215	3.33786e-05
ST4.03ch01	60239682	C	G	7596.44	PGSC0003DMT400016056	PGSC0003DMG400006276	NtPRp27	0/1	99	202	107	0/1	99	157	210	0.346278317152104	0.572207084468665	4.75961e-07
ST4.03ch01	60239749	G	A	16822.44	PGSC0003DMT400016056	PGSC0003DMG400006276	NtPRp27	0/1	99	188	262	0/1	99	161	389	0.582222222222222	0.707272727272727	0.00107374
ST4.03ch01	60239752	T	C	16921.44	PGSC0003DMT400016056	PGSC0003DMG400006276	NtPRp27	0/1	99	192	262	0/1	99	154	392	0.577092511013216	0.717948717948718	0.000136884
ST4.03ch01	60239782	C	T	17310.44	PGSC0003DMT400016056	PGSC0003DMG400006276	NtPRp27	0/1	99	192	284	0/1	99	144	362	0.596638655462185	0.715415019762846	0.00191907
ST4.03ch01	60239917	C	T	33367.44	PGSC0003DMT400016056	PGSC0003DMG400006276	NtPRp27	0/1	99	332	569	0/1	99	213	648	0.631520532741398	0.752613240418119	2.86367e-06
ST4.03ch01	60239950	T	C	22260.44	PGSC0003DMT400016056	PGSC0003DMG400006276	NtPRp27	0/1	99	275	357	0/1	99	187	423	0.564873417721519	0.69344262295082	0.000121395
ST4.03ch01	60240200	C	T	17858.44	PGSC0003DMT400016056	PGSC0003DMG400006276	NtPRp27	0/1	99	193	266	0/1	99	137	354	0.579520697167756	0.720977596741344	0.000165353
ST4.03ch01	60240215	T	C	18886.44	PGSC0003DMT400016056	PGSC0003DMG400006276	NtPRp27	0/1	99	179	276	0/1	99	131	380	0.606593406593407	0.743639921722113	0.000219529
ST4.03ch01	60240227	G	A	8529.44	PGSC0003DMT400016056	PGSC0003DMG400006276	NtPRp27	0/1	99	135	115	0/1	99	90	156	0.46	0.634146341463415	0.00209805
ST4.03ch01	60240269	A	T	6809.44	PGSC0003DMT400016056	PGSC0003DMG400006276	NtPRp27	0/1	99	114	94	0/1	99	84	137	0.451923076923077	0.619909502262443	0.00921833
ST4.03ch01	60240286	A	G	11434.44	PGSC0003DMT400016056	PGSC0003DMG400006276	NtPRp27	0/1	99	139	153	0/1	99	96	224	0.523972602739726	0.7	0.000297357
ST4.03ch01	60240317	A	G	14831.44	PGSC0003DMT400016056	PGSC0003DMG400006276	NtPRp27	0/1	99	129	206	0/1	99	98	313	0.614925373134328	0.761557177615572	0.000560822
ST4.03ch01	60240404	C	T	10611.44	PGSC0003DMT400016056	PGSC0003DMG400006276	NtPRp27	0/1	99	117	151	0/1	99	76	215	0.563432835820896	0.738831615120275	0.000491506
ST4.03ch01	60240407	C	T	11942.44	PGSC0003DMT400016056	PGSC0003DMG400006276	NtPRp27	0/1	99	108	164	0/1	99	59	237	0.602941176470588	0.800675675675676	1.67993e-05
ST4.03ch01	60240464	G	A	17461.19	PGSC0003DMT400016056	PGSC0003DMG400006276	NtPRp27	0/1	99	83	269	1/1	99	35	354	0.764204545454545	0.910025706940874	4.12275e-06
ST4.03ch01	60240557	T	G	19021.44	PGSC0003DMT400016056	PGSC0003DMG400006276	NtPRp27	0/1	99	107	311	0/1	99	71	399	0.744019138755981	0.848936170212766	0.00213388
ST4.03ch01	60246411	G	T	147.19	PGSC0003DMT400016057	PGSC0003DMG400006277	F-box family protein	0/0	93	41	0	0/1	99	13	6	0	0.315789473684211	0.00772778
ST4.03ch01	60303401	T	C	2325.44	PGSC0003DMT400016119	PGSC0003DMG400006301	Translocase of chloroplast 159, chloroplastic	0/1	99	105	39	0/1	99	64	61	0.270833333333333	0.488	0.00577272
ST4.03ch01	60303405	T	C	2492.44	PGSC0003DMT400016119	PGSC0003DMG400006301	Translocase of chloroplast 159, chloroplastic	0/1	99	111	41	0/1	99	64	64	0.269736842105263	0.5	0.00221147
ST4.03ch01	60303509	G	C	1148.44	PGSC0003DMT400016119	PGSC0003DMG400006301	Translocase of chloroplast 159, chloroplastic	0/1	99	63	44	0/1	99	92	15	0.411214953271028	0.14018691588785	0.000397143
ST4.03ch01	60303616	C	T	2185.44	PGSC0003DMT400016119	PGSC0003DMG400006301	Translocase of chloroplast 159, chloroplastic	0/1	99	64	61	0/1	99	103	34	0.488	0.248175182481752	0.00140161
ST4.03ch01	60303947	A	T	1999.44	PGSC0003DMT400016119	PGSC0003DMG400006301	Translocase of chloroplast 159, chloroplastic	0/1	99	30	53	0/1	99	53	27	0.63855421686747	0.3375	0.00292761
ST4.03ch01	60304007	C	A	1981.44	PGSC0003DMT400016119	PGSC0003DMG400006301	Translocase of chloroplast 159, chloroplastic	0/1	99	55	20	0/1	99	33	60	0.266666666666667	0.645161290322581	5.00844e-05
ST4.03ch01	60305089	G	A	372.19	PGSC0003DMT400016119	PGSC0003DMG400006301	Translocase of chloroplast 159, chloroplastic	0/1	99	25	16	0/0	37	45	3	0.390243902439024	0.0625	0.00352354
ST4.03ch01	60305906	G	C	455.19	PGSC0003DMT400016119	PGSC0003DMG400006301	Translocase of chloroplast 159, chloroplastic	0/0	30	17	0	0/1	99	6	14	0	0.7	0.000209601
ST4.03ch01	60305918	G	A	372.19	PGSC0003DMT400016119	PGSC0003DMG400006301	Translocase of chloroplast 159, chloroplastic	0/0	36	18	0	0/1	99	7	13	0	0.65	0.000445613
ST4.03ch01	60305921	T	A	430.54	PGSC0003DMT400016119	PGSC0003DMG400006301	Translocase of chloroplast 159, chloroplastic	0/1	15	2	14	0/1	88	15	4	0.875	0.210526315789474	0.00251458
ST4.03ch01	60413532	T	C	490.44	PGSC0003DMT400016060	PGSC0003DMG400006280	Receptor protein kinase CLAVATA1	0/1	49	37	6	0/1	99	13	17	0.13953488372093	0.566666666666667	0.00393333
ST4.03ch01	60413535	A	G	490.44	PGSC0003DMT400016060	PGSC0003DMG400006280	Receptor protein kinase CLAVATA1	0/1	46	39	5	0/1	99	11	17	0.113636363636364	0.607142857142857	0.000430205
ST4.03ch01	60414203	A	T	1053.44	PGSC0003DMT400016060	PGSC0003DMG400006280	Receptor protein kinase CLAVATA1	0/1	99	19	30	0/1	99	41	11	0.612244897959184	0.211538461538462	0.00111931
ST4.03ch01	60414206	T	A	997.44	PGSC0003DMT400016060	PGSC0003DMG400006280	Receptor protein kinase CLAVATA1	0/1	99	43	11	0/1	99	23	31	0.203703703703704	0.574074074074074	0.00271438
ST4.03ch01	60414209	T	A	1748.44	PGSC0003DMT400016060	PGSC0003DMG400006280	Receptor protein kinase CLAVATA1	0/1	99	34	23	0/1	99	14	42	0.403508771929825	0.75	0.00449133
ST4.03ch01	60414303	C	G	584.44	PGSC0003DMT400016060	PGSC0003DMG400006280	Receptor protein kinase CLAVATA1	0/1	99	54	11	0/1	99	20	20	0.169230769230769	0.5	0.00650575
ST4.03ch01	60439635	G	A	1160.44	PGSC0003DMT400016102	PGSC0003DMG400006294	Clasp	0/1	99	10	32	0/1	99	40	12	0.761904761904762	0.230769230769231	1.73566e-05
ST4.03ch01	60439713	G	A	414.02	PGSC0003DMT400016102	PGSC0003DMG400006294	Clasp	0/1	99	24	17	0/0	8	45	4	0.414634146341463	0.0816326530612245	0.00499593
ST4.03ch01	60440137	T	C	847.44	PGSC0003DMT400016102	PGSC0003DMG400006294	Clasp	0/1	99	28	6	0/1	99	14	28	0.176470588235294	0.666666666666667	0.00060365
ST4.03ch01	60440701	G	A	617.44	PGSC0003DMT400016102	PGSC0003DMG400006294	Clasp	0/1	52	34	4	0/1	99	13	19	0.105263157894737	0.59375	0.000621223
ST4.03ch01	60440707	G	A	461.44	PGSC0003DMT400016102	PGSC0003DMG400006294	Clasp	0/1	58	31	4	0/1	99	11	15	0.114285714285714	0.576923076923077	0.00336506
ST4.03ch01	60512224	G	A	255.19	PGSC0003DMT400016069	PGSC0003DMG400006283	Multidrug resistance-associated protein 2, 6 (Mrp2, 6), abc-transoprter	0/1	62	2	10	0/0	30	12	0	0.833333333333333	0	0.00145966
ST4.03ch01	60512986	T	C	391.19	PGSC0003DMT400016069	PGSC0003DMG400006283	Multidrug resistance-associated protein 2, 6 (Mrp2, 6), abc-transoprter	0/0	63	31	1	0/1	99	19	17	0.03125	0.472222222222222	0.000624537
ST4.03ch01	60513713	G	C	530.44	PGSC0003DMT400016069	PGSC0003DMG400006283	Multidrug resistance-associated protein 2, 6 (Mrp2, 6), abc-transoprter	0/1	42	58	8	0/1	99	28	20	0.121212121212121	0.416666666666667	0.00605312
ST4.03ch01	60514625	C	T	1823.44	PGSC0003DMT400016069	PGSC0003DMG400006283	Multidrug resistance-associated protein 2, 6 (Mrp2, 6), abc-transoprter	0/1	99	63	59	0/1	99	80	24	0.483606557377049	0.230769230769231	0.0019912
ST4.03ch01	60514821	G	A	1497.44	PGSC0003DMT400016069	PGSC0003DMG400006283	Multidrug resistance-associated protein 2, 6 (Mrp2, 6), abc-transoprter	0/1	99	99	18	0/1	99	62	53	0.153846153846154	0.460869565217391	2.08612e-05
ST4.03ch01	60515423	G	A	959.02	PGSC0003DMT400016069	PGSC0003DMG400006283	Multidrug resistance-associated protein 2, 6 (Mrp2, 6), abc-transoprter	0/0	8	64	6	0/1	99	44	38	0.0857142857142857	0.463414634146341	1.23844e-05
ST4.03ch01	60515470	G	T	895.44	PGSC0003DMT400016069	PGSC0003DMG400006283	Multidrug resistance-associated protein 2, 6 (Mrp2, 6), abc-transoprter	0/1	48	57	8	0/1	99	39	35	0.123076923076923	0.472972972972973	0.000242088
ST4.03ch01	60515736	G	T	3328.44	PGSC0003DMT400016069	PGSC0003DMG400006283	Multidrug resistance-associated protein 2, 6 (Mrp2, 6), abc-transoprter	0/1	99	47	93	0/1	99	56	39	0.664285714285714	0.410526315789474	0.00301115
ST4.03ch01	60515804	G	A	4583.19	PGSC0003DMT400016069	PGSC0003DMG400006283	Multidrug resistance-associated protein 2, 6 (Mrp2, 6), abc-transoprter	0/1	99	26	82	1/1	99	3	79	0.759259259259259	0.963414634146341	0.00147273
ST4.03ch01	60515814	A	G	4677.19	PGSC0003DMT400016069	PGSC0003DMG400006283	Multidrug resistance-associated protein 2, 6 (Mrp2, 6), abc-transoprter	0/1	99	29	81	1/1	77	6	80	0.736363636363636	0.930232558139535	0.0079825
ST4.03ch01	60515820	T	A	4688.19	PGSC0003DMT400016069	PGSC0003DMG400006283	Multidrug resistance-associated protein 2, 6 (Mrp2, 6), abc-transoprter	0/1	99	33	84	1/1	44	8	83	0.717948717948718	0.912087912087912	0.00629101
ST4.03ch01	60515825	T	C	1014.44	PGSC0003DMT400016069	PGSC0003DMG400006283	Multidrug resistance-associated protein 2, 6 (Mrp2, 6), abc-transoprter	0/1	99	94	18	0/1	99	50	33	0.160714285714286	0.397590361445783	0.004391
ST4.03ch01	60515902	G	T	1937.44	PGSC0003DMT400016069	PGSC0003DMG400006283	Multidrug resistance-associated protein 2, 6 (Mrp2, 6), abc-transoprter	0/1	99	122	27	0/1	99	79	69	0.181208053691275	0.466216216216216	8.33028e-06
ST4.03ch01	60515922	G	T	2315.44	PGSC0003DMT400016069	PGSC0003DMG400006283	Multidrug resistance-associated protein 2, 6 (Mrp2, 6), abc-transoprter	0/1	99	87	67	0/1	99	117	29	0.435064935064935	0.198630136986301	0.000377262
ST4.03ch01	60515931	A	T	1842.44	PGSC0003DMT400016069	PGSC0003DMG400006283	Multidrug resistance-associated protein 2, 6 (Mrp2, 6), abc-transoprter	0/1	99	87	58	0/1	99	132	28	0.4	0.175	0.000396596
ST4.03ch01	60515969	T	C	2132.44	PGSC0003DMT400016069	PGSC0003DMG400006283	Multidrug resistance-associated protein 2, 6 (Mrp2, 6), abc-transoprter	0/1	99	140	30	0/1	99	92	62	0.176470588235294	0.402597402597403	0.000244243
ST4.03ch01	60515971	G	C	2090.44	PGSC0003DMT400016069	PGSC0003DMG400006283	Multidrug resistance-associated protein 2, 6 (Mrp2, 6), abc-transoprter	0/1	99	142	30	0/1	99	93	66	0.174418604651163	0.415094339622642	7.18706e-05
ST4.03ch01	60516184	T	C	2838.44	PGSC0003DMT400016069	PGSC0003DMG400006283	Multidrug resistance-associated protein 2, 6 (Mrp2, 6), abc-transoprter	0/1	99	145	36	0/1	99	78	92	0.198895027624309	0.541176470588235	4.45726e-09
ST4.03ch01	60516197	C	T	2358.44	PGSC0003DMT400016069	PGSC0003DMG400006283	Multidrug resistance-associated protein 2, 6 (Mrp2, 6), abc-transoprter	0/1	99	110	82	0/1	99	142	27	0.427083333333333	0.159763313609467	1.83568e-06
ST4.03ch01	60516217	G	A	2004.44	PGSC0003DMT400016069	PGSC0003DMG400006283	Multidrug resistance-associated protein 2, 6 (Mrp2, 6), abc-transoprter	0/1	99	146	27	0/1	99	102	71	0.15606936416185	0.410404624277457	1.10406e-05
ST4.03ch01	60516767	G	T	2156.44	PGSC0003DMT400016069	PGSC0003DMG400006283	Multidrug resistance-associated protein 2, 6 (Mrp2, 6), abc-transoprter	0/1	99	80	63	0/1	99	106	27	0.440559440559441	0.203007518796992	0.000844526
ST4.03ch01	60516782	A	T	2225.44	PGSC0003DMT400016069	PGSC0003DMG400006283	Multidrug resistance-associated protein 2, 6 (Mrp2, 6), abc-transoprter	0/1	99	72	72	0/1	99	109	21	0.5	0.161538461538462	2.34062e-07
ST4.03ch01	60516800	C	T	1772.44	PGSC0003DMT400016069	PGSC0003DMG400006283	Multidrug resistance-associated protein 2, 6 (Mrp2, 6), abc-transoprter	0/1	99	141	22	0/1	99	98	70	0.134969325153374	0.416666666666667	7.68124e-07
ST4.03ch01	60516836	C	T	5144.44	PGSC0003DMT400016069	PGSC0003DMG400006283	Multidrug resistance-associated protein 2, 6 (Mrp2, 6), abc-transoprter	0/1	99	58	132	0/1	99	85	70	0.694736842105263	0.451612903225806	0.000202713
ST4.03ch01	60517031	C	T	1474.44	PGSC0003DMT400016069	PGSC0003DMG400006283	Multidrug resistance-associated protein 2, 6 (Mrp2, 6), abc-transoprter	0/1	99	136	21	0/1	99	81	48	0.133757961783439	0.372093023255814	0.000124569
ST4.03ch01	60517688	A	T	1845.44	PGSC0003DMT400016069	PGSC0003DMG400006283	Multidrug resistance-associated protein 2, 6 (Mrp2, 6), abc-transoprter	0/1	99	140	34	0/1	99	66	55	0.195402298850575	0.454545454545455	0.000103042
ST4.03ch01	60517757	A	G	1843.44	PGSC0003DMT400016069	PGSC0003DMG400006283	Multidrug resistance-associated protein 2, 6 (Mrp2, 6), abc-transoprter	0/1	99	188	45	0/1	99	90	55	0.1931330472103	0.379310344827586	0.00218194
ST4.03ch01	60517811	C	A	1593.44	PGSC0003DMT400016069	PGSC0003DMG400006283	Multidrug resistance-associated protein 2, 6 (Mrp2, 6), abc-transoprter	0/1	99	200	29	0/1	99	129	65	0.126637554585153	0.335051546391753	1.65811e-05
ST4.03ch01	60517827	A	C	1294.41	PGSC0003DMT400016069	PGSC0003DMG400006283	Multidrug resistance-associated protein 2, 6 (Mrp2, 6), abc-transoprter	0/0	3	207	24	0/1	99	132	57	0.103896103896104	0.301587301587302	2.09865e-05
ST4.03ch01	60517853	A	G	1011.44	PGSC0003DMT400016069	PGSC0003DMG400006283	Multidrug resistance-associated protein 2, 6 (Mrp2, 6), abc-transoprter	0/1	50	204	26	0/1	99	132	47	0.11304347826087	0.262569832402235	0.00257406
ST4.03ch01	60517860	A	G	1426.44	PGSC0003DMT400016069	PGSC0003DMG400006283	Multidrug resistance-associated protein 2, 6 (Mrp2, 6), abc-transoprter	0/1	99	201	32	0/1	99	123	49	0.137339055793991	0.284883720930233	0.00596472
ST4.03ch01	60517865	A	G	1561.44	PGSC0003DMT400016069	PGSC0003DMG400006283	Multidrug resistance-associated protein 2, 6 (Mrp2, 6), abc-transoprter	0/1	99	204	34	0/1	99	123	50	0.142857142857143	0.289017341040462	0.0069529
ST4.03ch01	60517922	A	C	2685.44	PGSC0003DMT400016069	PGSC0003DMG400006283	Multidrug resistance-associated protein 2, 6 (Mrp2, 6), abc-transoprter	0/1	99	130	41	0/1	99	75	69	0.239766081871345	0.479166666666667	0.000318166
ST4.03ch01	60518060	C	G	4515.44	PGSC0003DMT400016069	PGSC0003DMG400006283	Multidrug resistance-associated protein 2, 6 (Mrp2, 6), abc-transoprter	0/1	99	139	133	0/1	99	137	53	0.488970588235294	0.278947368421053	0.00018814
ST4.03ch01	60518083	G	A	3018.44	PGSC0003DMT400016069	PGSC0003DMG400006283	Multidrug resistance-associated protein 2, 6 (Mrp2, 6), abc-transoprter	0/1	99	262	66	0/1	99	150	89	0.201219512195122	0.372384937238494	0.00030553
ST4.03ch01	60518167	T	C	3169.44	PGSC0003DMT400016069	PGSC0003DMG400006283	Multidrug resistance-associated protein 2, 6 (Mrp2, 6), abc-transoprter	0/1	99	248	47	0/1	99	120	110	0.159322033898305	0.478260869565217	7.40508e-13
ST4.03ch01	60518311	T	C	4009.44	PGSC0003DMT400016069	PGSC0003DMG400006283	Multidrug resistance-associated protein 2, 6 (Mrp2, 6), abc-transoprter	0/1	99	440	81	0/1	99	189	131	0.155470249520154	0.409375	2.22616e-13
ST4.03ch01	60518430	G	A	7042.44	PGSC0003DMT400016069	PGSC0003DMG400006283	Multidrug resistance-associated protein 2, 6 (Mrp2, 6), abc-transoprter	0/1	99	315	250	0/1	99	304	65	0.442477876106195	0.176151761517615	3.77971e-15
ST4.03ch01	60518572	C	G	708.19	PGSC0003DMT400016069	PGSC0003DMG400006283	Multidrug resistance-associated protein 2, 6 (Mrp2, 6), abc-transoprter	0/1	99	200	42	0/0	99	161	4	0.173553719008264	0.0242424242424242	3.31148e-05
ST4.03ch01	60521068	C	A	1258.44	PGSC0003DMT400016115	PGSC0003DMG400006298	Serine/arginine rich splicing factor	0/1	99	22	39	0/1	99	33	12	0.639344262295082	0.266666666666667	0.003216
ST4.03ch01	60521098	C	A	631.44	PGSC0003DMT400016115	PGSC0003DMG400006298	Serine/arginine rich splicing factor	0/1	86	80	10	0/1	99	26	21	0.111111111111111	0.446808510638298	0.000580801
ST4.03ch01	60521106	G	C	647.44	PGSC0003DMT400016115	PGSC0003DMG400006298	Serine/arginine rich splicing factor	0/1	95	74	11	0/1	99	26	23	0.129411764705882	0.469387755102041	0.000640495
ST4.03ch01	60521107	G	T	597.44	PGSC0003DMT400016115	PGSC0003DMG400006298	Serine/arginine rich splicing factor	0/1	96	76	13	0/1	99	27	21	0.146067415730337	0.4375	0.00518165
ST4.03ch01	60521120	C	T	1572.44	PGSC0003DMT400016115	PGSC0003DMG400006298	Serine/arginine rich splicing factor	0/1	99	36	56	0/1	99	34	14	0.608695652173913	0.291666666666667	0.00878644
ST4.03ch01	60521158	A	G	1714.44	PGSC0003DMT400016115	PGSC0003DMG400006298	Serine/arginine rich splicing factor	0/1	99	62	33	0/1	99	16	36	0.347368421052632	0.692307692307692	0.00150894
ST4.03ch01	60521171	T	G	1161.44	PGSC0003DMT400016115	PGSC0003DMG400006298	Serine/arginine rich splicing factor	0/1	99	46	42	0/1	34	43	5	0.477272727272727	0.104166666666667	0.000285086
ST4.03ch01	60521232	C	T	613.44	PGSC0003DMT400016115	PGSC0003DMG400006298	Serine/arginine rich splicing factor	0/1	99	62	11	0/1	99	27	21	0.150684931506849	0.4375	0.00927729
ST4.03ch01	60526884	T	G	883.44	PGSC0003DMT400016115	PGSC0003DMG400006298	Serine/arginine rich splicing factor	0/1	99	15	34	0/1	99	18	6	0.693877551020408	0.25	0.00671297
ST4.03ch01	60547689	G	A	939.44	PGSC0003DMT400016072	PGSC0003DMG401006284	Squamosa promoter-binding protein	0/1	81	40	6	0/1	99	9	26	0.130434782608696	0.742857142857143	2.4368e-06
ST4.03ch01	60547692	T	C	860.21	PGSC0003DMT400016072	PGSC0003DMG401006284	Squamosa promoter-binding protein	0/0	7	42	5	0/1	99	9	25	0.106382978723404	0.735294117647059	5.11495e-07
ST4.03ch01	60547694	G	C	819.71	PGSC0003DMT400016072	PGSC0003DMG401006284	Squamosa promoter-binding protein	0/0	5	40	4	0/1	99	9	25	0.0909090909090909	0.735294117647059	3.17608e-07
ST4.03ch01	60548517	G	A	217.19	PGSC0003DMT400016072	PGSC0003DMG401006284	Squamosa promoter-binding protein	0/1	99	38	11	0/0	99	53	0	0.224489795918367	0	0.00299209
ST4.03ch01	60553702	T	C	1364.44	PGSC0003DMT400016072	PGSC0003DMG401006284	Squamosa promoter-binding protein	0/1	99	32	15	0/1	99	14	43	0.319148936170213	0.754385964912281	0.000322996
ST4.03ch01	60553822	G	A	1448.44	PGSC0003DMT400016072	PGSC0003DMG401006284	Squamosa promoter-binding protein	0/1	99	38	21	0/1	99	15	34	0.355932203389831	0.693877551020408	0.00772615
ST4.03ch01	60553970	A	G	632.44	PGSC0003DMT400016072	PGSC0003DMG401006284	Squamosa promoter-binding protein	0/1	99	31	5	0/1	99	11	17	0.138888888888889	0.607142857142857	0.00274671
ST4.03ch01	60553991	G	A	212.19	PGSC0003DMT400016072	PGSC0003DMG401006284	Squamosa promoter-binding protein	0/1	99	24	9	0/0	78	37	0	0.272727272727273	0	0.00829348
ST4.03ch01	60554003	A	G	346.19	PGSC0003DMT400016072	PGSC0003DMG401006284	Squamosa promoter-binding protein	0/1	99	16	16	0/0	87	42	0	0.5	0	5.38348e-06
ST4.03ch01	60554971	T	C	248.19	PGSC0003DMT400016077	PGSC0003DMG402006284	Gene of unknown function	0/1	99	77	18	0/0	99	75	1	0.189473684210526	0.0131578947368421	0.00260302
ST4.03ch01	60554993	G	A	3064.44	PGSC0003DMT400016077	PGSC0003DMG402006284	Gene of unknown function	0/1	99	73	51	0/1	99	35	70	0.411290322580645	0.666666666666667	0.00235067
ST4.03ch01	60555273	G	A	2696.44	PGSC0003DMT400016077	PGSC0003DMG402006284	Gene of unknown function	0/1	99	90	43	0/1	99	35	59	0.323308270676692	0.627659574468085	0.000224994
ST4.03ch01	60555358	G	A	575.04	PGSC0003DMT400016077	PGSC0003DMG402006284	Gene of unknown function	0/1	99	28	19	0/1	7	36	3	0.404255319148936	0.0769230769230769	0.00718262
ST4.03ch01	60555499	G	A	672.19	PGSC0003DMT400016077	PGSC0003DMG402006284	Gene of unknown function	0/1	99	120	37	0/0	93	107	8	0.235668789808917	0.0695652173913043	0.00393936
ST4.03ch01	60573402	A	C	1851.44	PGSC0003DMT400016081	PGSC0003DMG400006286	WD-repeat protein	0/1	99	26	20	0/1	99	9	49	0.434782608695652	0.844827586206897	0.00052527
ST4.03ch01	60573420	C	T	93.19	PGSC0003DMT400016081	PGSC0003DMG400006286	WD-repeat protein	0/1	99	38	8	0/0	99	66	0	0.173913043478261	0	0.0078069
ST4.03ch01	60579357	G	T	2094.75	PGSC0003DMT400016081	PGSC0003DMG400006286	WD-repeat protein	0/1	99	35	38	1/1	39	5	55	0.520547945205479	0.916666666666667	2.03444e-05
ST4.03ch01	60579763	T	C	1012.44	PGSC0003DMT400016081	PGSC0003DMG400006286	WD-repeat protein	0/1	99	31	17	0/1	38	3	20	0.354166666666667	0.869565217391304	0.00101538
ST4.03ch01	60659913	A	G	1914.44	PGSC0003DMT400081769	PGSC0003DMG400032112	Histone H3.2	0/1	99	324	49	0/1	99	167	67	0.131367292225201	0.286324786324786	0.000142077
ST4.03ch01	60662432	G	A	642.19	PGSC0003DMT400081724	PGSC0003DMG400032093	Conserved gene of unknown function	0/1	99	231	52	0/0	99	197	9	0.183745583038869	0.0436893203883495	6.25395e-05
ST4.03ch01	60662469	G	A	5585.44	PGSC0003DMT400081724	PGSC0003DMG400032093	Conserved gene of unknown function	0/1	99	225	98	0/1	99	95	135	0.303405572755418	0.58695652173913	5.47793e-09
ST4.03ch01	60662483	G	A	5273.44	PGSC0003DMT400081724	PGSC0003DMG400032093	Conserved gene of unknown function	0/1	99	217	95	0/1	99	79	124	0.304487179487179	0.610837438423645	1.48678e-09
ST4.03ch01	60662616	G	T	5488.44	PGSC0003DMT400081724	PGSC0003DMG400032093	Conserved gene of unknown function	0/1	99	209	115	0/1	99	98	126	0.354938271604938	0.5625	8.09636e-05
ST4.03ch01	60662622	T	A	2275.44	PGSC0003DMT400081724	PGSC0003DMG400032093	Conserved gene of unknown function	0/1	99	223	91	0/1	99	187	32	0.289808917197452	0.146118721461187	0.00205159
ST4.03ch01	60662674	A	T	2918.44	PGSC0003DMT400081724	PGSC0003DMG400032093	Conserved gene of unknown function	0/1	99	81	49	0/1	99	40	64	0.376923076923077	0.615384615384615	0.00568556
ST4.03ch01	60725093	G	A	411.44	PGSC0003DMT400081735	PGSC0003DMG400032097	Inosine-uridine preferring nucleoside hydrolase	0/1	99	7	12	0/1	99	43	8	0.631578947368421	0.156862745098039	0.00377514
ST4.03ch01	60725105	G	T	525.44	PGSC0003DMT400081735	PGSC0003DMG400032097	Inosine-uridine preferring nucleoside hydrolase	0/1	99	9	13	0/1	99	46	10	0.590909090909091	0.178571428571429	0.00927036
ST4.03ch01	60730556	C	A	8230.44	PGSC0003DMT400081746	PGSC0003DMG400032101	Histidine-containing phosphotransfer protein	0/1	99	146	273	0/1	99	168	62	0.651551312649165	0.269565217391304	3.29585e-18
ST4.03ch01	60730559	A	C	3813.44	PGSC0003DMT400081746	PGSC0003DMG400032101	Histidine-containing phosphotransfer protein	0/1	99	270	163	0/1	99	210	32	0.376443418013857	0.132231404958678	8.11569e-10
ST4.03ch01	60730626	A	T	6047.44	PGSC0003DMT400081746	PGSC0003DMG400032101	Histidine-containing phosphotransfer protein	0/1	99	462	119	0/1	99	157	169	0.204819277108434	0.51840490797546	5.3981e-19
ST4.03ch01	60730629	A	T	8070.44	PGSC0003DMT400081746	PGSC0003DMG400032101	Histidine-containing phosphotransfer protein	0/1	99	425	173	0/1	99	145	181	0.289297658862876	0.55521472392638	1.12344e-12
ST4.03ch01	60730700	A	T	7014.44	PGSC0003DMT400081746	PGSC0003DMG400032101	Histidine-containing phosphotransfer protein	0/1	99	469	128	0/1	99	191	187	0.214405360134003	0.494708994708995	8.63642e-17
ST4.03ch01	60730916	C	T	12599.44	PGSC0003DMT400081746	PGSC0003DMG400032101	Histidine-containing phosphotransfer protein	0/1	99	199	349	0/1	99	266	138	0.636861313868613	0.341584158415842	7.93798e-17
ST4.03ch01	60731551	T	C	8141.44	PGSC0003DMT400081746	PGSC0003DMG400032101	Histidine-containing phosphotransfer protein	0/1	99	380	134	0/1	99	150	202	0.260700389105058	0.573863636363636	1.22026e-17
ST4.03ch01	60731842	C	T	7151.44	PGSC0003DMT400081746	PGSC0003DMG400032101	Histidine-containing phosphotransfer protein	0/1	99	465	130	0/1	99	171	192	0.218487394957983	0.528925619834711	9.36538e-20
ST4.03ch01	60731954	A	G	12133.44	PGSC0003DMT400081746	PGSC0003DMG400032101	Histidine-containing phosphotransfer protein	0/1	99	267	228	0/1	99	83	198	0.460606060606061	0.704626334519573	6.69046e-09
ST4.03ch01	60731993	G	A	12617.44	PGSC0003DMT400081746	PGSC0003DMG400032101	Histidine-containing phosphotransfer protein	0/1	99	241	246	0/1	99	83	234	0.505133470225873	0.738170347003155	4.21651e-09
ST4.03ch01	60732029	A	G	6535.44	PGSC0003DMT400081746	PGSC0003DMG400032101	Histidine-containing phosphotransfer protein	0/1	99	398	112	0/1	99	159	184	0.219607843137255	0.536443148688047	1.38647e-18
ST4.03ch01	60732062	A	T	6019.44	PGSC0003DMT400081746	PGSC0003DMG400032101	Histidine-containing phosphotransfer protein	0/1	99	335	114	0/1	99	133	155	0.253897550111359	0.538194444444444	2.32764e-12
ST4.03ch01	60732448	C	T	5081.44	PGSC0003DMT400081746	PGSC0003DMG400032101	Histidine-containing phosphotransfer protein	0/1	99	180	161	0/1	99	219	66	0.472140762463343	0.231578947368421	3.68958e-08
ST4.03ch01	60732490	T	G	3842.44	PGSC0003DMT400081746	PGSC0003DMG400032101	Histidine-containing phosphotransfer protein	0/1	99	103	61	0/1	99	52	84	0.371951219512195	0.617647058823529	0.000706523
ST4.03ch01	60743353	C	T	1692.44	PGSC0003DMT400081749	PGSC0003DMG400032102	Type 2 proly 4-hydroxylase	0/1	99	74	56	0/1	99	98	17	0.430769230769231	0.147826086956522	5.85141e-05
ST4.03ch01	60745679	T	C	1913.44	PGSC0003DMT400081749	PGSC0003DMG400032102	Type 2 proly 4-hydroxylase	0/1	99	94	66	0/1	99	115	27	0.4125	0.190140845070423	0.000829991
ST4.03ch01	60748885	C	T	789.02	PGSC0003DMT400081749	PGSC0003DMG400032102	Type 2 proly 4-hydroxylase	0/1	99	46	32	0/0	8	72	6	0.41025641025641	0.0769230769230769	6.07794e-05
ST4.03ch01	60749840	T	C	1785.44	PGSC0003DMT400081749	PGSC0003DMG400032102	Type 2 proly 4-hydroxylase	0/1	99	81	28	0/1	99	44	51	0.256880733944954	0.536842105263158	0.00117708
ST4.03ch01	60810351	T	A	3258.44	PGSC0003DMT400081752	PGSC0003DMG400032104	Conserved gene of unknown function	0/1	99	150	62	0/1	99	51	81	0.292452830188679	0.613636363636364	5.50354e-07
ST4.03ch01	60811971	C	T	14716.19	PGSC0003DMT400081752	PGSC0003DMG400032104	Conserved gene of unknown function	0/1	99	57	258	1/1	99	22	261	0.819047619047619	0.92226148409894	0.00415548
ST4.03ch01	60812002	C	A	5316.44	PGSC0003DMT400081752	PGSC0003DMG400032104	Conserved gene of unknown function	0/1	99	233	73	0/1	99	121	155	0.238562091503268	0.561594202898551	4.22681e-13
ST4.03ch01	60812046	C	A	3722.44	PGSC0003DMT400081752	PGSC0003DMG400032104	Conserved gene of unknown function	0/1	99	104	101	0/1	99	140	56	0.492682926829268	0.285714285714286	0.000663703
ST4.03ch01	60814338	C	G	2176.44	PGSC0003DMT400081752	PGSC0003DMG400032104	Conserved gene of unknown function	0/1	99	72	71	0/1	99	136	21	0.496503496503497	0.133757961783439	1.63864e-09
ST4.03ch01	60838457	C	G	2341.44	PGSC0003DMT400081770	PGSC0003DMG400032113	Conserved gene of unknown function	0/1	99	131	36	0/1	99	102	75	0.215568862275449	0.423728813559322	0.00112132
ST4.03ch01	60838534	G	A	2231.44	PGSC0003DMT400081770	PGSC0003DMG400032113	Conserved gene of unknown function	0/1	99	132	33	0/1	99	100	74	0.2	0.425287356321839	0.000258164
ST4.03ch01	60838590	T	A	409.19	PGSC0003DMT400081770	PGSC0003DMG400032113	Conserved gene of unknown function	0/1	99	98	26	0/0	99	170	6	0.209677419354839	0.0340909090909091	6.66148e-05
ST4.03ch01	60838644	G	T	1049.19	PGSC0003DMT400081770	PGSC0003DMG400032113	Conserved gene of unknown function	0/1	99	157	58	0/0	99	259	14	0.269767441860465	0.0512820512820513	1.50983e-09
ST4.03ch01	60838665	C	T	1621.19	PGSC0003DMT400081770	PGSC0003DMG400032113	Conserved gene of unknown function	0/1	99	213	81	0/0	99	303	25	0.275510204081633	0.0762195121951219	3.8566e-09
ST4.03ch01	60838683	A	G	5966.44	PGSC0003DMT400081770	PGSC0003DMG400032113	Conserved gene of unknown function	0/1	99	243	72	0/1	99	164	203	0.228571428571429	0.553133514986376	1.51563e-15
ST4.03ch01	60838719	A	G	6767.44	PGSC0003DMT400081770	PGSC0003DMG400032113	Conserved gene of unknown function	0/1	99	272	87	0/1	99	229	231	0.242339832869081	0.502173913043478	5.77411e-12
ST4.03ch01	60838722	C	T	6903.44	PGSC0003DMT400081770	PGSC0003DMG400032113	Conserved gene of unknown function	0/1	99	223	84	0/1	99	193	238	0.273615635179153	0.552204176334107	8.74264e-12
ST4.03ch01	60838771	T	C	1260.44	PGSC0003DMT400081770	PGSC0003DMG400032113	Conserved gene of unknown function	0/1	99	439	99	0/1	35	613	73	0.184014869888476	0.106413994169096	0.00247807
ST4.03ch01	60838812	G	A	8577.44	PGSC0003DMT400081770	PGSC0003DMG400032113	Conserved gene of unknown function	0/1	99	420	108	0/1	99	299	290	0.204545454545455	0.492359932088285	4.21499e-21
ST4.03ch01	60838864	G	C	5651.44	PGSC0003DMT400081770	PGSC0003DMG400032113	Conserved gene of unknown function	0/1	99	221	63	0/1	99	203	203	0.221830985915493	0.5	2.05011e-11
ST4.03ch01	60838944	A	C	23540.2	PGSC0003DMT400081770	PGSC0003DMG400032113	Conserved gene of unknown function	1/1	99	22	338	1/1	99	4	465	0.938888888888889	0.991471215351812	0.000543923
ST4.03ch01	60839010	T	G	1707.19	PGSC0003DMT400081770	PGSC0003DMG400032113	Conserved gene of unknown function	0/1	99	340	101	0/0	99	508	15	0.229024943310658	0.0286806883365201	6.81881e-20
ST4.03ch01	60839049	T	C	12503.44	PGSC0003DMT400081770	PGSC0003DMG400032113	Conserved gene of unknown function	0/1	99	248	175	0/1	99	159	328	0.41371158392435	0.673511293634497	1.10497e-12
ST4.03ch01	60839058	G	A	13027.44	PGSC0003DMT400081770	PGSC0003DMG400032113	Conserved gene of unknown function	0/1	99	258	184	0/1	99	155	340	0.416289592760181	0.686868686868687	2.62656e-14
ST4.03ch01	60839206	C	T	4340.44	PGSC0003DMT400081770	PGSC0003DMG400032113	Conserved gene of unknown function	0/1	99	285	61	0/1	99	179	142	0.176300578034682	0.442367601246106	1.61903e-11
ST4.03ch01	60839207	C	T	4202.44	PGSC0003DMT400081770	PGSC0003DMG400032113	Conserved gene of unknown function	0/1	99	284	63	0/1	99	173	143	0.181556195965418	0.45253164556962	1.01727e-11
ST4.03ch01	60839591	A	T	1776.19	PGSC0003DMT400081770	PGSC0003DMG400032113	Conserved gene of unknown function	0/1	99	164	85	0/0	87	126	10	0.34136546184739	0.0735294117647059	7.18416e-08
ST4.03ch01	60864227	A	G	2981.44	PGSC0003DMT400081771	PGSC0003DMG400032114	Conserved gene of unknown function	0/1	99	89	36	0/1	99	20	81	0.288	0.801980198019802	1.71902e-12
ST4.03ch01	60864322	A	G	4632.41	PGSC0003DMT400081771	PGSC0003DMG400032114	Conserved gene of unknown function	0/1	99	27	64	1/1	14	12	111	0.703296703296703	0.902439024390244	0.00455564
ST4.03ch01	60864346	T	C	1614.44	PGSC0003DMT400081771	PGSC0003DMG400032114	Conserved gene of unknown function	0/1	99	31	57	0/1	99	97	16	0.647727272727273	0.141592920353982	1.97605e-11
ST4.03ch01	60864409	A	T	439.19	PGSC0003DMT400081771	PGSC0003DMG400032114	Conserved gene of unknown function	0/1	99	52	21	0/0	99	82	1	0.287671232876712	0.0120481927710843	2.3316e-05
ST4.03ch01	60864472	A	G	2119.75	PGSC0003DMT400081771	PGSC0003DMG400032114	Conserved gene of unknown function	0/1	99	39	25	0/1	10	6	54	0.390625	0.9	2.03641e-07
ST4.03ch01	60864478	G	A	1537.44	PGSC0003DMT400081771	PGSC0003DMG400032114	Conserved gene of unknown function	0/1	99	49	17	0/1	99	13	46	0.257575757575758	0.779661016949153	4.23376e-07
ST4.03ch01	60864484	T	G	2073.44	PGSC0003DMT400081771	PGSC0003DMG400032114	Conserved gene of unknown function	0/1	99	37	32	0/1	99	9	43	0.463768115942029	0.826923076923077	0.00128032
ST4.03ch01	60864498	C	T	1400.44	PGSC0003DMT400081771	PGSC0003DMG400032114	Conserved gene of unknown function	0/1	99	56	21	0/1	99	17	35	0.272727272727273	0.673076923076923	0.000316935
ST4.03ch01	60870718	A	T	622.44	PGSC0003DMT400081754	PGSC0003DMG400032106	RRNA methylase	0/1	49	115	14	0/1	99	56	25	0.108527131782946	0.308641975308642	0.00665449
ST4.03ch01	60870728	C	G	665.44	PGSC0003DMT400081754	PGSC0003DMG400032106	RRNA methylase	0/1	49	119	16	0/1	99	58	29	0.118518518518519	0.333333333333333	0.00273538
ST4.03ch01	60870768	G	A	4099.44	PGSC0003DMT400081754	PGSC0003DMG400032106	RRNA methylase	0/1	99	71	123	0/1	99	65	42	0.634020618556701	0.392523364485981	0.00140494
ST4.03ch01	60870771	T	A	3860.44	PGSC0003DMT400081754	PGSC0003DMG400032106	RRNA methylase	0/1	99	69	114	0/1	99	61	40	0.622950819672131	0.396039603960396	0.00483011
ST4.03ch01	60870791	G	A	1380.44	PGSC0003DMT400081754	PGSC0003DMG400032106	RRNA methylase	0/1	99	150	24	0/1	99	52	43	0.137931034482759	0.452631578947368	1.79989e-06
ST4.03ch01	60870811	G	T	1729.44	PGSC0003DMT400081754	PGSC0003DMG400032106	RRNA methylase	0/1	99	172	32	0/1	99	51	57	0.156862745098039	0.527777777777778	2.0237e-09
ST4.03ch01	60870857	A	T	1937.44	PGSC0003DMT400081754	PGSC0003DMG400032106	RRNA methylase	0/1	99	168	37	0/1	99	59	61	0.180487804878049	0.508333333333333	9.71095e-08
ST4.03ch01	60870891	G	T	771.19	PGSC0003DMT400081754	PGSC0003DMG400032106	RRNA methylase	0/1	99	141	42	0/0	99	108	4	0.229508196721311	0.0357142857142857	8.44737e-05
ST4.03ch01	60870914	C	T	1090.44	PGSC0003DMT400081754	PGSC0003DMG400032106	RRNA methylase	0/1	72	139	18	0/1	99	54	41	0.114649681528662	0.431578947368421	1.17313e-06
ST4.03ch01	60870915	T	G	1027.44	PGSC0003DMT400081754	PGSC0003DMG400032106	RRNA methylase	0/1	75	138	19	0/1	99	55	40	0.121019108280255	0.421052631578947	5.62775e-06
ST4.03ch01	60871012	G	C	828.19	PGSC0003DMT400081754	PGSC0003DMG400032106	RRNA methylase	0/1	99	109	46	0/0	99	94	3	0.296774193548387	0.0309278350515464	1.66943e-06
ST4.03ch01	60871024	A	C	854.19	PGSC0003DMT400081754	PGSC0003DMG400032106	RRNA methylase	0/1	99	98	45	0/0	99	97	4	0.314685314685315	0.0396039603960396	1.9078e-06
ST4.03ch01	60871034	C	T	1757.44	PGSC0003DMT400081754	PGSC0003DMG400032106	RRNA methylase	0/1	99	116	17	0/1	99	30	66	0.12781954887218	0.6875	9.97965e-16
ST4.03ch01	60871112	C	T	883.44	PGSC0003DMT400081754	PGSC0003DMG400032106	RRNA methylase	0/1	98	71	10	0/1	99	31	33	0.123456790123457	0.515625	1.91332e-05
ST4.03ch01	60871144	C	T	1116.44	PGSC0003DMT400081754	PGSC0003DMG400032106	RRNA methylase	0/1	99	80	15	0/1	99	35	35	0.157894736842105	0.5	0.000108317
ST4.03ch01	60873859	A	C	530.44	PGSC0003DMT400081754	PGSC0003DMG400032106	RRNA methylase	0/1	51	54	8	0/1	99	26	19	0.129032258064516	0.422222222222222	0.00983052
ST4.03ch01	60873887	A	T	764.44	PGSC0003DMT400081754	PGSC0003DMG400032106	RRNA methylase	0/1	44	54	7	0/1	99	30	23	0.114754098360656	0.433962264150943	0.00368106
ST4.03ch01	60873900	G	A	2145.44	PGSC0003DMT400081754	PGSC0003DMG400032106	RRNA methylase	0/1	99	43	25	0/1	99	16	47	0.367647058823529	0.746031746031746	0.000540915
ST4.03ch01	60874071	C	T	394.19	PGSC0003DMT400081754	PGSC0003DMG400032106	RRNA methylase	0/1	99	46	18	0/0	99	48	1	0.28125	0.0204081632653061	0.00352208
ST4.03ch01	60874084	G	A	600.44	PGSC0003DMT400081754	PGSC0003DMG400032106	RRNA methylase	0/1	60	48	7	0/1	99	24	20	0.127272727272727	0.454545454545455	0.00736295
ST4.03ch01	60874092	C	T	748.44	PGSC0003DMT400081754	PGSC0003DMG400032106	RRNA methylase	0/1	98	50	7	0/1	99	30	23	0.12280701754386	0.433962264150943	0.0045266
ST4.03ch01	60887497	G	A	1028.44	PGSC0003DMT400081758	PGSC0003DMG400032107	Pyruvate, phosphate dikinase, chloroplastic	0/1	99	95	19	0/1	99	30	28	0.166666666666667	0.482758620689655	0.000585743
ST4.03ch01	60887545	A	T	773.19	PGSC0003DMT400081758	PGSC0003DMG400032107	Pyruvate, phosphate dikinase, chloroplastic	0/1	99	148	43	0/0	99	94	4	0.225130890052356	0.0408163265306122	0.000517651
ST4.03ch01	60887727	T	G	2543.44	PGSC0003DMT400081758	PGSC0003DMG400032107	Pyruvate, phosphate dikinase, chloroplastic	0/1	99	154	31	0/1	99	43	81	0.167567567567568	0.653225806451613	1.25395e-15
ST4.03ch01	60887767	A	G	2536.44	PGSC0003DMT400081758	PGSC0003DMG400032107	Pyruvate, phosphate dikinase, chloroplastic	0/1	99	139	31	0/1	99	41	78	0.182352941176471	0.65546218487395	8.24783e-14
ST4.03ch01	60887937	C	T	2093.44	PGSC0003DMT400081758	PGSC0003DMG400032107	Pyruvate, phosphate dikinase, chloroplastic	0/1	99	153	34	0/1	99	43	58	0.181818181818182	0.574257425742574	3.62955e-09
ST4.03ch01	60887994	G	A	1513.19	PGSC0003DMT400081758	PGSC0003DMG400032107	Pyruvate, phosphate dikinase, chloroplastic	0/1	99	94	62	0/0	99	90	2	0.397435897435897	0.0217391304347826	1.14136e-10
ST4.03ch01	60888267	A	G	906.19	PGSC0003DMT400081758	PGSC0003DMG400032107	Pyruvate, phosphate dikinase, chloroplastic	0/1	99	92	41	0/0	99	86	5	0.308270676691729	0.0549450549450549	6.05194e-05
ST4.03ch01	60888938	G	A	1521.44	PGSC0003DMT400081758	PGSC0003DMG400032107	Pyruvate, phosphate dikinase, chloroplastic	0/1	55	92	11	0/1	99	43	53	0.106796116504854	0.552083333333333	1.27064e-09
ST4.03ch01	60888974	G	A	2068.44	PGSC0003DMT400081758	PGSC0003DMG400032107	Pyruvate, phosphate dikinase, chloroplastic	0/1	99	115	19	0/1	99	47	63	0.141791044776119	0.572727272727273	1.98685e-10
ST4.03ch01	60889091	C	T	663.19	PGSC0003DMT400081758	PGSC0003DMG400032107	Pyruvate, phosphate dikinase, chloroplastic	0/1	99	51	30	0/0	99	63	0	0.37037037037037	0	1.84119e-07
ST4.03ch01	60889455	A	G	2375.44	PGSC0003DMT400081758	PGSC0003DMG400032107	Pyruvate, phosphate dikinase, chloroplastic	0/1	99	91	30	0/1	99	28	69	0.247933884297521	0.711340206185567	1.29981e-09
ST4.03ch01	60889458	A	T	764.19	PGSC0003DMT400081758	PGSC0003DMG400032107	Pyruvate, phosphate dikinase, chloroplastic	0/1	99	82	35	0/0	99	94	2	0.299145299145299	0.0208333333333333	9.01707e-07
ST4.03ch01	60889497	G	A	563.19	PGSC0003DMT400081758	PGSC0003DMG400032107	Pyruvate, phosphate dikinase, chloroplastic	0/1	99	66	28	0/0	99	94	0	0.297872340425532	0	7.24168e-08
ST4.03ch01	60889843	G	T	1059.19	PGSC0003DMT400081758	PGSC0003DMG400032107	Pyruvate, phosphate dikinase, chloroplastic	0/1	99	75	41	0/0	99	88	2	0.353448275862069	0.0222222222222222	5.78254e-08
ST4.03ch01	60889916	G	T	753.19	PGSC0003DMT400081758	PGSC0003DMG400032107	Pyruvate, phosphate dikinase, chloroplastic	0/1	99	65	34	0/0	99	101	2	0.343434343434343	0.0194174757281553	2.96046e-08
ST4.03ch01	60889943	G	A	772.19	PGSC0003DMT400081758	PGSC0003DMG400032107	Pyruvate, phosphate dikinase, chloroplastic	0/1	99	64	33	0/0	99	81	1	0.34020618556701	0.0121951219512195	2.52022e-07
ST4.03ch01	60889949	C	T	2035.44	PGSC0003DMT400081758	PGSC0003DMG400032107	Pyruvate, phosphate dikinase, chloroplastic	0/1	99	68	28	0/1	99	29	47	0.291666666666667	0.618421052631579	0.000652774
ST4.03ch01	60889995	A	G	925.19	PGSC0003DMT400081758	PGSC0003DMG400032107	Pyruvate, phosphate dikinase, chloroplastic	0/1	99	38	34	0/0	52	39	3	0.472222222222222	0.0714285714285714	0.000235202
ST4.03ch01	60890145	T	A	1151.44	PGSC0003DMT400081758	PGSC0003DMG400032107	Pyruvate, phosphate dikinase, chloroplastic	0/1	99	93	20	0/1	99	33	36	0.176991150442478	0.521739130434783	8.59595e-05
ST4.03ch01	60890154	C	T	1910.44	PGSC0003DMT400081758	PGSC0003DMG400032107	Pyruvate, phosphate dikinase, chloroplastic	0/1	99	72	31	0/1	99	26	44	0.300970873786408	0.628571428571429	0.000616675
ST4.03ch01	60890591	T	A	1388.44	PGSC0003DMT400081758	PGSC0003DMG400032107	Pyruvate, phosphate dikinase, chloroplastic	0/1	99	70	24	0/1	99	23	37	0.25531914893617	0.616666666666667	0.000305338
ST4.03ch01	60890954	A	G	1162.44	PGSC0003DMT400081758	PGSC0003DMG400032107	Pyruvate, phosphate dikinase, chloroplastic	0/1	99	76	22	0/1	99	30	34	0.224489795918367	0.53125	0.00183085
ST4.03ch01	60890961	C	G	1231.44	PGSC0003DMT400081758	PGSC0003DMG400032107	Pyruvate, phosphate dikinase, chloroplastic	0/1	99	71	19	0/1	99	26	36	0.211111111111111	0.580645161290323	0.000188351
ST4.03ch01	60891194	A	G	872.19	PGSC0003DMT400081758	PGSC0003DMG400032107	Pyruvate, phosphate dikinase, chloroplastic	0/0	35	57	5	0/1	99	27	30	0.0806451612903226	0.526315789473684	4.28449e-06
ST4.03ch01	60891210	C	T	974.19	PGSC0003DMT400081758	PGSC0003DMG400032107	Pyruvate, phosphate dikinase, chloroplastic	0/0	44	65	5	0/1	99	31	36	0.0714285714285714	0.537313432835821	1.49015e-07
ST4.03ch01	60891242	A	G	1267.44	PGSC0003DMT400081758	PGSC0003DMG400032107	Pyruvate, phosphate dikinase, chloroplastic	0/1	99	54	10	0/1	99	20	39	0.15625	0.661016949152542	1.03194e-06
ST4.03ch01	60891429	G	A	1273.44	PGSC0003DMT400081758	PGSC0003DMG400032107	Pyruvate, phosphate dikinase, chloroplastic	0/1	99	36	16	0/1	99	14	35	0.307692307692308	0.714285714285714	0.00132216
ST4.03ch01	60891546	C	T	845.44	PGSC0003DMT400081758	PGSC0003DMG400032107	Pyruvate, phosphate dikinase, chloroplastic	0/1	99	36	8	0/1	99	19	25	0.181818181818182	0.568181818181818	0.00548788
ST4.03ch01	60891609	C	T	622.44	PGSC0003DMT400081758	PGSC0003DMG400032107	Pyruvate, phosphate dikinase, chloroplastic	0/1	99	49	9	0/1	99	16	19	0.155172413793103	0.542857142857143	0.00263345
ST4.03ch01	60891897	C	T	1278.44	PGSC0003DMT400081758	PGSC0003DMG400032107	Pyruvate, phosphate dikinase, chloroplastic	0/1	99	46	22	0/1	99	13	33	0.323529411764706	0.717391304347826	0.00115853
ST4.03ch01	60892115	A	T	1916.44	PGSC0003DMT400081758	PGSC0003DMG400032107	Pyruvate, phosphate dikinase, chloroplastic	0/1	99	65	29	0/1	99	20	47	0.308510638297872	0.701492537313433	4.90391e-05
ST4.03ch01	60892139	G	A	1920.44	PGSC0003DMT400081758	PGSC0003DMG400032107	Pyruvate, phosphate dikinase, chloroplastic	0/1	99	63	30	0/1	99	26	54	0.32258064516129	0.675	0.000148511
ST4.03ch01	60892205	A	G	1144.44	PGSC0003DMT400081758	PGSC0003DMG400032107	Pyruvate, phosphate dikinase, chloroplastic	0/1	99	35	11	0/1	99	14	29	0.239130434782609	0.674418604651163	0.00107686
ST4.03ch01	60892683	G	A	1230.44	PGSC0003DMT400081758	PGSC0003DMG400032107	Pyruvate, phosphate dikinase, chloroplastic	0/1	99	32	11	0/1	99	11	28	0.255813953488372	0.717948717948718	0.00117013
ST4.03ch01	60892797	A	G	1418.44	PGSC0003DMT400081758	PGSC0003DMG400032107	Pyruvate, phosphate dikinase, chloroplastic	0/1	99	42	16	0/1	99	19	39	0.275862068965517	0.672413793103448	0.000851564
ST4.03ch01	60892812	C	T	1346.44	PGSC0003DMT400081758	PGSC0003DMG400032107	Pyruvate, phosphate dikinase, chloroplastic	0/1	99	41	13	0/1	99	18	40	0.240740740740741	0.689655172413793	7.89311e-05
ST4.03ch01	60894007	G	A	500.44	PGSC0003DMT400081758	PGSC0003DMG400032107	Pyruvate, phosphate dikinase, chloroplastic	0/1	99	18	19	0/1	32	29	4	0.513513513513513	0.121212121212121	0.00987819
ST4.03ch01	60894011	C	T	446.48	PGSC0003DMT400081758	PGSC0003DMG400032107	Pyruvate, phosphate dikinase, chloroplastic	0/1	99	21	19	0/1	19	33	3	0.475	0.0833333333333333	0.00444261
ST4.03ch01	60894054	C	A	346.12	PGSC0003DMT400081758	PGSC0003DMG400032107	Pyruvate, phosphate dikinase, chloroplastic	0/1	99	26	18	0/1	2	44	5	0.409090909090909	0.102040816326531	0.00971371
ST4.03ch01	60894061	G	A	1037.44	PGSC0003DMT400081758	PGSC0003DMG400032107	Pyruvate, phosphate dikinase, chloroplastic	0/1	99	37	9	0/1	99	17	35	0.195652173913043	0.673076923076923	8.50498e-05
ST4.03ch01	60894954	A	G	1074.19	PGSC0003DMT400081758	PGSC0003DMG400032107	Pyruvate, phosphate dikinase, chloroplastic	0/1	99	15	9	1/1	54	1	23	0.375	0.958333333333333	0.000721991
ST4.03ch01	60894974	G	A	493.32	PGSC0003DMT400081758	PGSC0003DMG400032107	Pyruvate, phosphate dikinase, chloroplastic	0/0	1	20	2	0/1	99	8	15	0.0909090909090909	0.652173913043478	0.00276179
ST4.03ch01	60919246	T	C	201.19	PGSC0003DMT400081760	PGSC0003DMG400032108	Conserved gene of unknown function	0/1	99	73	15	0/0	99	56	0	0.170454545454545	0	0.00683102
ST4.03ch01	60919390	T	C	2924.44	PGSC0003DMT400081760	PGSC0003DMG400032108	Conserved gene of unknown function	0/1	99	111	37	0/1	99	53	91	0.25	0.631944444444444	6.72838e-09
ST4.03ch01	60919503	A	T	2647.44	PGSC0003DMT400081760	PGSC0003DMG400032108	Conserved gene of unknown function	0/1	99	120	46	0/1	99	47	59	0.27710843373494	0.556603773584906	0.00021246
ST4.03ch01	60919548	G	T	2824.44	PGSC0003DMT400081760	PGSC0003DMG400032108	Conserved gene of unknown function	0/1	99	112	38	0/1	99	41	73	0.253333333333333	0.640350877192982	4.30383e-08
ST4.03ch01	60919610	T	A	3122.44	PGSC0003DMT400081760	PGSC0003DMG400032108	Conserved gene of unknown function	0/1	99	45	45	0/1	99	18	62	0.5	0.775	0.00411159
ST4.03ch01	60922044	G	T	1545.44	PGSC0003DMT400081760	PGSC0003DMG400032108	Conserved gene of unknown function	0/1	99	39	15	0/1	99	23	46	0.277777777777778	0.666666666666667	0.000640495
ST4.03ch01	60923235	T	C	715.44	PGSC0003DMT400081760	PGSC0003DMG400032108	Conserved gene of unknown function	0/1	70	24	4	0/1	99	14	26	0.142857142857143	0.65	0.00112225
ST4.03ch01	60923722	A	G	144.19	PGSC0003DMT400081760	PGSC0003DMG400032108	Conserved gene of unknown function	0/1	99	17	7	0/0	99	58	1	0.291666666666667	0.0169491525423729	0.00766345
ST4.03ch01	60923755	G	A	1268.44	PGSC0003DMT400081760	PGSC0003DMG400032108	Conserved gene of unknown function	0/1	99	24	7	0/1	99	12	41	0.225806451612903	0.773584905660377	4.85511e-05
ST4.03ch01	60924037	C	T	773.19	PGSC0003DMT400081760	PGSC0003DMG400032108	Conserved gene of unknown function	0/0	31	32	3	0/1	99	17	31	0.0857142857142857	0.645833333333333	1.36797e-05
ST4.03ch01	60945423	G	A	340.19	PGSC0003DMT400081764	PGSC0003DMG400032110	Protein phosphatase 2c	0/1	99	41	19	0/0	81	40	1	0.316666666666667	0.024390243902439	0.00372534
ST4.03ch01	60945539	G	A	1778.44	PGSC0003DMT400081764	PGSC0003DMG400032110	Protein phosphatase 2c	0/1	99	44	24	0/1	99	18	45	0.352941176470588	0.714285714285714	0.00112491
ST4.03ch01	60945551	A	G	433.19	PGSC0003DMT400081764	PGSC0003DMG400032110	Protein phosphatase 2c	0/1	99	53	20	0/0	99	63	2	0.273972602739726	0.0307692307692308	0.00200824
ST4.03ch01	60945641	A	T	1876.44	PGSC0003DMT400081764	PGSC0003DMG400032110	Protein phosphatase 2c	0/1	99	79	27	0/1	99	25	51	0.254716981132075	0.671052631578947	1.98185e-06
ST4.03ch01	60945722	C	T	1781.44	PGSC0003DMT400081764	PGSC0003DMG400032110	Protein phosphatase 2c	0/1	99	46	25	0/1	99	21	48	0.352112676056338	0.695652173913043	0.00117775
ST4.03ch01	60951269	A	G	1060.44	PGSC0003DMT400081764	PGSC0003DMG400032110	Protein phosphatase 2c	0/1	61	31	5	0/1	99	18	33	0.138888888888889	0.647058823529412	9.33451e-05
ST4.03ch01	60951449	C	T	827.44	PGSC0003DMT400081764	PGSC0003DMG400032110	Protein phosphatase 2c	0/1	82	20	5	0/1	99	6	23	0.2	0.793103448275862	0.000655291
ST4.03ch01	61096249	G	T	1690.44	PGSC0003DMT400033238	PGSC0003DMG400012764	Mo25 family protein	0/1	99	53	18	0/1	99	36	54	0.253521126760563	0.6	0.000399712
ST4.03ch01	61096282	G	A	1799.44	PGSC0003DMT400033238	PGSC0003DMG400012764	Mo25 family protein	0/1	99	58	17	0/1	99	25	59	0.226666666666667	0.702380952380952	1.9173e-07
ST4.03ch01	61096570	A	G	2819.19	PGSC0003DMT400033238	PGSC0003DMG400012764	Mo25 family protein	0/1	99	23	33	1/1	53	6	61	0.589285714285714	0.91044776119403	0.00086073
ST4.03ch01	61096781	G	A	474.19	PGSC0003DMT400033238	PGSC0003DMG400012764	Mo25 family protein	0/1	99	33	18	0/0	99	57	3	0.352941176470588	0.05	0.00122933
ST4.03ch01	61099281	C	A	1434.44	PGSC0003DMT400033238	PGSC0003DMG400012764	Mo25 family protein	0/1	99	45	26	0/1	99	10	28	0.366197183098592	0.736842105263158	0.00457154
ST4.03ch01	61102281	A	G	567.44	PGSC0003DMT400033244	PGSC0003DMG400012765	BSD domain-containing protein	0/1	99	29	22	0/1	85	57	8	0.431372549019608	0.123076923076923	0.00396414
ST4.03ch01	61102995	T	C	570.48	PGSC0003DMT400033244	PGSC0003DMG400012765	BSD domain-containing protein	0/1	99	43	26	0/1	19	52	5	0.376811594202899	0.087719298245614	0.00289365
ST4.03ch01	61103097	G	A	1820.44	PGSC0003DMT400033244	PGSC0003DMG400012765	BSD domain-containing protein	0/1	99	65	29	0/1	99	24	47	0.308510638297872	0.661971830985915	0.000264965
ST4.03ch01	61104444	T	C	9437.44	PGSC0003DMT400033268	PGSC0003DMG400012777	BI1	0/1	99	423	298	0/1	99	289	108	0.413314840499307	0.272040302267003	0.000101377
ST4.03ch01	61104492	A	T	5909.44	PGSC0003DMT400033268	PGSC0003DMG400012777	BI1	0/1	99	588	132	0/1	99	204	161	0.183333333333333	0.441095890410959	5.18188e-16
ST4.03ch01	61105149	C	T	12603.44	PGSC0003DMT400033268	PGSC0003DMG400012777	BI1	0/1	99	231	259	0/1	99	97	223	0.528571428571429	0.696875	7.32645e-05
ST4.03ch01	61105161	T	A	12531.44	PGSC0003DMT400033268	PGSC0003DMG400012777	BI1	0/1	99	247	259	0/1	99	108	222	0.511857707509881	0.672727272727273	0.000153202
ST4.03ch01	61105188	A	G	9673.44	PGSC0003DMT400033268	PGSC0003DMG400012777	BI1	0/1	99	256	196	0/1	99	113	192	0.433628318584071	0.629508196721312	7.54045e-06
ST4.03ch01	61105197	A	T	8677.44	PGSC0003DMT400033268	PGSC0003DMG400012777	BI1	0/1	99	252	163	0/1	99	99	174	0.392771084337349	0.637362637362637	4.11405e-08
ST4.03ch01	61105221	T	C	5705.44	PGSC0003DMT400033268	PGSC0003DMG400012777	BI1	0/1	99	231	101	0/1	99	111	115	0.30421686746988	0.508849557522124	6.40759e-05
ST4.03ch01	61105232	G	A	3722.44	PGSC0003DMT400033268	PGSC0003DMG400012777	BI1	0/1	99	237	61	0/1	99	107	84	0.204697986577181	0.43979057591623	3.5518e-06
ST4.03ch01	61106237	C	T	9743.44	PGSC0003DMT400033268	PGSC0003DMG400012777	BI1	0/1	99	280	209	0/1	99	131	174	0.427402862985685	0.570491803278689	0.00210931
ST4.03ch01	61106243	G	A	11067.44	PGSC0003DMT400033268	PGSC0003DMG400012777	BI1	0/1	99	283	239	0/1	99	120	209	0.457854406130268	0.635258358662614	2.48015e-05
ST4.03ch01	61106247	A	T	11883.44	PGSC0003DMT400033268	PGSC0003DMG400012777	BI1	0/1	99	293	257	0/1	99	132	224	0.467272727272727	0.629213483146067	7.19975e-05
ST4.03ch01	61106409	C	T	12473.44	PGSC0003DMT400033268	PGSC0003DMG400012777	BI1	0/1	99	301	259	0/1	99	180	244	0.4625	0.575471698113208	0.00729362
ST4.03ch01	61125283	C	T	640.44	PGSC0003DMT400011124	PGSC0003DMG400004352	Pentatricopeptide repeat-containing protein	0/1	99	40	9	0/1	99	13	19	0.183673469387755	0.59375	0.00438079
ST4.03ch01	61125350	T	G	606.69	PGSC0003DMT400011124	PGSC0003DMG400004352	Pentatricopeptide repeat-containing protein	0/1	11	33	4	0/1	99	19	23	0.108108108108108	0.547619047619048	0.000963256
ST4.03ch01	61125428	C	A	459.19	PGSC0003DMT400011124	PGSC0003DMG400004352	Pentatricopeptide repeat-containing protein	0/0	75	39	1	0/1	99	25	14	0.025	0.358974358974359	0.00238955
ST4.03ch01	61135224	T	G	532.19	PGSC0003DMT400011126	PGSC0003DMG400004353	Protein ABCI12, chloroplastic	0/0	83	84	6	0/1	99	32	23	0.0666666666666667	0.418181818181818	2.80012e-05
ST4.03ch01	61135257	A	G	694.44	PGSC0003DMT400011126	PGSC0003DMG400004353	Protein ABCI12, chloroplastic	0/1	77	97	13	0/1	99	29	28	0.118181818181818	0.491228070175439	1.50555e-05
ST4.03ch01	61135274	T	G	1679.44	PGSC0003DMT400011126	PGSC0003DMG400004353	Protein ABCI12, chloroplastic	0/1	99	60	36	0/1	99	20	40	0.375	0.666666666666667	0.00744833
ST4.03ch01	61135303	A	T	1763.44	PGSC0003DMT400011126	PGSC0003DMG400004353	Protein ABCI12, chloroplastic	0/1	99	64	33	0/1	99	16	33	0.34020618556701	0.673469387755102	0.00338883
ST4.03ch01	61135313	C	T	1715.44	PGSC0003DMT400011126	PGSC0003DMG400004353	Protein ABCI12, chloroplastic	0/1	99	63	30	0/1	99	20	33	0.32258064516129	0.622641509433962	0.00752425
ST4.03ch01	61135507	C	T	426.19	PGSC0003DMT400011126	PGSC0003DMG400004353	Protein ABCI12, chloroplastic	0/0	99	58	0	0/1	99	33	18	0	0.352941176470588	9.27218e-06
ST4.03ch01	61135522	T	C	606.19	PGSC0003DMT400011126	PGSC0003DMG400004353	Protein ABCI12, chloroplastic	0/0	99	55	1	0/1	99	36	26	0.0178571428571429	0.419354838709677	4.46676e-06
ST4.03ch01	61135527	G	A	679.19	PGSC0003DMT400011126	PGSC0003DMG400004353	Protein ABCI12, chloroplastic	0/0	35	56	5	0/1	99	39	28	0.0819672131147541	0.417910447761194	0.000384666
ST4.03ch01	61135532	A	G	857.33	PGSC0003DMT400011126	PGSC0003DMG400004353	Protein ABCI12, chloroplastic	0/0	16	46	5	0/1	99	33	32	0.0980392156862745	0.492307692307692	0.000197791
ST4.03ch01	61135806	T	A	602.44	PGSC0003DMT400011126	PGSC0003DMG400004353	Protein ABCI12, chloroplastic	0/1	75	39	6	0/1	99	11	17	0.133333333333333	0.607142857142857	0.00123355
ST4.03ch01	61135821	A	T	1220.44	PGSC0003DMT400011126	PGSC0003DMG400004353	Protein ABCI12, chloroplastic	0/1	99	30	17	0/1	99	6	28	0.361702127659574	0.823529411764706	0.00094829
ST4.03ch01	61150336	G	A	6870.44	PGSC0003DMT400011133	PGSC0003DMG400004355	Glutamine synthetase	0/1	99	678	300	0/1	99	572	65	0.306748466257669	0.102040816326531	2.00656e-20
ST4.03ch01	61150357	A	G	13733.44	PGSC0003DMT400011133	PGSC0003DMG400004355	Glutamine synthetase	0/1	99	788	210	0/1	99	345	408	0.210420841683367	0.541832669322709	4.27355e-43
ST4.03ch01	61150559	A	G	8038.47	PGSC0003DMT400011133	PGSC0003DMG400004355	Glutamine synthetase	0/1	99	642	336	0/1	1	768	86	0.343558282208589	0.100702576112412	3.47547e-33
ST4.03ch01	61151140	G	A	35217.44	PGSC0003DMT400011133	PGSC0003DMG400004355	Glutamine synthetase	0/1	99	452	531	0/1	99	353	629	0.540183112919634	0.640529531568228	0.000219848
ST4.03ch01	61185002	G	T	628.19	PGSC0003DMT400011112	PGSC0003DMG400004348	Conserved gene of unknown function	0/1	99	42	25	0/0	85	62	4	0.373134328358209	0.0606060606060606	0.00039261
ST4.03ch01	61185240	T	G	2605.44	PGSC0003DMT400011112	PGSC0003DMG400004348	Conserved gene of unknown function	0/1	99	60	55	0/1	99	16	54	0.478260869565217	0.771428571428571	0.00206444
ST4.03ch01	61207565	G	C	6354.19	PGSC0003DMT400011115	PGSC0003DMG400004349	Speckle-type POZ protein	0/1	99	16	91	1/1	99	3	128	0.850467289719626	0.977099236641221	0.00657435
ST4.03ch01	61207605	A	G	693.19	PGSC0003DMT400011115	PGSC0003DMG400004349	Speckle-type POZ protein	0/1	99	75	38	0/0	99	105	3	0.336283185840708	0.0277777777777778	5.96097e-08
ST4.03ch01	61207634	C	T	811.19	PGSC0003DMT400011115	PGSC0003DMG400004349	Speckle-type POZ protein	0/1	99	54	37	0/0	99	87	4	0.406593406593407	0.043956043956044	2.14498e-07
ST4.03ch01	61207716	T	C	629.44	PGSC0003DMT400011115	PGSC0003DMG400004349	Speckle-type POZ protein	0/1	26	24	3	0/1	99	12	19	0.111111111111111	0.612903225806452	0.00212079
ST4.03ch01	61211388	C	T	733.44	PGSC0003DMT400011115	PGSC0003DMG400004349	Speckle-type POZ protein	0/1	99	66	31	0/1	33	80	10	0.319587628865979	0.111111111111111	0.00929282
ST4.03ch01	61215515	C	T	773.19	PGSC0003DMT400011115	PGSC0003DMG400004349	Speckle-type POZ protein	0/1	99	63	34	0/0	99	75	4	0.350515463917526	0.0506329113924051	3.30154e-05
ST4.03ch01	61215646	C	G	902.19	PGSC0003DMT400011115	PGSC0003DMG400004349	Speckle-type POZ protein	0/1	99	142	51	0/0	54	145	14	0.264248704663212	0.0880503144654088	0.000453854
ST4.03ch01	61216275	T	C	4343.44	PGSC0003DMT400011115	PGSC0003DMG400004349	Speckle-type POZ protein	0/1	99	200	75	0/1	99	85	116	0.272727272727273	0.577114427860697	3.54414e-09
ST4.03ch01	61216355	C	T	4070.44	PGSC0003DMT400011115	PGSC0003DMG400004349	Speckle-type POZ protein	0/1	99	128	87	0/1	99	45	74	0.404651162790698	0.621848739495798	0.00293357
ST4.03ch01	61216436	T	A	1734.44	PGSC0003DMT400011115	PGSC0003DMG400004349	Speckle-type POZ protein	0/1	99	163	29	0/1	99	60	54	0.151041666666667	0.473684210526316	1.9135e-07
ST4.03ch01	61216454	C	T	2674.44	PGSC0003DMT400011115	PGSC0003DMG400004349	Speckle-type POZ protein	0/1	99	195	45	0/1	99	68	75	0.1875	0.524475524475524	2.37661e-09
ST4.03ch01	61216466	A	G	1763.44	PGSC0003DMT400011115	PGSC0003DMG400004349	Speckle-type POZ protein	0/1	99	177	77	0/1	69	145	18	0.303149606299213	0.110429447852761	9.8793e-05
ST4.03ch01	61216568	G	A	5144.44	PGSC0003DMT400011115	PGSC0003DMG400004349	Speckle-type POZ protein	0/1	99	318	109	0/1	99	96	127	0.255269320843091	0.569506726457399	1.41935e-12
ST4.03ch01	61216753	G	C	1043.44	PGSC0003DMT400011115	PGSC0003DMG400004349	Speckle-type POZ protein	0/1	99	30	37	0/1	58	29	5	0.552238805970149	0.147058823529412	0.00193414
ST4.03ch01	61220267	T	C	899.44	PGSC0003DMT400011138	PGSC0003DMG400004357	Big map kinase/bmk	0/1	99	41	9	0/1	99	13	26	0.18	0.666666666666667	0.000129862
ST4.03ch01	61220371	A	G	1811.19	PGSC0003DMT400011138	PGSC0003DMG400004357	Big map kinase/bmk	0/1	99	120	82	0/0	99	141	10	0.405940594059406	0.0662251655629139	9.54868e-12
ST4.03ch01	61220542	G	T	3233.06	PGSC0003DMT400011138	PGSC0003DMG400004357	Big map kinase/bmk	0/1	99	233	111	0/1	99	225	53	0.322674418604651	0.190647482014388	0.00404921
ST4.03ch01	61220607	A	C	5158.44	PGSC0003DMT400011138	PGSC0003DMG400004357	Big map kinase/bmk	0/1	99	232	66	0/1	99	124	154	0.221476510067114	0.553956834532374	5.94453e-14
ST4.03ch01	61220697	A	G	5339.44	PGSC0003DMT400011138	PGSC0003DMG400004357	Big map kinase/bmk	0/1	99	290	77	0/1	99	115	165	0.209809264305177	0.589285714285714	2.8804e-20
ST4.03ch01	61220900	C	T	3130.44	PGSC0003DMT400011138	PGSC0003DMG400004357	Big map kinase/bmk	0/1	99	163	60	0/1	99	74	93	0.269058295964126	0.55688622754491	8.98182e-07
ST4.03ch01	61220901	C	A	2133.19	PGSC0003DMT400011138	PGSC0003DMG400004357	Big map kinase/bmk	0/1	99	138	82	0/0	99	161	8	0.372727272727273	0.0473372781065089	5.21112e-13
ST4.03ch01	61220987	T	C	2522.44	PGSC0003DMT400011138	PGSC0003DMG400004357	Big map kinase/bmk	0/1	99	96	37	0/1	99	65	72	0.278195488721804	0.525547445255474	0.000961933
ST4.03ch01	61221046	T	A	1431.44	PGSC0003DMT400011138	PGSC0003DMG400004357	Big map kinase/bmk	0/1	99	142	58	0/1	99	181	28	0.29	0.133971291866029	0.00276179
ST4.03ch01	61225406	G	A	650.44	PGSC0003DMT400011138	PGSC0003DMG400004357	Big map kinase/bmk	0/1	99	64	28	0/1	73	112	14	0.304347826086957	0.111111111111111	0.0068081
ST4.03ch01	61226727	G	T	1242.44	PGSC0003DMT400011138	PGSC0003DMG400004357	Big map kinase/bmk	0/1	99	86	46	0/1	99	129	18	0.348484848484849	0.122448979591837	0.000250139
ST4.03ch01	61227676	A	T	711.19	PGSC0003DMT400011138	PGSC0003DMG400004357	Big map kinase/bmk	0/1	99	39	29	0/0	99	86	4	0.426470588235294	0.0444444444444444	3.21971e-07
ST4.03ch01	61227741	A	G	391.19	PGSC0003DMT400011138	PGSC0003DMG400004357	Big map kinase/bmk	0/1	99	33	17	0/0	99	88	4	0.34	0.0434782608695652	0.000157186
ST4.03ch01	61227811	A	T	1335.44	PGSC0003DMT400011138	PGSC0003DMG400004357	Big map kinase/bmk	0/1	99	44	18	0/1	99	23	37	0.290322580645161	0.616666666666667	0.00717444
ST4.03ch01	61277984	T	C	906.19	PGSC0003DMT400011141	PGSC0003DMG402004358	Endo-1,3-1,4-beta-d-glucanase	0/1	99	55	34	0/0	84	43	1	0.382022471910112	0.0227272727272727	7.10937e-05
ST4.03ch01	61278016	A	G	1045.19	PGSC0003DMT400011141	PGSC0003DMG402004358	Endo-1,3-1,4-beta-d-glucanase	0/1	99	68	39	0/0	99	55	0	0.364485981308411	0	6.216e-07
ST4.03ch01	61278026	T	C	1049.19	PGSC0003DMT400011141	PGSC0003DMG402004358	Endo-1,3-1,4-beta-d-glucanase	0/1	99	66	43	0/0	99	53	0	0.394495412844037	0	1.55653e-07
ST4.03ch01	61278245	A	T	996.19	PGSC0003DMT400011141	PGSC0003DMG402004358	Endo-1,3-1,4-beta-d-glucanase	0/1	99	186	56	0/0	99	147	11	0.231404958677686	0.069620253164557	0.000445547
ST4.03ch01	61278249	G	A	2633.44	PGSC0003DMT400011141	PGSC0003DMG402004358	Endo-1,3-1,4-beta-d-glucanase	0/1	99	155	99	0/1	99	144	26	0.389763779527559	0.152941176470588	7.63224e-06
ST4.03ch01	61278485	A	G	2040.44	PGSC0003DMT400011141	PGSC0003DMG402004358	Endo-1,3-1,4-beta-d-glucanase	0/1	99	144	39	0/1	99	50	51	0.213114754098361	0.504950495049505	3.05365e-05
ST4.03ch01	61278621	T	A	2643.44	PGSC0003DMT400011141	PGSC0003DMG402004358	Endo-1,3-1,4-beta-d-glucanase	0/1	99	161	43	0/1	99	77	79	0.21078431372549	0.506410256410256	5.53372e-07
ST4.03ch01	61279818	G	A	2293.44	PGSC0003DMT400011141	PGSC0003DMG402004358	Endo-1,3-1,4-beta-d-glucanase	0/1	99	114	91	0/1	99	110	16	0.44390243902439	0.126984126984127	7.88583e-08
ST4.03ch01	61310217	C	T	210.19	PGSC0003DMT400011143	PGSC0003DMG400004359	Pentatricopeptide repeat-containing protein	0/0	30	13	0	0/1	99	3	8	0	0.727272727272727	0.00384899
ST4.03ch01	61313330	C	G	1053.44	PGSC0003DMT400011144	PGSC0003DMG400004360	60S ribosomal protein L34	0/1	99	53	15	0/1	99	26	29	0.220588235294118	0.527272727272727	0.00843853
ST4.03ch01	61318773	C	T	743.19	PGSC0003DMT400011144	PGSC0003DMG400004360	60S ribosomal protein L34	0/1	99	66	33	0/0	99	82	3	0.333333333333333	0.0352941176470588	7.86886e-06
ST4.03ch01	61318879	A	C	1384.44	PGSC0003DMT400011144	PGSC0003DMG400004360	60S ribosomal protein L34	0/1	99	62	13	0/1	99	17	42	0.173333333333333	0.711864406779661	2.81324e-08
ST4.03ch01	61359035	C	T	492.36	PGSC0003DMT400083202	PGSC0003DMG400033115	MRNA, clone: RAFL25-31-I24	0/1	99	15	19	0/1	5	15	1	0.558823529411765	0.0625	0.00972951
ST4.03ch01	61359190	T	A	483.19	PGSC0003DMT400083202	PGSC0003DMG400033115	MRNA, clone: RAFL25-31-I24	0/1	99	56	23	0/0	87	39	1	0.291139240506329	0.025	0.00678818
ST4.03ch01	61389756	G	C	1039.44	PGSC0003DMT400083203	PGSC0003DMG400033116	Adenylate isopentenyltransferase	0/1	99	33	14	0/1	99	8	26	0.297872340425532	0.764705882352941	0.00100959
ST4.03ch01	61389770	G	C	864.44	PGSC0003DMT400083203	PGSC0003DMG400033116	Adenylate isopentenyltransferase	0/1	99	36	9	0/1	99	7	25	0.2	0.78125	2.38535e-05
ST4.03ch01	61465905	A	C	241.19	PGSC0003DMT400083191	PGSC0003DMG400033109	Conserved gene of unknown function	0/1	99	48	15	0/0	84	42	0	0.238095238095238	0	0.00505067
ST4.03ch01	61466021	C	A	386.19	PGSC0003DMT400083191	PGSC0003DMG400033109	Conserved gene of unknown function	0/1	99	56	21	0/0	99	60	2	0.272727272727273	0.032258064516129	0.00255002
ST4.03ch01	61466050	G	A	1942.44	PGSC0003DMT400083191	PGSC0003DMG400033109	Conserved gene of unknown function	0/1	99	43	54	0/1	99	57	24	0.556701030927835	0.296296296296296	0.00745743
ST4.03ch01	61466545	A	C	7490.44	PGSC0003DMT400083191	PGSC0003DMG400033109	Conserved gene of unknown function	0/1	99	50	165	0/1	99	78	115	0.767441860465116	0.595854922279793	0.00439645
ST4.03ch01	61466650	A	T	487.19	PGSC0003DMT400083191	PGSC0003DMG400033109	Conserved gene of unknown function	0/1	99	91	31	0/0	99	55	2	0.254098360655738	0.0350877192982456	0.00479998
ST4.03ch01	61466651	T	A	493.19	PGSC0003DMT400083191	PGSC0003DMG400033109	Conserved gene of unknown function	0/1	99	88	31	0/0	99	55	2	0.260504201680672	0.0350877192982456	0.00279207
ST4.03ch01	61539810	A	G	1043.19	PGSC0003DMT400083194	PGSC0003DMG400033112	Heavy-metal-associated domain-containing protein	1/1	48	0	19	0/1	99	14	14	1	0.5	0.00316017
ST4.03ch01	61686451	A	T	406.44	PGSC0003DMT400083205	PGSC0003DMG400033118	Gene of unknown function	0/1	76	24	4	0/1	99	10	15	0.142857142857143	0.6	0.00922964
ST4.03ch01	61686453	A	G	441.44	PGSC0003DMT400083205	PGSC0003DMG400033118	Gene of unknown function	0/1	73	25	4	0/1	99	10	15	0.137931034482759	0.6	0.00788341
ST4.03ch01	61708929	T	C	5161.44	PGSC0003DMT400083215	PGSC0003DMG400033123	Basic 7S globulin 2 small subunit	0/1	99	19	108	0/1	99	44	75	0.850393700787402	0.630252100840336	0.00236241
ST4.03ch01	61708975	T	G	9390.19	PGSC0003DMT400083215	PGSC0003DMG400033123	Basic 7S globulin 2 small subunit	1/1	99	5	177	0/1	99	30	154	0.972527472527473	0.83695652173913	0.000278373
ST4.03ch01	61709194	G	T	1463.19	PGSC0003DMT400083215	PGSC0003DMG400033123	Basic 7S globulin 2 small subunit	0/1	99	285	81	0/0	29	258	26	0.221311475409836	0.0915492957746479	0.00021627
ST4.03ch01	61709269	A	T	1269.44	PGSC0003DMT400083215	PGSC0003DMG400033123	Basic 7S globulin 2 small subunit	0/1	59	285	35	0/1	99	186	66	0.109375	0.261904761904762	0.000101827
ST4.03ch01	61843801	A	C	171.19	PGSC0003DMT400023192	PGSC0003DMG400008984	Basic 7S globulin 2 small subunit	0/1	99	21	11	0/0	99	53	2	0.34375	0.0363636363636364	0.00350753
ST4.03ch01	61843821	C	G	286.19	PGSC0003DMT400023192	PGSC0003DMG400008984	Basic 7S globulin 2 small subunit	0/1	99	23	13	0/0	99	59	3	0.361111111111111	0.0483870967741935	0.00201193
ST4.03ch01	61843882	A	C	623.44	PGSC0003DMT400023192	PGSC0003DMG400008984	Basic 7S globulin 2 small subunit	0/1	99	18	18	0/1	99	46	8	0.5	0.148148148148148	0.00928589
ST4.03ch01	61848148	A	G	283.19	PGSC0003DMT400023193	PGSC0003DMG400008985	Basic 7S globulin 2 small subunit	0/1	99	31	13	0/0	99	99	6	0.295454545454545	0.0571428571428571	0.0034821
ST4.03ch01	61849755	T	G	519.44	PGSC0003DMT400023193	PGSC0003DMG400008985	Basic 7S globulin 2 small subunit	0/1	99	11	16	0/1	81	39	6	0.592592592592593	0.133333333333333	0.00239886
ST4.03ch01	61961361	G	T	7560.44	PGSC0003DMT400023208	PGSC0003DMG400008988	Aluminum-induced protein	0/1	99	184	147	0/1	99	75	153	0.444108761329305	0.671052631578947	7.32599e-06
ST4.03ch01	61963824	T	G	8762.44	PGSC0003DMT400023208	PGSC0003DMG400008988	Aluminum-induced protein	0/1	99	614	308	0/1	99	560	113	0.334056399132321	0.167904903417533	1.25961e-11
ST4.03ch01	61963840	C	T	8407.44	PGSC0003DMT400023208	PGSC0003DMG400008988	Aluminum-induced protein	0/1	99	631	305	0/1	99	596	115	0.325854700854701	0.161744022503516	5.43917e-12
ST4.03ch01	61963863	C	T	8604.44	PGSC0003DMT400023208	PGSC0003DMG400008988	Aluminum-induced protein	0/1	99	606	317	0/1	99	573	97	0.343445287107259	0.144776119402985	4.41392e-17
ST4.03ch01	61963882	A	T	29034.44	PGSC0003DMT400023208	PGSC0003DMG400008988	Aluminum-induced protein	0/1	99	405	516	0/1	99	112	540	0.560260586319218	0.828220858895706	7.31436e-27
ST4.03ch01	61964134	G	A	7310.44	PGSC0003DMT400023208	PGSC0003DMG400008988	Aluminum-induced protein	0/1	99	552	272	0/1	99	392	83	0.330097087378641	0.174736842105263	7.27491e-08
ST4.03ch01	61964422	G	A	4901.44	PGSC0003DMT400023208	PGSC0003DMG400008988	Aluminum-induced protein	0/1	99	398	119	0/1	99	140	98	0.230174081237911	0.411764705882353	3.10017e-05
ST4.03ch01	61965629	C	A	7029.44	PGSC0003DMT400023208	PGSC0003DMG400008988	Aluminum-induced protein	0/1	99	553	198	0/1	99	210	138	0.263648468708389	0.396551724137931	0.000357355
ST4.03ch01	61965656	C	A	24060.44	PGSC0003DMT400023208	PGSC0003DMG400008988	Aluminum-induced protein	0/1	99	187	677	0/1	99	131	224	0.783564814814815	0.630985915492958	5.43132e-06
ST4.03ch01	61965686	C	T	6487.44	PGSC0003DMT400023208	PGSC0003DMG400008988	Aluminum-induced protein	0/1	99	718	204	0/1	99	234	129	0.221258134490239	0.355371900826446	5.71224e-05
ST4.03ch01	61965692	A	G	6378.44	PGSC0003DMT400023208	PGSC0003DMG400008988	Aluminum-induced protein	0/1	99	720	206	0/1	99	239	131	0.222462203023758	0.354054054054054	6.93564e-05
ST4.03ch01	61965696	T	A	6548.44	PGSC0003DMT400023208	PGSC0003DMG400008988	Aluminum-induced protein	0/1	99	607	275	0/1	99	298	60	0.311791383219955	0.167597765363128	6.33278e-06
ST4.03ch01	61965697	G	T	24421.44	PGSC0003DMT400023208	PGSC0003DMG400008988	Aluminum-induced protein	0/1	99	199	673	0/1	99	117	238	0.771788990825688	0.670422535211268	0.00498866
ST4.03ch01	61965751	G	T	5874.44	PGSC0003DMT400023208	PGSC0003DMG400008988	Aluminum-induced protein	0/1	99	450	233	0/1	99	252	54	0.341142020497804	0.176470588235294	4.14722e-06
ST4.03ch01	61965821	T	C	308.19	PGSC0003DMT400023208	PGSC0003DMG400008988	Aluminum-induced protein	0/1	99	245	41	0/0	99	125	0	0.143356643356643	0	1.43775e-05
ST4.03ch01	61965838	C	G	1671.44	PGSC0003DMT400023208	PGSC0003DMG400008988	Aluminum-induced protein	0/1	99	106	59	0/1	69	65	9	0.357575757575758	0.121621621621622	0.00300913
ST4.03ch01	62006892	C	T	10929.44	PGSC0003DMT400023211	PGSC0003DMG400008989	CONSTANS interacting protein 2b	0/1	99	79	236	0/1	99	108	170	0.749206349206349	0.611510791366906	0.00593549
ST4.03ch01	62006934	A	T	4306.44	PGSC0003DMT400023211	PGSC0003DMG400008989	CONSTANS interacting protein 2b	0/1	99	412	77	0/1	99	325	157	0.157464212678937	0.325726141078838	9.19666e-08
ST4.03ch01	62006961	T	A	18744.44	PGSC0003DMT400023211	PGSC0003DMG400008989	CONSTANS interacting protein 2b	0/1	99	131	378	0/1	99	206	341	0.742632612966601	0.623400365630713	0.000967885
ST4.03ch01	62006994	G	A	19345.44	PGSC0003DMT400023211	PGSC0003DMG400008989	CONSTANS interacting protein 2b	0/1	99	126	371	0/1	99	211	358	0.746478873239437	0.629173989455185	0.000988334
ST4.03ch01	62007120	T	C	14045.44	PGSC0003DMT400023211	PGSC0003DMG400008989	CONSTANS interacting protein 2b	0/1	99	98	284	0/1	99	167	239	0.743455497382199	0.588669950738916	0.000186406
ST4.03ch01	62007297	A	C	9285.44	PGSC0003DMT400023211	PGSC0003DMG400008989	CONSTANS interacting protein 2b	0/1	99	100	209	0/1	99	144	144	0.676375404530744	0.5	0.000405176
ST4.03ch01	62007342	C	T	2422.44	PGSC0003DMT400023211	PGSC0003DMG400008989	CONSTANS interacting protein 2b	0/1	99	270	97	0/1	99	290	52	0.264305177111717	0.152046783625731	0.00490084
ST4.03ch01	62007427	C	A	4373.44	PGSC0003DMT400023211	PGSC0003DMG400008989	CONSTANS interacting protein 2b	0/1	99	312	86	0/1	99	238	138	0.21608040201005	0.367021276595745	0.000140298
ST4.03ch01	62007531	C	G	3340.44	PGSC0003DMT400023211	PGSC0003DMG400008989	CONSTANS interacting protein 2b	0/1	99	299	76	0/1	99	171	101	0.202666666666667	0.371323529411765	0.000110002
ST4.03ch01	62008095	C	G	670.19	PGSC0003DMT400023211	PGSC0003DMG400008989	CONSTANS interacting protein 2b	0/0	88	192	20	0/1	99	102	33	0.0943396226415094	0.244444444444444	0.00368253
ST4.03ch01	62008111	G	A	749.19	PGSC0003DMT400023211	PGSC0003DMG400008989	CONSTANS interacting protein 2b	0/0	99	255	26	0/1	99	117	35	0.0925266903914591	0.230263157894737	0.00265505
ST4.03ch01	62057300	T	C	617.33	PGSC0003DMT400023216	PGSC0003DMG400008991	Ubiquitin-activating enzyme E1c	0/1	99	36	8	0/1	99	22	28	0.181818181818182	0.56	0.00421094
ST4.03ch01	62063889	T	G	1399.44	PGSC0003DMT400023216	PGSC0003DMG400008991	Ubiquitin-activating enzyme E1c	0/1	99	58	42	0/1	99	108	27	0.42	0.2	0.00480623
ST4.03ch01	62088154	G	T	6925.44	PGSC0003DMT400023223	PGSC0003DMG400008994	Peroxiredoxin	0/1	99	364	101	0/1	99	257	232	0.217204301075269	0.474437627811861	2.38044e-14
ST4.03ch01	62088194	A	G	3332.44	PGSC0003DMT400023223	PGSC0003DMG400008994	Peroxiredoxin	0/1	99	427	57	0/1	99	261	148	0.117768595041322	0.361858190709046	1.62903e-15
ST4.03ch01	62088284	G	A	9615.44	PGSC0003DMT400023223	PGSC0003DMG400008994	Peroxiredoxin	0/1	99	143	220	0/1	99	144	119	0.606060606060606	0.452471482889734	0.00323428
ST4.03ch01	62091352	A	T	9530.44	PGSC0003DMT400023223	PGSC0003DMG400008994	Peroxiredoxin	0/1	99	374	174	0/1	99	158	225	0.317518248175182	0.587467362924282	9.14019e-14
ST4.03ch01	62120797	T	C	5014.44	PGSC0003DMT400023302	PGSC0003DMG400009025	E3 ubiquitin-protein ligase RHF1A	0/1	99	67	145	0/1	99	63	55	0.683962264150943	0.466101694915254	0.00289389
ST4.03ch01	62127128	G	A	711.5	PGSC0003DMT400023302	PGSC0003DMG400009025	E3 ubiquitin-protein ligase RHF1A	0/1	17	109	13	0/1	99	68	32	0.10655737704918	0.32	0.00198534
ST4.03ch01	62127306	T	C	863.5	PGSC0003DMT400023302	PGSC0003DMG400009025	E3 ubiquitin-protein ligase RHF1A	0/1	99	55	36	0/1	17	123	14	0.395604395604396	0.102189781021898	1.23939e-05
ST4.03ch01	62128079	A	G	1471.44	PGSC0003DMT400023302	PGSC0003DMG400009025	E3 ubiquitin-protein ligase RHF1A	0/1	96	109	15	0/1	99	87	56	0.120967741935484	0.391608391608392	2.08612e-05
ST4.03ch01	62144954	G	C	4211.44	PGSC0003DMT400023304	PGSC0003DMG400009026	Glucose-1-phosphate adenylyltransferase	0/1	99	235	137	0/1	99	176	49	0.368279569892473	0.217777777777778	0.00236433
ST4.03ch01	62145016	T	C	13089.44	PGSC0003DMT400023304	PGSC0003DMG400009026	Glucose-1-phosphate adenylyltransferase	0/1	99	476	412	0/1	99	329	148	0.463963963963964	0.310272536687631	2.59159e-06
ST4.03ch01	62146980	A	G	3140.44	PGSC0003DMT400023304	PGSC0003DMG400009026	Glucose-1-phosphate adenylyltransferase	0/1	99	132	86	0/1	99	175	51	0.394495412844037	0.225663716814159	0.00259898
ST4.03ch01	62147109	C	T	790.19	PGSC0003DMT400023304	PGSC0003DMG400009026	Glucose-1-phosphate adenylyltransferase	0/0	99	200	8	0/1	99	122	44	0.0384615384615385	0.265060240963855	2.49671e-08
ST4.03ch01	62147164	T	C	3608.44	PGSC0003DMT400023304	PGSC0003DMG400009026	Glucose-1-phosphate adenylyltransferase	0/1	99	113	108	0/1	99	160	49	0.48868778280543	0.23444976076555	3.28643e-06
ST4.03ch01	62147572	A	G	1111.87	PGSC0003DMT400023304	PGSC0003DMG400009026	Glucose-1-phosphate adenylyltransferase	0/0	0	215	25	0/1	99	196	56	0.104166666666667	0.222222222222222	0.00620691
[truncated: 40,689 more rows]

## Sheet: p<0.01
Chromosome	Poition (v4.03)	Reference allele (phu)	Alternative allele (tbr)	Quality score	mRNA (genes selected for association analysis are highlighted red)	Locus (Transcripts up or down regulated upon infection with P. infestans are highlighted yellow. Transcripts differential between resistant and susceptible genotype pools are highlighted blue. Transcripts (i) up or down regulated upon infection and (ii) differential between resistant and susceptible genotype pools are highlighted green [23])	Annotation	Sequence count of phu allele in R8	Sequence count of tbr allele in R8	Sequence count of phu allele in S8	Sequence count of tbr allele in S8	Frequency of tbr allele in R8	Frequency of tbr allele in S8	Adjusted p value (q)
ST4.03ch01	226522	A	G	3279.19	PGSC0003DMT400058594	PGSC0003DMG400022764	Glutamate decarboxylase isoform3	7	74	20	41	0.91358	0.672131	0.0063526
ST4.03ch01	226571	T	C	2391.44	PGSC0003DMT400058594	PGSC0003DMG400022764	Glutamate decarboxylase isoform3	11	57	43	29	0.838235	0.402778	6.67794e-06
ST4.03ch01	229032	C	T	424.19	PGSC0003DMT400058594	PGSC0003DMG400022764	Glutamate decarboxylase isoform3	33	18	58	1	0.352941	0.0169492	0.00011624
ST4.03ch01	251132	T	G	1024.44	PGSC0003DMT400058653	PGSC0003DMG400022786	Plasmalemma Na+/H+ antiporter	77	42	100	14	0.352941	0.122807	0.00119659
ST4.03ch01	251245	C	T	848.19	PGSC0003DMT400058653	PGSC0003DMG400022786	Plasmalemma Na+/H+ antiporter	55	36	60	2	0.395604	0.0322581	4.65092e-06
ST4.03ch01	251975	A	G	2317.44	PGSC0003DMT400058653	PGSC0003DMG400022786	Plasmalemma Na+/H+ antiporter	9	54	29	38	0.857143	0.567164	0.00647014
ST4.03ch01	251988	C	T	632.46	PGSC0003DMT400058653	PGSC0003DMG400022786	Plasmalemma Na+/H+ antiporter	34	26	53	5	0.433333	0.0862069	0.000501274
ST4.03ch01	252081	A	G	583.19	PGSC0003DMT400058653	PGSC0003DMG400022786	Plasmalemma Na+/H+ antiporter	50	29	48	0	0.367089	0	6.6116e-06
ST4.03ch01	252935	T	C	332.19	PGSC0003DMT400058653	PGSC0003DMG400022786	Plasmalemma Na+/H+ antiporter	24	12	38	1	0.333333	0.025641	0.00689202
ST4.03ch01	252941	C	T	374.19	PGSC0003DMT400058653	PGSC0003DMG400022786	Plasmalemma Na+/H+ antiporter	23	13	39	1	0.361111	0.025	0.0031375
ST4.03ch01	252971	G	A	480.19	PGSC0003DMT400058653	PGSC0003DMG400022786	Plasmalemma Na+/H+ antiporter	34	17	43	0	0.333333	0	0.000392521
ST4.03ch01	252972	G	A	520.19	PGSC0003DMT400058653	PGSC0003DMG400022786	Plasmalemma Na+/H+ antiporter	33	18	40	0	0.352941	0	0.000221338
ST4.03ch01	254209	G	A	369.48	PGSC0003DMT400058653	PGSC0003DMG400022786	Plasmalemma Na+/H+ antiporter	17	16	33	3	0.484848	0.0833333	0.0048792
ST4.03ch01	269319	T	C	555.19	PGSC0003DMT400058600	PGSC0003DMG400022766	Protein kinase	38	23	66	1	0.377049	0.0149254	3.73599e-06
ST4.03ch01	269347	T	G	3763.19	PGSC0003DMT400058600	PGSC0003DMG400022766	Protein kinase	3	63	20	59	0.954545	0.746835	0.00763107
ST4.03ch01	269355	C	T	530.19	PGSC0003DMT400058600	PGSC0003DMG400022766	Protein kinase	46	22	85	4	0.323529	0.0449438	0.000164812
ST4.03ch01	269530	A	C	623.19	PGSC0003DMT400058600	PGSC0003DMG400022766	Protein kinase	64	31	53	3	0.326316	0.0535714	0.00171775
ST4.03ch01	269531	G	T	664.19	PGSC0003DMT400058600	PGSC0003DMG400022766	Protein kinase	64	31	52	3	0.326316	0.0545455	0.00170825
ST4.03ch01	270292	G	C	573.19	PGSC0003DMT400058600	PGSC0003DMG400022766	Protein kinase	70	30	62	4	0.3	0.0606061	0.00260749
ST4.03ch01	273181	G	A	766.54	PGSC0003DMT400058600	PGSC0003DMG400022766	Protein kinase	63	34	70	7	0.350515	0.0909091	0.001272
ST4.03ch01	273291	G	C	1122.44	PGSC0003DMT400058600	PGSC0003DMG400022766	Protein kinase	83	45	84	13	0.351562	0.134021	0.00360343
ST4.03ch01	273360	T	G	984.44	PGSC0003DMT400058600	PGSC0003DMG400022766	Protein kinase	124	21	51	39	0.144828	0.433333	5.50487e-05
ST4.03ch01	273408	A	G	3369.44	PGSC0003DMT400058600	PGSC0003DMG400022766	Protein kinase	48	82	50	30	0.630769	0.375	0.00569605
ST4.03ch01	273531	A	T	4062.44	PGSC0003DMT400058600	PGSC0003DMG400022766	Protein kinase	70	123	84	40	0.637306	0.322581	3.24573e-06
ST4.03ch01	273534	G	A	8259.19	PGSC0003DMT400058600	PGSC0003DMG400022766	Protein kinase	11	186	24	104	0.944162	0.8125	0.00560531
ST4.03ch01	273657	G	A	1204.44	PGSC0003DMT400058600	PGSC0003DMG400022766	Protein kinase	132	21	56	43	0.137255	0.434343	1.34437e-05
ST4.03ch01	273683	G	A	1332.19	PGSC0003DMT400058600	PGSC0003DMG400022766	Protein kinase	85	53	70	2	0.384058	0.0277778	1.44485e-07
ST4.03ch01	307363	T	C	1094.19	PGSC0003DMT400058659	PGSC0003DMG400022788	PLE (protein loosing enteropathy)	32	42	54	5	0.567568	0.0847458	2.10589e-07
ST4.03ch01	307463	T	A	783.44	PGSC0003DMT400058659	PGSC0003DMG400022788	PLE (protein loosing enteropathy)	53	32	70	8	0.376471	0.102564	0.00111158
ST4.03ch01	307998	T	C	1957.19	PGSC0003DMT400058659	PGSC0003DMG400022788	PLE (protein loosing enteropathy)	1	45	9	21	0.978261	0.7	0.00966556
ST4.03ch01	309532	G	A	278.19	PGSC0003DMT400058659	PGSC0003DMG400022788	PLE (protein loosing enteropathy)	9	10	37	3	0.526316	0.075	0.00406845
ST4.03ch01	310871	C	T	399.44	PGSC0003DMT400058659	PGSC0003DMG400022788	PLE (protein loosing enteropathy)	37	5	15	15	0.119048	0.5	0.00752555
ST4.03ch01	342015	A	T	116.19	PGSC0003DMT400058668	PGSC0003DMG400022790	Oxidoreductase	31	1	8	7	0.03125	0.466667	0.00919045
ST4.03ch01	342018	G	A	116.19	PGSC0003DMT400058668	PGSC0003DMG400022790	Oxidoreductase	31	0	8	7	0	0.466667	0.00232923
ST4.03ch01	342020	A	C	116.19	PGSC0003DMT400058668	PGSC0003DMG400022790	Oxidoreductase	28	0	9	7	0	0.4375	0.00484054
ST4.03ch01	342027	A	C	160.19	PGSC0003DMT400058668	PGSC0003DMG400022790	Oxidoreductase	31	0	8	8	0	0.5	0.000974132
ST4.03ch01	342134	C	T	755.44	PGSC0003DMT400058668	PGSC0003DMG400022790	Oxidoreductase	3	20	19	8	0.869565	0.296296	0.00121736
ST4.03ch01	342170	C	T	242.19	PGSC0003DMT400058668	PGSC0003DMG400022790	Oxidoreductase	12	9	28	0	0.428571	0	0.00268323
ST4.03ch01	342184	A	T	277.19	PGSC0003DMT400058668	PGSC0003DMG400022790	Oxidoreductase	13	10	28	0	0.434783	0	0.00183832
ST4.03ch01	351916	C	T	4516.44	PGSC0003DMT400058609	PGSC0003DMG400022770	Dolichol-phosphate mannosyltransferase	18	100	55	66	0.847458	0.545455	1.73371e-05
ST4.03ch01	351964	A	G	6266.19	PGSC0003DMT400058609	PGSC0003DMG400022770	Dolichol-phosphate mannosyltransferase	3	122	32	99	0.976	0.755725	5.23178e-06
ST4.03ch01	352002	A	T	3280.19	PGSC0003DMT400058609	PGSC0003DMG400022770	Dolichol-phosphate mannosyltransferase	5	65	21	48	0.928571	0.695652	0.00659398
ST4.03ch01	353979	A	C	1042.44	PGSC0003DMT400058670	PGSC0003DMG400022791	Xyloglucan endotransglucosylase/hydrolase 13	30	32	62	11	0.516129	0.150685	0.00021541
ST4.03ch01	354000	T	A	277.19	PGSC0003DMT400058670	PGSC0003DMG400022791	Xyloglucan endotransglucosylase/hydrolase 13	46	14	75	1	0.233333	0.0131579	0.000949989
ST4.03ch01	354051	A	G	2352.44	PGSC0003DMT400058670	PGSC0003DMG400022791	Xyloglucan endotransglucosylase/hydrolase 13	19	56	38	28	0.746667	0.424242	0.0026236
ST4.03ch01	354198	T	G	3112.57	PGSC0003DMT400058670	PGSC0003DMG400022791	Xyloglucan endotransglucosylase/hydrolase 13	11	78	24	34	0.876404	0.586207	0.00227583
ST4.03ch01	354248	C	T	1163.44	PGSC0003DMT400058670	PGSC0003DMG400022791	Xyloglucan endotransglucosylase/hydrolase 13	19	32	47	17	0.627451	0.265625	0.00253369
ST4.03ch01	354295	T	C	363.19	PGSC0003DMT400058670	PGSC0003DMG400022791	Xyloglucan endotransglucosylase/hydrolase 13	31	17	54	2	0.354167	0.0357143	0.00063752
ST4.03ch01	355575	C	A	974.26	PGSC0003DMT400058670	PGSC0003DMG400022791	Xyloglucan endotransglucosylase/hydrolase 13	2	26	20	8	0.928571	0.285714	4.80963e-05
ST4.03ch01	375963	C	T	1109.44	PGSC0003DMT400058615	PGSC0003DMG400022772	ZFP4 (ZINC FINGER PROTEIN 4)	34	34	65	19	0.5	0.22619	0.00817929
ST4.03ch01	375969	T	C	3240.71	PGSC0003DMT400058615	PGSC0003DMG400022772	ZFP4 (ZINC FINGER PROTEIN 4)	6	65	27	59	0.915493	0.686047	0.00591556
ST4.03ch01	375971	C	T	564.44	PGSC0003DMT400058615	PGSC0003DMG400022772	ZFP4 (ZINC FINGER PROTEIN 4)	44	26	77	10	0.371429	0.114943	0.0038242
ST4.03ch01	376067	A	G	2640.44	PGSC0003DMT400058615	PGSC0003DMG400022772	ZFP4 (ZINC FINGER PROTEIN 4)	13	54	44	43	0.80597	0.494253	0.0018855
ST4.03ch01	376101	G	A	958.56	PGSC0003DMT400058615	PGSC0003DMG400022772	ZFP4 (ZINC FINGER PROTEIN 4)	49	41	106	11	0.455556	0.0940171	3.82311e-07
ST4.03ch01	376153	G	A	1916.44	PGSC0003DMT400058615	PGSC0003DMG400022772	ZFP4 (ZINC FINGER PROTEIN 4)	77	75	96	14	0.493421	0.127273	2.90591e-08
ST4.03ch01	376158	T	C	7097.2	PGSC0003DMT400058615	PGSC0003DMG400022772	ZFP4 (ZINC FINGER PROTEIN 4)	0	146	11	100	1	0.900901	0.00155198
ST4.03ch01	376192	C	T	1424.44	PGSC0003DMT400058615	PGSC0003DMG400022772	ZFP4 (ZINC FINGER PROTEIN 4)	65	47	91	19	0.419643	0.172727	0.00143082
ST4.03ch01	376202	C	A	1010.44	PGSC0003DMT400058615	PGSC0003DMG400022772	ZFP4 (ZINC FINGER PROTEIN 4)	74	40	102	13	0.350877	0.113043	0.000524635
ST4.03ch01	376204	C	T	933.46	PGSC0003DMT400058615	PGSC0003DMG400022772	ZFP4 (ZINC FINGER PROTEIN 4)	74	39	105	15	0.345133	0.125	0.00177072
ST4.03ch01	376222	C	T	1073.37	PGSC0003DMT400058615	PGSC0003DMG400022772	ZFP4 (ZINC FINGER PROTEIN 4)	66	48	111	13	0.421053	0.104839	1.42917e-06
ST4.03ch01	376405	C	T	1397.44	PGSC0003DMT400058615	PGSC0003DMG400022772	ZFP4 (ZINC FINGER PROTEIN 4)	72	49	108	21	0.404959	0.162791	0.000574157
ST4.03ch01	376485	A	G	4341.44	PGSC0003DMT400058615	PGSC0003DMG400022772	ZFP4 (ZINC FINGER PROTEIN 4)	14	83	60	74	0.85567	0.552239	3.79957e-05
ST4.03ch01	376507	A	G	3795.44	PGSC0003DMT400058615	PGSC0003DMG400022772	ZFP4 (ZINC FINGER PROTEIN 4)	16	76	58	56	0.826087	0.491228	2.53911e-05
ST4.03ch01	376540	C	T	3307.44	PGSC0003DMT400058615	PGSC0003DMG400022772	ZFP4 (ZINC FINGER PROTEIN 4)	13	69	43	31	0.841463	0.418919	3.07729e-06
ST4.03ch01	376720	A	T	5046.44	PGSC0003DMT400058615	PGSC0003DMG400022772	ZFP4 (ZINC FINGER PROTEIN 4)	17	116	37	73	0.87218	0.663636	0.00298986
ST4.03ch01	376746	G	C	3424.44	PGSC0003DMT400058615	PGSC0003DMG400022772	ZFP4 (ZINC FINGER PROTEIN 4)	28	88	51	39	0.758621	0.433333	0.000109515
ST4.03ch01	399773	G	A	872.04	PGSC0003DMT400058674	PGSC0003DMG400022793	Cytochrome	2	22	22	10	0.916667	0.3125	0.000205264
ST4.03ch01	401022	G	A	480.44	PGSC0003DMT400058701	PGSC0003DMG400022800	Cytochrome B561	16	19	40	6	0.542857	0.130435	0.0018702
ST4.03ch01	405268	T	C	509.6	PGSC0003DMT400058621	PGSC0003DMG400022775	CMPG1b	6	21	32	3	0.777778	0.0857143	1.75954e-06
ST4.03ch01	405422	G	A	329.02	PGSC0003DMT400058621	PGSC0003DMG400022775	CMPG1b	8	12	41	4	0.6	0.0888889	0.000769548
ST4.03ch01	405472	T	C	340.19	PGSC0003DMT400058621	PGSC0003DMG400022775	CMPG1b	20	16	40	2	0.444444	0.047619	0.000816226
ST4.03ch01	432913	C	G	234.19	PGSC0003DMT400058627	PGSC0003DMG400022778	Alpha,alpha-trehalose-phosphate synthase [UDP-forming] 6	13	11	48	1	0.458333	0.0204082	0.000218981
ST4.03ch01	433630	C	T	566.19	PGSC0003DMT400058627	PGSC0003DMG400022778	Alpha,alpha-trehalose-phosphate synthase [UDP-forming] 6	90	7	57	25	0.0721649	0.304878	0.00136547
ST4.03ch01	433987	T	C	785.19	PGSC0003DMT400058627	PGSC0003DMG400022778	Alpha,alpha-trehalose-phosphate synthase [UDP-forming] 6	92	39	144	6	0.29771	0.04	1.91867e-07
ST4.03ch01	434443	T	A	1177.19	PGSC0003DMT400058627	PGSC0003DMG400022778	Alpha,alpha-trehalose-phosphate synthase [UDP-forming] 6	111	56	183	18	0.335329	0.0895522	3.75917e-07
ST4.03ch01	434600	A	G	1250.44	PGSC0003DMT400058627	PGSC0003DMG400022778	Alpha,alpha-trehalose-phosphate synthase [UDP-forming] 6	72	43	120	21	0.373913	0.148936	0.00101581
ST4.03ch01	434623	C	T	933.44	PGSC0003DMT400058627	PGSC0003DMG400022778	Alpha,alpha-trehalose-phosphate synthase [UDP-forming] 6	74	38	122	16	0.339286	0.115942	0.000632539
ST4.03ch01	434924	T	C	944.44	PGSC0003DMT400058627	PGSC0003DMG400022778	Alpha,alpha-trehalose-phosphate synthase [UDP-forming] 6	122	43	137	16	0.260606	0.104575	0.00681098
ST4.03ch01	435143	C	T	1835.44	PGSC0003DMT400058627	PGSC0003DMG400022778	Alpha,alpha-trehalose-phosphate synthase [UDP-forming] 6	250	93	293	35	0.271137	0.106707	3.09076e-06
ST4.03ch01	436258	A	T	2162.19	PGSC0003DMT400058627	PGSC0003DMG400022778	Alpha,alpha-trehalose-phosphate synthase [UDP-forming] 6	235	108	291	29	0.314869	0.090625	8.45675e-11
ST4.03ch01	452130	G	T	633.82	PGSC0003DMT400058629	PGSC0003DMG400022779	Conserved gene of unknown function	2	17	14	5	0.894737	0.263158	0.00330623
ST4.03ch01	452145	C	T	206.19	PGSC0003DMT400058629	PGSC0003DMG400022779	Conserved gene of unknown function	6	7	21	0	0.538462	0	0.00509857
ST4.03ch01	470522	G	A	1711.44	PGSC0003DMT400058635	PGSC0003DMG400022782	Aspartokinase	47	67	108	17	0.587719	0.136	3.45337e-11
ST4.03ch01	470602	C	T	3846.44	PGSC0003DMT400058635	PGSC0003DMG400022782	Aspartokinase	27	92	58	62	0.773109	0.516667	0.00105305
ST4.03ch01	470631	G	A	1279.44	PGSC0003DMT400058635	PGSC0003DMG400022782	Aspartokinase	74	48	96	18	0.393443	0.157895	0.00160232
ST4.03ch01	470632	G	A	3858.44	PGSC0003DMT400058635	PGSC0003DMG400022782	Aspartokinase	30	88	58	57	0.745763	0.495652	0.00183832
ST4.03ch01	470858	A	C	2684.44	PGSC0003DMT400058635	PGSC0003DMG400022782	Aspartokinase	15	68	33	29	0.819277	0.467742	0.000394918
ST4.03ch01	472422	G	A	4464.44	PGSC0003DMT400058635	PGSC0003DMG400022782	Aspartokinase	37	127	95	54	0.77439	0.362416	2.58193e-11
ST4.03ch01	473005	C	T	1341.19	PGSC0003DMT400058635	PGSC0003DMG400022782	Aspartokinase	79	55	128	14	0.410448	0.0985915	1.86864e-07
ST4.03ch01	473095	C	T	4491.44	PGSC0003DMT400058635	PGSC0003DMG400022782	Aspartokinase	25	106	71	58	0.80916	0.449612	1.87224e-07
ST4.03ch01	473418	A	C	3768.44	PGSC0003DMT400058635	PGSC0003DMG400022782	Aspartokinase	19	84	76	52	0.815534	0.40625	3.46469e-08
ST4.03ch01	473487	T	C	4009.44	PGSC0003DMT400058635	PGSC0003DMG400022782	Aspartokinase	24	98	49	43	0.803279	0.467391	2.39323e-05
ST4.03ch01	473625	C	T	4809.44	PGSC0003DMT400058635	PGSC0003DMG400022782	Aspartokinase	48	118	63	52	0.710843	0.452174	0.000573451
ST4.03ch01	473947	G	A	5670.44	PGSC0003DMT400058635	PGSC0003DMG400022782	Aspartokinase	26	150	51	61	0.852273	0.544643	1.67304e-06
ST4.03ch01	474355	A	G	6017.44	PGSC0003DMT400058635	PGSC0003DMG400022782	Aspartokinase	34	166	53	61	0.83	0.535088	2.89048e-06
ST4.03ch01	474763	A	G	6649.44	PGSC0003DMT400058635	PGSC0003DMG400022782	Aspartokinase	30	174	56	67	0.852941	0.544715	2.13562e-07
ST4.03ch01	474945	T	C	7510.44	PGSC0003DMT400058635	PGSC0003DMG400022782	Aspartokinase	68	190	91	80	0.736434	0.467836	1.903e-06
ST4.03ch01	475029	A	G	665.45	PGSC0003DMT400058635	PGSC0003DMG400022782	Aspartokinase	231	26	127	39	0.101167	0.23494	0.00472145
ST4.03ch01	475056	T	A	1450.44	PGSC0003DMT400058635	PGSC0003DMG400022782	Aspartokinase	165	59	121	14	0.263393	0.103704	0.00392667
ST4.03ch01	475077	G	A	1403.44	PGSC0003DMT400058635	PGSC0003DMG400022782	Aspartokinase	207	32	89	52	0.133891	0.368794	1.05999e-05
ST4.03ch01	477111	T	A	240.19	PGSC0003DMT400058680	PGSC0003DMG400022796	Aspartate-semialdehyde dehydrogenase	53	0	55	13	0	0.191176	0.00740137
ST4.03ch01	477175	A	T	5309.44	PGSC0003DMT400058680	PGSC0003DMG400022796	Aspartate-semialdehyde dehydrogenase	32	129	70	84	0.801242	0.545455	5.37398e-05
ST4.03ch01	477237	T	C	137.19	PGSC0003DMT400058680	PGSC0003DMG400022796	Aspartate-semialdehyde dehydrogenase	172	25	149	4	0.126904	0.0261438	0.00891142
ST4.03ch01	477238	A	T	2061.44	PGSC0003DMT400058680	PGSC0003DMG400022796	Aspartate-semialdehyde dehydrogenase	119	76	123	30	0.389744	0.196078	0.00203888
ST4.03ch01	477474	C	G	529.19	PGSC0003DMT400058680	PGSC0003DMG400022796	Aspartate-semialdehyde dehydrogenase	167	12	110	32	0.0670391	0.225352	0.00135384
ST4.03ch01	481202	T	G	1254.19	PGSC0003DMT400058680	PGSC0003DMG400022796	Aspartate-semialdehyde dehydrogenase	89	56	91	8	0.386207	0.0808081	2.97488e-06
ST4.03ch01	481216	T	G	1252.19	PGSC0003DMT400058680	PGSC0003DMG400022796	Aspartate-semialdehyde dehydrogenase	85	52	84	8	0.379562	0.0869565	1.56508e-05
ST4.03ch01	481223	G	A	1094.19	PGSC0003DMT400058680	PGSC0003DMG400022796	Aspartate-semialdehyde dehydrogenase	76	49	82	7	0.392	0.0786517	6.18396e-06
ST4.03ch01	489531	C	T	5024.19	PGSC0003DMT400058685	PGSC0003DMG403022797	Aspartate semialdehyde dehydrogenase	5	96	22	80	0.950495	0.784314	0.00933811
ST4.03ch01	489538	C	A	1544.44	PGSC0003DMT400058685	PGSC0003DMG403022797	Aspartate semialdehyde dehydrogenase	43	62	86	13	0.590476	0.131313	1.10509e-09
ST4.03ch01	489619	C	T	2459.44	PGSC0003DMT400058685	PGSC0003DMG403022797	Aspartate semialdehyde dehydrogenase	69	89	126	30	0.563291	0.192308	1.34885e-09
ST4.03ch01	492543	T	C	6910.19	PGSC0003DMT400058685	PGSC0003DMG403022797	Aspartate semialdehyde dehydrogenase	7	134	25	115	0.950355	0.821429	0.00892653
ST4.03ch01	492565	G	A	2310.44	PGSC0003DMT400058685	PGSC0003DMG403022797	Aspartate semialdehyde dehydrogenase	83	38	51	64	0.31405	0.556522	0.0038167
ST4.03ch01	492589	C	T	1437.44	PGSC0003DMT400058685	PGSC0003DMG403022797	Aspartate semialdehyde dehydrogenase	55	45	71	14	0.45	0.164706	0.00083603
ST4.03ch01	492944	A	T	864.44	PGSC0003DMT400058685	PGSC0003DMG403022797	Aspartate semialdehyde dehydrogenase	22	31	34	7	0.584906	0.170732	0.00117445
ST4.03ch01	495286	C	A	160.19	PGSC0003DMT400058682	PGSC0003DMG402022797	SEC14 cytosolic factor / phosphoglyceride transfer family protein	63	13	92	2	0.171053	0.0212766	0.00959894
ST4.03ch01	497066	C	T	375.19	PGSC0003DMT400058682	PGSC0003DMG402022797	SEC14 cytosolic factor / phosphoglyceride transfer family protein	25	17	54	4	0.404762	0.0689655	0.00198118
ST4.03ch01	519936	T	A	514.19	PGSC0003DMT400058647	PGSC0003DMG400022785	Resistance protein PSH-RGH6	36	22	62	2	0.37931	0.03125	5.15424e-05
ST4.03ch01	520567	A	G	323.44	PGSC0003DMT400058647	PGSC0003DMG400022785	Resistance protein PSH-RGH6	24	3	3	10	0.111111	0.769231	0.0015381
ST4.03ch01	525546	T	C	429.2	PGSC0003DMT400051415	PGSC0003DMG400019970	RGC1	0	10	11	3	1	0.214286	0.00280923
ST4.03ch01	525549	A	C	429.2	PGSC0003DMT400051415	PGSC0003DMG400019970	RGC1	0	10	11	3	1	0.214286	0.00280923
ST4.03ch01	525591	C	A	281.44	PGSC0003DMT400051415	PGSC0003DMG400019970	RGC1	2	8	22	3	0.8	0.12	0.00426951
ST4.03ch01	526163	A	G	398.19	PGSC0003DMT400051415	PGSC0003DMG400019970	RGC1	10	12	14	0	0.545455	0	0.0095319
ST4.03ch01	532003	C	T	5930.44	PGSC0003DMT400051416	PGSC0003DMG400019971	Circadian clock-associated FKF1	54	125	105	99	0.698324	0.485294	0.000759711
ST4.03ch01	534626	A	C	2373.44	PGSC0003DMT400051416	PGSC0003DMG400019971	Circadian clock-associated FKF1	97	34	69	71	0.259542	0.507143	0.000864635
ST4.03ch01	534698	T	A	109.19	PGSC0003DMT400051416	PGSC0003DMG400019971	Circadian clock-associated FKF1	124	0	122	21	0	0.146853	4.35457e-05
ST4.03ch01	534776	T	C	3490.44	PGSC0003DMT400051416	PGSC0003DMG400019971	Circadian clock-associated FKF1	91	49	59	90	0.35	0.604027	0.000551115
ST4.03ch01	534935	C	T	1108.44	PGSC0003DMT400051416	PGSC0003DMG400019971	Circadian clock-associated FKF1	66	45	122	17	0.405405	0.122302	1.68156e-05
ST4.03ch01	535352	T	C	1404.44	PGSC0003DMT400051416	PGSC0003DMG400019971	Circadian clock-associated FKF1	55	41	79	19	0.427083	0.193878	0.00820638
ST4.03ch01	535454	G	A	3236.44	PGSC0003DMT400051416	PGSC0003DMG400019971	Circadian clock-associated FKF1	60	71	132	69	0.541985	0.343284	0.00629466
ST4.03ch01	535527	T	C	573.19	PGSC0003DMT400051416	PGSC0003DMG400019971	Circadian clock-associated FKF1	110	36	155	11	0.246575	0.0662651	0.000338355
ST4.03ch01	535586	A	G	2983.44	PGSC0003DMT400051416	PGSC0003DMG400019971	Circadian clock-associated FKF1	71	78	121	50	0.52349	0.292398	0.000862577
ST4.03ch01	536033	T	C	6277.44	PGSC0003DMT400051416	PGSC0003DMG400019971	Circadian clock-associated FKF1	130	167	183	101	0.56229	0.355634	2.7423e-05
ST4.03ch01	536147	T	A	4006.44	PGSC0003DMT400051416	PGSC0003DMG400019971	Circadian clock-associated FKF1	57	112	84	41	0.662722	0.328	9.81195e-07
ST4.03ch01	536176	A	G	2272.19	PGSC0003DMT400051416	PGSC0003DMG400019971	Circadian clock-associated FKF1	95	90	135	12	0.486486	0.0816327	4.65028e-14
ST4.03ch01	536185	C	T	4220.44	PGSC0003DMT400051416	PGSC0003DMG400019971	Circadian clock-associated FKF1	75	122	112	50	0.619289	0.308642	3.76955e-07
ST4.03ch01	536303	T	A	645.71	PGSC0003DMT400051416	PGSC0003DMG400019971	Circadian clock-associated FKF1	26	25	37	4	0.490196	0.097561	0.00105341
ST4.03ch01	549635	C	G	645.19	PGSC0003DMT400051425	PGSC0003DMG400019974	Myosin heavy chain, clone	1	18	15	5	0.947368	0.25	0.00030357
ST4.03ch01	549739	C	A	4018.19	PGSC0003DMT400051425	PGSC0003DMG400019974	Myosin heavy chain, clone	9	102	21	41	0.918919	0.66129	0.000919317
ST4.03ch01	549753	G	T	540.19	PGSC0003DMT400051425	PGSC0003DMG400019974	Myosin heavy chain, clone	110	8	42	23	0.0677966	0.353846	7.57719e-05
ST4.03ch01	549989	T	A	325.19	PGSC0003DMT400051425	PGSC0003DMG400019974	Myosin heavy chain, clone	90	5	75	24	0.0526316	0.242424	0.00364676
ST4.03ch01	550043	C	G	2772.44	PGSC0003DMT400051425	PGSC0003DMG400019974	Myosin heavy chain, clone	41	76	70	33	0.649573	0.320388	4.76483e-05
ST4.03ch01	550592	A	T	1792.44	PGSC0003DMT400051425	PGSC0003DMG400019974	Myosin heavy chain, clone	14	42	44	28	0.75	0.388889	0.0015011
ST4.03ch01	550625	T	C	816.41	PGSC0003DMT400051425	PGSC0003DMG400019974	Myosin heavy chain, clone	50	30	69	6	0.375	0.08	0.000473042
ST4.03ch01	550745	T	C	564.36	PGSC0003DMT400051425	PGSC0003DMG400019974	Myosin heavy chain, clone	28	18	57	6	0.391304	0.0952381	0.0054031
ST4.03ch01	551051	T	C	497.2	PGSC0003DMT400051425	PGSC0003DMG400019974	Myosin heavy chain, clone	26	21	54	5	0.446809	0.0847458	0.000623972
ST4.03ch01	551280	G	A	519.19	PGSC0003DMT400051425	PGSC0003DMG400019974	Myosin heavy chain, clone	31	21	42	3	0.403846	0.0666667	0.00223442
ST4.03ch01	554326	G	A	415.44	PGSC0003DMT400051425	PGSC0003DMG400019974	Myosin heavy chain, clone	6	16	17	3	0.727273	0.15	0.00377881
ST4.03ch01	554344	A	G	543.44	PGSC0003DMT400051425	PGSC0003DMG400019974	Myosin heavy chain, clone	7	20	16	3	0.740741	0.157895	0.00381412
ST4.03ch01	559622	G	A	1034.19	PGSC0003DMT400051426	PGSC0003DMG400019975	Ankyrin repeat-containing protein	86	49	112	10	0.362963	0.0819672	3.09076e-06
ST4.03ch01	559660	A	G	1384.44	PGSC0003DMT400051426	PGSC0003DMG400019975	Ankyrin repeat-containing protein	108	60	117	16	0.357143	0.120301	8.40204e-05
ST4.03ch01	559689	G	A	596.19	PGSC0003DMT400051426	PGSC0003DMG400019975	Ankyrin repeat-containing protein	148	14	108	32	0.0864198	0.228571	0.00937639
ST4.03ch01	559867	G	A	447.19	PGSC0003DMT400051426	PGSC0003DMG400019975	Ankyrin repeat-containing protein	186	9	116	30	0.0461538	0.205479	0.000261342
ST4.03ch01	559874	T	C	469.19	PGSC0003DMT400051426	PGSC0003DMG400019975	Ankyrin repeat-containing protein	187	14	126	30	0.0696517	0.192308	0.00815894
ST4.03ch01	559891	C	T	2170.44	PGSC0003DMT400051426	PGSC0003DMG400019975	Ankyrin repeat-containing protein	116	80	134	24	0.408163	0.151899	5.93835e-06
ST4.03ch01	559943	A	G	1855.44	PGSC0003DMT400051426	PGSC0003DMG400019975	Ankyrin repeat-containing protein	145	63	140	25	0.302885	0.151515	0.00826519
ST4.03ch01	559993	A	G	9034.19	PGSC0003DMT400051426	PGSC0003DMG400019975	Ankyrin repeat-containing protein	10	185	38	149	0.948718	0.796791	0.000277637
ST4.03ch01	560308	A	G	971.44	PGSC0003DMT400051426	PGSC0003DMG400019975	Ankyrin repeat-containing protein	69	39	121	15	0.361111	0.110294	0.000149558
ST4.03ch01	560758	G	A	586.44	PGSC0003DMT400051426	PGSC0003DMG400019975	Ankyrin repeat-containing protein	36	23	66	8	0.389831	0.108108	0.00310794
ST4.03ch01	563275	G	A	385.19	PGSC0003DMT400051426	PGSC0003DMG400019975	Ankyrin repeat-containing protein	34	18	79	6	0.346154	0.0705882	0.00219156
ST4.03ch01	811961	T	C	164.19	PGSC0003DMT400025178	PGSC0003DMG400009730	Calcium-binding pollen allergen	14	10	24	0	0.416667	0	0.00836451
ST4.03ch01	813169	T	C	1450.44	PGSC0003DMT400025176	PGSC0003DMG400009729	SET domain containing protein	27	42	36	12	0.608696	0.25	0.002839
ST4.03ch01	813214	T	C	658.44	PGSC0003DMT400025176	PGSC0003DMG400009729	SET domain containing protein	31	27	40	7	0.465517	0.148936	0.00951458
ST4.03ch01	815428	T	A	421.19	PGSC0003DMT400025176	PGSC0003DMG400009729	SET domain containing protein	26	21	44	0	0.446809	0	4.12721e-06
ST4.03ch01	815464	T	A	65.19	PGSC0003DMT400025176	PGSC0003DMG400009729	SET domain containing protein	33	0	13	7	0	0.35	0.00729107
ST4.03ch01	815968	C	T	542.19	PGSC0003DMT400025176	PGSC0003DMG400009729	SET domain containing protein	53	5	37	28	0.0862069	0.430769	0.00038665
ST4.03ch01	817150	G	A	651.04	PGSC0003DMT400025176	PGSC0003DMG400009729	SET domain containing protein	37	28	51	7	0.430769	0.12069	0.00257667
ST4.03ch01	817205	G	A	2379.44	PGSC0003DMT400025176	PGSC0003DMG400009729	SET domain containing protein	40	26	15	60	0.393939	0.8	4.14376e-05
ST4.03ch01	817237	G	A	632.19	PGSC0003DMT400025176	PGSC0003DMG400009729	SET domain containing protein	43	25	86	7	0.367647	0.0752688	0.000193686
ST4.03ch01	838989	A	T	1686.44	PGSC0003DMT400025166	PGSC0003DMG401009727	Calcium ion binding protein	53	60	80	13	0.530973	0.139785	2.5368e-07
ST4.03ch01	846608	T	C	461.22	PGSC0003DMT400025169	PGSC0003DMG402009727	Calcium ion binding protein	20	17	31	2	0.459459	0.0606061	0.00285803
ST4.03ch01	846837	A	G	655.44	PGSC0003DMT400025169	PGSC0003DMG402009727	Calcium ion binding protein	35	27	68	8	0.435484	0.105263	0.000323386
ST4.03ch01	851312	A	G	729.44	PGSC0003DMT400025186	PGSC0003DMG400009734	Conserved gene of unknown function	18	28	41	7	0.608696	0.145833	0.000157757
ST4.03ch01	851313	A	C	861.44	PGSC0003DMT400025186	PGSC0003DMG400009734	Conserved gene of unknown function	17	28	39	9	0.622222	0.1875	0.00056214
ST4.03ch01	851314	G	A	687.44	PGSC0003DMT400025186	PGSC0003DMG400009734	Conserved gene of unknown function	39	7	23	26	0.152174	0.530612	0.00218334
ST4.03ch01	851380	A	T	98.19	PGSC0003DMT400025186	PGSC0003DMG400009734	Conserved gene of unknown function	90	0	62	10	0	0.138889	0.0036206
ST4.03ch01	851397	C	T	2099.44	PGSC0003DMT400025186	PGSC0003DMG400009734	Conserved gene of unknown function	20	60	36	26	0.75	0.419355	0.00230859
ST4.03ch01	851744	A	T	1079.44	PGSC0003DMT400025186	PGSC0003DMG400009734	Conserved gene of unknown function	20	26	50	16	0.565217	0.242424	0.00961509
ST4.03ch01	851756	G	T	1565.44	PGSC0003DMT400025186	PGSC0003DMG400009734	Conserved gene of unknown function	17	35	58	25	0.673077	0.301205	0.000855439
ST4.03ch01	851907	T	C	5463.19	PGSC0003DMT400025186	PGSC0003DMG400009734	Conserved gene of unknown function	4	118	22	83	0.967213	0.790476	0.000832904
ST4.03ch01	851908	A	C	5371.19	PGSC0003DMT400025186	PGSC0003DMG400009734	Conserved gene of unknown function	4	117	23	81	0.966942	0.778846	0.000457936
ST4.03ch01	851912	T	C	5169.19	PGSC0003DMT400025186	PGSC0003DMG400009734	Conserved gene of unknown function	4	102	23	74	0.962264	0.762887	0.000605077
ST4.03ch01	851915	T	C	4884.19	PGSC0003DMT400025186	PGSC0003DMG400009734	Conserved gene of unknown function	7	97	32	67	0.932692	0.676768	0.000149726
ST4.03ch01	851916	T	C	5159.19	PGSC0003DMT400025186	PGSC0003DMG400009734	Conserved gene of unknown function	6	98	30	71	0.942308	0.70297	0.000189934
ST4.03ch01	851921	T	A	2171.44	PGSC0003DMT400025186	PGSC0003DMG400009734	Conserved gene of unknown function	17	75	44	40	0.815217	0.47619	0.000115352
ST4.03ch01	851922	T	A	2981.44	PGSC0003DMT400025186	PGSC0003DMG400009734	Conserved gene of unknown function	37	74	67	40	0.666667	0.373832	0.000608062
ST4.03ch01	851941	G	C	2164.44	PGSC0003DMT400025186	PGSC0003DMG400009734	Conserved gene of unknown function	11	55	31	20	0.833333	0.392157	4.07827e-05
ST4.03ch01	851966	T	G	262.19	PGSC0003DMT400025186	PGSC0003DMG400009734	Conserved gene of unknown function	18	10	60	4	0.357143	0.0625	0.00984107
ST4.03ch01	852000	C	T	335.19	PGSC0003DMT400025186	PGSC0003DMG400009734	Conserved gene of unknown function	22	11	68	4	0.333333	0.0555556	0.00608116
ST4.03ch01	852010	A	G	341.19	PGSC0003DMT400025186	PGSC0003DMG400009734	Conserved gene of unknown function	20	12	65	3	0.375	0.0441176	0.00110674
ST4.03ch01	852395	C	T	613.47	PGSC0003DMT400025186	PGSC0003DMG400009734	Conserved gene of unknown function	23	20	35	3	0.465116	0.0789474	0.00268944
ST4.03ch01	922445	G	A	596.44	PGSC0003DMT400080975	PGSC0003DMG400031547	Gene of unknown function	6	16	42	8	0.727273	0.16	0.000179812
ST4.03ch01	930632	G	T	8350.19	PGSC0003DMT400080976	PGSC0003DMG400031548	Conserved gene of unknown function	4	192	14	62	0.979592	0.815789	0.000242213
ST4.03ch01	930678	A	C	11781.19	PGSC0003DMT400080976	PGSC0003DMG400031548	Conserved gene of unknown function	33	332	30	107	0.909589	0.781022	0.00395972
ST4.03ch01	930706	T	A	11051.44	PGSC0003DMT400080976	PGSC0003DMG400031548	Conserved gene of unknown function	36	295	43	121	0.891239	0.737805	0.000614774
ST4.03ch01	930717	T	C	10493.44	PGSC0003DMT400080976	PGSC0003DMG400031548	Conserved gene of unknown function	40	272	55	118	0.871795	0.682081	5.11648e-05
ST4.03ch01	930749	T	C	1506.44	PGSC0003DMT400080976	PGSC0003DMG400031548	Conserved gene of unknown function	162	32	92	50	0.164948	0.352113	0.00208727
ST4.03ch01	930754	C	T	5814.44	PGSC0003DMT400080976	PGSC0003DMG400031548	Conserved gene of unknown function	39	131	63	67	0.770588	0.515385	0.000162526
ST4.03ch01	930762	T	C	4026.44	PGSC0003DMT400080976	PGSC0003DMG400031548	Conserved gene of unknown function	49	97	74	44	0.664384	0.372881	0.000133565
ST4.03ch01	930764	G	T	3621.44	PGSC0003DMT400080976	PGSC0003DMG400031548	Conserved gene of unknown function	49	86	68	38	0.637037	0.358491	0.000507606
ST4.03ch01	930767	C	T	3105.44	PGSC0003DMT400080976	PGSC0003DMG400031548	Conserved gene of unknown function	54	76	71	32	0.584615	0.31068	0.000923007
ST4.03ch01	930768	T	C	2828.44	PGSC0003DMT400080976	PGSC0003DMG400031548	Conserved gene of unknown function	52	75	73	27	0.590551	0.27	8.08797e-05
ST4.03ch01	930773	G	A	2480.44	PGSC0003DMT400080976	PGSC0003DMG400031548	Conserved gene of unknown function	51	65	82	23	0.560345	0.219048	1.38355e-05
ST4.03ch01	930776	C	A	2112.44	PGSC0003DMT400080976	PGSC0003DMG400031548	Conserved gene of unknown function	51	52	81	22	0.504854	0.213592	0.000565085
ST4.03ch01	930779	C	G	1894.44	PGSC0003DMT400080976	PGSC0003DMG400031548	Conserved gene of unknown function	51	44	81	20	0.463158	0.19802	0.00233286
ST4.03ch01	930785	G	C	798.44	PGSC0003DMT400080976	PGSC0003DMG400031548	Conserved gene of unknown function	52	25	87	9	0.324675	0.09375	0.00349292
ST4.03ch01	930823	C	T	2735.44	PGSC0003DMT400080976	PGSC0003DMG400031548	Conserved gene of unknown function	10	57	42	45	0.850746	0.517241	0.000396035
ST4.03ch01	930833	T	C	2828.19	PGSC0003DMT400080976	PGSC0003DMG400031548	Conserved gene of unknown function	6	55	38	45	0.901639	0.542169	0.000106445
ST4.03ch01	930944	T	C	532.19	PGSC0003DMT400080976	PGSC0003DMG400031548	Conserved gene of unknown function	248	20	131	31	0.0746269	0.191358	0.00816799
ST4.03ch01	930947	C	T	587.19	PGSC0003DMT400080976	PGSC0003DMG400031548	Conserved gene of unknown function	253	22	128	32	0.08	0.2	0.00652853
ST4.03ch01	930959	A	G	7998.44	PGSC0003DMT400080976	PGSC0003DMG400031548	Conserved gene of unknown function	58	231	101	82	0.799308	0.448087	1.56001e-12
ST4.03ch01	930980	G	A	6823.44	PGSC0003DMT400080976	PGSC0003DMG400031548	Conserved gene of unknown function	75	192	137	72	0.719101	0.344498	9.5915e-14
ST4.03ch01	931003	A	G	2790.44	PGSC0003DMT400080976	PGSC0003DMG400031548	Conserved gene of unknown function	244	58	147	97	0.192053	0.397541	7.63436e-06
ST4.03ch01	931028	C	G	7117.44	PGSC0003DMT400080976	PGSC0003DMG400031548	Conserved gene of unknown function	78	214	95	75	0.732877	0.441176	8.13386e-08
ST4.03ch01	931050	A	T	6798.44	PGSC0003DMT400080976	PGSC0003DMG400031548	Conserved gene of unknown function	189	115	63	149	0.378289	0.70283	6.04797e-11
ST4.03ch01	931108	G	C	2776.19	PGSC0003DMT400080976	PGSC0003DMG400031548	Conserved gene of unknown function	145	103	254	26	0.415323	0.0928571	1.59532e-15
ST4.03ch01	931115	C	T	14647.19	PGSC0003DMT400080976	PGSC0003DMG400031548	Conserved gene of unknown function	11	260	40	240	0.95941	0.857143	0.000717628
ST4.03ch01	931116	C	T	2490.44	PGSC0003DMT400080976	PGSC0003DMG400031548	Conserved gene of unknown function	233	37	176	101	0.137037	0.364621	6.97495e-08
ST4.03ch01	931121	G	T	3867.44	PGSC0003DMT400080976	PGSC0003DMG400031548	Conserved gene of unknown function	133	141	248	39	0.514599	0.135889	1.74537e-19
ST4.03ch01	931123	T	C	9933.44	PGSC0003DMT400080976	PGSC0003DMG400031548	Conserved gene of unknown function	46	226	141	139	0.830882	0.496429	1.77096e-14
ST4.03ch01	931155	G	C	17726.19	PGSC0003DMT400080976	PGSC0003DMG400031548	Conserved gene of unknown function	14	360	40	253	0.962567	0.863481	0.000172478
ST4.03ch01	931173	T	C	4434.44	PGSC0003DMT400080976	PGSC0003DMG400031548	Conserved gene of unknown function	300	76	164	131	0.202128	0.444068	2.92015e-09
ST4.03ch01	931179	C	T	17578.19	PGSC0003DMT400080976	PGSC0003DMG400031548	Conserved gene of unknown function	8	368	34	263	0.978723	0.885522	2.81488e-05
ST4.03ch01	931215	C	T	5546.44	PGSC0003DMT400080976	PGSC0003DMG400031548	Conserved gene of unknown function	110	153	146	75	0.581749	0.339367	6.25061e-06
ST4.03ch01	931265	T	G	5790.44	PGSC0003DMT400080976	PGSC0003DMG400031548	Conserved gene of unknown function	37	121	59	79	0.765823	0.572464	0.0070069
ST4.03ch01	931271	A	C	6073.44	PGSC0003DMT400080976	PGSC0003DMG400031548	Conserved gene of unknown function	19	124	47	80	0.867133	0.629921	0.000256078
ST4.03ch01	931277	C	G	6490.19	PGSC0003DMT400080976	PGSC0003DMG400031548	Conserved gene of unknown function	2	118	29	85	0.983333	0.745614	1.62853e-06
ST4.03ch01	992439	G	A	207.2	PGSC0003DMT400081775	PGSC0003DMG400032118	CDC48-interacting UBX-domain protein	5	9	14	0	0.642857	0	0.00814857
ST4.03ch01	992576	C	A	355.19	PGSC0003DMT400081775	PGSC0003DMG400032118	CDC48-interacting UBX-domain protein	20	0	13	14	0	0.518519	0.00141753
ST4.03ch01	993039	T	G	748.44	PGSC0003DMT400081775	PGSC0003DMG400032118	CDC48-interacting UBX-domain protein	29	29	56	8	0.5	0.125	0.00028286
ST4.03ch01	998176	C	T	1672.44	PGSC0003DMT400081775	PGSC0003DMG400032118	CDC48-interacting UBX-domain protein	34	43	68	21	0.558442	0.235955	0.000709987
ST4.03ch01	998194	A	C	2321.44	PGSC0003DMT400081775	PGSC0003DMG400032118	CDC48-interacting UBX-domain protein	27	64	45	24	0.703297	0.347826	0.00035411
ST4.03ch01	998410	T	C	3138.44	PGSC0003DMT400081775	PGSC0003DMG400032118	CDC48-interacting UBX-domain protein	18	85	47	43	0.825243	0.477778	1.83872e-05
ST4.03ch01	998445	C	T	1044.44	PGSC0003DMT400081775	PGSC0003DMG400032118	CDC48-interacting UBX-domain protein	11	29	29	12	0.725	0.292683	0.00262819
ST4.03ch01	1010445	T	G	116.19	PGSC0003DMT400081778	PGSC0003DMG400032119	Jasmonate ZIM-domain protein 3	43	9	87	1	0.173077	0.0113636	0.00828182
ST4.03ch01	1010486	T	A	384.19	PGSC0003DMT400081778	PGSC0003DMG400032119	Jasmonate ZIM-domain protein 3	20	14	55	3	0.411765	0.0517241	0.000810743
ST4.03ch01	1010505	T	C	1870.44	PGSC0003DMT400081778	PGSC0003DMG400032119	Jasmonate ZIM-domain protein 3	10	45	35	24	0.818182	0.40678	0.000253994
ST4.03ch01	1010515	C	T	476.19	PGSC0003DMT400081778	PGSC0003DMG400032119	Jasmonate ZIM-domain protein 3	37	22	66	5	0.372881	0.0704225	0.000647677
ST4.03ch01	1010545	A	T	2191.44	PGSC0003DMT400081778	PGSC0003DMG400032119	Jasmonate ZIM-domain protein 3	21	63	62	27	0.75	0.303371	3.70191e-07
ST4.03ch01	1010593	C	T	3389.44	PGSC0003DMT400081778	PGSC0003DMG400032119	Jasmonate ZIM-domain protein 3	27	76	92	59	0.737864	0.390728	3.563e-06
ST4.03ch01	1010611	C	A	3820.44	PGSC0003DMT400081778	PGSC0003DMG400032119	Jasmonate ZIM-domain protein 3	41	90	127	58	0.687023	0.313514	6.49475e-09
ST4.03ch01	1011666	C	T	3505.44	PGSC0003DMT400081778	PGSC0003DMG400032119	Jasmonate ZIM-domain protein 3	154	125	319	51	0.448029	0.137838	9.47159e-16
ST4.03ch01	1011687	C	A	8217.44	PGSC0003DMT400081778	PGSC0003DMG400032119	Jasmonate ZIM-domain protein 3	145	181	263	147	0.555215	0.358537	6.36687e-06
ST4.03ch01	1011693	G	A	8864.44	PGSC0003DMT400081778	PGSC0003DMG400032119	Jasmonate ZIM-domain protein 3	142	197	266	157	0.581121	0.371158	8.25037e-07
ST4.03ch01	1011739	G	C	12580.44	PGSC0003DMT400081778	PGSC0003DMG400032119	Jasmonate ZIM-domain protein 3	109	268	234	195	0.710875	0.454545	3.45326e-11
ST4.03ch01	1012139	T	G	16183.44	PGSC0003DMT400081778	PGSC0003DMG400032119	Jasmonate ZIM-domain protein 3	41	300	109	264	0.879765	0.707775	1.08506e-06
ST4.03ch01	1012259	A	T	11596.44	PGSC0003DMT400081778	PGSC0003DMG400032119	Jasmonate ZIM-domain protein 3	49	224	122	197	0.820513	0.617555	2.82861e-06
ST4.03ch01	1012278	C	T	5676.44	PGSC0003DMT400081778	PGSC0003DMG400032119	Jasmonate ZIM-domain protein 3	76	154	196	71	0.669565	0.265918	6.31119e-17
ST4.03ch01	1012563	G	C	9733.44	PGSC0003DMT400081778	PGSC0003DMG400032119	Jasmonate ZIM-domain protein 3	28	178	85	148	0.864078	0.635193	2.24292e-06
ST4.03ch01	1012619	G	A	873.19	PGSC0003DMT400081778	PGSC0003DMG400032119	Jasmonate ZIM-domain protein 3	227	18	207	55	0.0734694	0.209924	0.000365477
ST4.03ch01	1012876	C	T	4860.44	PGSC0003DMT400081778	PGSC0003DMG400032119	Jasmonate ZIM-domain protein 3	176	155	294	71	0.468278	0.194521	3.56162e-12
ST4.03ch01	1013025	A	G	4378.44	PGSC0003DMT400081778	PGSC0003DMG400032119	Jasmonate ZIM-domain protein 3	192	137	245	63	0.416413	0.204545	6.79479e-07
ST4.03ch01	1013462	T	G	8147.44	PGSC0003DMT400081778	PGSC0003DMG400032119	Jasmonate ZIM-domain protein 3	62	200	89	98	0.763359	0.524064	1.04632e-05
ST4.03ch01	1013491	C	T	6718.44	PGSC0003DMT400081778	PGSC0003DMG400032119	Jasmonate ZIM-domain protein 3	152	207	150	79	0.576602	0.344978	3.41567e-06
ST4.03ch01	1013497	C	T	7431.44	PGSC0003DMT400081778	PGSC0003DMG400032119	Jasmonate ZIM-domain protein 3	163	218	167	88	0.572178	0.345098	1.49181e-06
ST4.03ch01	1013545	T	C	9036.44	PGSC0003DMT400081778	PGSC0003DMG400032119	Jasmonate ZIM-domain protein 3	286	179	119	208	0.384946	0.636086	5.74092e-10
ST4.03ch01	1013641	C	T	5466.44	PGSC0003DMT400081778	PGSC0003DMG400032119	Jasmonate ZIM-domain protein 3	143	158	148	58	0.524917	0.281553	3.68954e-06
ST4.03ch01	1013737	A	T	5609.44	PGSC0003DMT400081778	PGSC0003DMG400032119	Jasmonate ZIM-domain protein 3	21	140	66	75	0.869565	0.531915	1.0695e-08
ST4.03ch01	1013792	T	A	1377.44	PGSC0003DMT400081778	PGSC0003DMG400032119	Jasmonate ZIM-domain protein 3	20	39	39	16	0.661017	0.290909	0.001798
ST4.03ch01	1013800	A	C	944.44	PGSC0003DMT400081778	PGSC0003DMG400032119	Jasmonate ZIM-domain protein 3	15	30	31	9	0.666667	0.225	0.00149245
ST4.03ch01	1018062	T	C	1497.44	PGSC0003DMT400081915	PGSC0003DMG401032158	Gene of unknown function	93	55	111	23	0.371622	0.171642	0.00327415
ST4.03ch01	1018913	T	C	2878.44	PGSC0003DMT400081916	PGSC0003DMG402032158	F-box protein family	14	65	28	34	0.822785	0.548387	0.0097506
ST4.03ch01	1020531	G	A	2199.19	PGSC0003DMT400081916	PGSC0003DMG402032158	F-box protein family	2	49	12	23	0.960784	0.657143	0.00421786
ST4.03ch01	1023900	G	A	2001.44	PGSC0003DMT400081918	PGSC0003DMG400032159	Dynein light chain type 1 family protein	22	51	35	19	0.69863	0.351852	0.0026168
ST4.03ch01	1023928	C	T	1648.44	PGSC0003DMT400081918	PGSC0003DMG400032159	Dynein light chain type 1 family protein	16	50	42	9	0.757576	0.176471	3.13192e-08
ST4.03ch01	1028378	A	T	13308.19	PGSC0003DMT400081921	PGSC0003DMG400032160	Conserved gene of unknown function	16	269	49	213	0.94386	0.812977	8.8376e-05
ST4.03ch01	1028385	T	C	9817.44	PGSC0003DMT400081921	PGSC0003DMG400032160	Conserved gene of unknown function	149	186	88	204	0.555224	0.69863	0.00450672
ST4.03ch01	1028817	A	T	1308.19	PGSC0003DMT400081921	PGSC0003DMG400032160	Conserved gene of unknown function	619	117	609	47	0.158967	0.0716463	2.18201e-05
ST4.03ch01	1028853	G	A	955.19	PGSC0003DMT400081921	PGSC0003DMG400032160	Conserved gene of unknown function	455	82	429	27	0.1527	0.0592105	8.12371e-05
ST4.03ch01	1028889	T	C	496.19	PGSC0003DMT400081921	PGSC0003DMG400032160	Conserved gene of unknown function	284	51	314	16	0.152239	0.0484848	0.000255941
ST4.03ch01	1028915	C	G	2502.44	PGSC0003DMT400081921	PGSC0003DMG400032160	Conserved gene of unknown function	271	43	172	86	0.136943	0.333333	1.74515e-06
ST4.03ch01	1029908	G	A	1698.19	PGSC0003DMT400081921	PGSC0003DMG400032160	Conserved gene of unknown function	463	28	402	101	0.0570265	0.200795	1.1226e-09
ST4.03ch01	1029912	G	C	1631.19	PGSC0003DMT400081921	PGSC0003DMG400032160	Conserved gene of unknown function	440	32	379	99	0.0677966	0.207113	3.06614e-08
ST4.03ch01	1038683	A	C	462.19	PGSC0003DMT400081782	PGSC0003DMG400032120	Isoform 2 of UPF0496 protein	63	2	61	21	0.0307692	0.256098	0.00276271
ST4.03ch01	1038710	G	A	654.19	PGSC0003DMT400081782	PGSC0003DMG400032120	Isoform 2 of UPF0496 protein	70	3	73	29	0.0410959	0.284314	0.000529152
ST4.03ch01	1039821	A	G	444.19	PGSC0003DMT400081782	PGSC0003DMG400032120	Isoform 2 of UPF0496 protein	88	26	143	11	0.22807	0.0714286	0.00482309
ST4.03ch01	1039927	G	C	824.19	PGSC0003DMT400081782	PGSC0003DMG400032120	Isoform 2 of UPF0496 protein	68	2	61	36	0.0285714	0.371134	2.6619e-06
ST4.03ch01	1040034	C	T	1517.44	PGSC0003DMT400081782	PGSC0003DMG400032120	Isoform 2 of UPF0496 protein	26	37	68	25	0.587302	0.268817	0.00214428
ST4.03ch01	1040047	A	G	1465.44	PGSC0003DMT400081782	PGSC0003DMG400032120	Isoform 2 of UPF0496 protein	29	35	68	22	0.546875	0.244444	0.00320951
ST4.03ch01	1041844	G	A	1023.44	PGSC0003DMT400081929	PGSC0003DMG402032161	Iaa-amino acid hydrolase 4	60	12	42	34	0.166667	0.447368	0.00520963
ST4.03ch01	1041910	C	T	625.19	PGSC0003DMT400081929	PGSC0003DMG402032161	Iaa-amino acid hydrolase 4	42	25	67	5	0.373134	0.0694444	0.000536973
ST4.03ch01	1044905	T	C	1022.44	PGSC0003DMT400081926	PGSC0003DMG401032161	Iaa-amino acid hydrolase 4	50	41	72	14	0.450549	0.162791	0.00097794
ST4.03ch01	1044925	G	A	1027.44	PGSC0003DMT400081926	PGSC0003DMG401032161	Iaa-amino acid hydrolase 4	59	41	80	16	0.41	0.166667	0.00431101
ST4.03ch01	1057403	G	A	442.19	PGSC0003DMT400081937	PGSC0003DMG400032164	Short chain alcohol dehydrogenase	72	24	64	3	0.25	0.0447761	0.00667984
ST4.03ch01	1057689	A	G	1525.44	PGSC0003DMT400081937	PGSC0003DMG400032164	Short chain alcohol dehydrogenase	19	37	53	18	0.660714	0.253521	0.000179598
ST4.03ch01	1057692	C	T	1484.44	PGSC0003DMT400081937	PGSC0003DMG400032164	Short chain alcohol dehydrogenase	23	37	56	22	0.616667	0.282051	0.00231789
ST4.03ch01	1066781	C	T	76.19	PGSC0003DMT400081787	PGSC0003DMG400032122	Binding protein	178	5	114	17	0.0273224	0.129771	0.00818023
ST4.03ch01	1068147	A	G	3846.44	PGSC0003DMT400081787	PGSC0003DMG400032122	Binding protein	175	112	242	68	0.390244	0.219355	0.000233914
ST4.03ch01	1068165	G	A	15403.2	PGSC0003DMT400081787	PGSC0003DMG400032122	Binding protein	2	250	22	242	0.992063	0.916667	0.000692891
ST4.03ch01	1068446	A	G	10251.2	PGSC0003DMT400081787	PGSC0003DMG400032122	Binding protein	1	177	15	160	0.994382	0.914286	0.00332221
ST4.03ch01	1068489	T	C	1502.44	PGSC0003DMT400081787	PGSC0003DMG400032122	Binding protein	154	59	181	28	0.276995	0.133971	0.00478238
ST4.03ch01	1069042	T	C	16562.2	PGSC0003DMT400081787	PGSC0003DMG400032122	Binding protein	0	329	10	207	1	0.953917	0.00178975
ST4.03ch01	1069206	G	A	3906.44	PGSC0003DMT400081787	PGSC0003DMG400032122	Binding protein	291	145	266	56	0.332569	0.173913	3.6522e-05
ST4.03ch01	1069277	C	T	5066.44	PGSC0003DMT400081787	PGSC0003DMG400032122	Binding protein	446	212	325	55	0.322188	0.144737	1.31539e-08
ST4.03ch01	1069311	C	T	4253.44	PGSC0003DMT400081787	PGSC0003DMG400032122	Binding protein	428	192	280	43	0.309677	0.133127	1.14153e-07
ST4.03ch01	1069331	G	T	23132.2	PGSC0003DMT400081787	PGSC0003DMG400032122	Binding protein	3	560	15	240	0.994671	0.941176	0.000191639
ST4.03ch01	1069370	A	C	314.19	PGSC0003DMT400081787	PGSC0003DMG400032122	Binding protein	381	16	152	29	0.0403023	0.160221	9.05095e-05
ST4.03ch01	1069435	C	T	148.19	PGSC0003DMT400081787	PGSC0003DMG400032122	Binding protein	164	4	78	15	0.0238095	0.16129	0.00170366
ST4.03ch01	1071217	T	A	430.19	PGSC0003DMT400081938	PGSC0003DMG401032165	Gene of unknown function	55	21	60	2	0.276316	0.0322581	0.00252602
ST4.03ch01	1076870	A	G	301.19	PGSC0003DMT400081942	PGSC0003DMG400032166	Lysyl-tRNA synthetase	76	4	49	17	0.05	0.257576	0.00836705
ST4.03ch01	1076883	C	T	417.19	PGSC0003DMT400081942	PGSC0003DMG400032166	Lysyl-tRNA synthetase	78	3	51	22	0.037037	0.30137	0.000207429
ST4.03ch01	1077021	G	A	4012.44	PGSC0003DMT400081942	PGSC0003DMG400032166	Lysyl-tRNA synthetase	21	107	34	48	0.835938	0.585366	0.00189614
ST4.03ch01	1077302	T	C	1675.44	PGSC0003DMT400081942	PGSC0003DMG400032166	Lysyl-tRNA synthetase	110	32	38	47	0.225352	0.552941	3.49823e-05
ST4.03ch01	1077314	G	A	518.19	PGSC0003DMT400081942	PGSC0003DMG400032166	Lysyl-tRNA synthetase	145	1	79	27	0.00684932	0.254717	1.76359e-08
ST4.03ch01	1105977	G	A	6160.44	PGSC0003DMT400081788	PGSC0003DMG400032123	Conserved gene of unknown function	53	103	17	127	0.660256	0.881944	0.000174453
ST4.03ch01	1106179	T	C	1297.44	PGSC0003DMT400081788	PGSC0003DMG400032123	Conserved gene of unknown function	145	58	156	18	0.285714	0.103448	0.000292609
ST4.03ch01	1106554	A	T	758.19	PGSC0003DMT400081788	PGSC0003DMG400032123	Conserved gene of unknown function	176	8	161	43	0.0434783	0.210784	3.156e-05
ST4.03ch01	1106617	T	C	1037.19	PGSC0003DMT400081788	PGSC0003DMG400032123	Conserved gene of unknown function	173	6	149	51	0.0335196	0.255	3.2106e-08
ST4.03ch01	1107047	C	T	446.19	PGSC0003DMT400081788	PGSC0003DMG400032123	Conserved gene of unknown function	195	13	132	29	0.0625	0.180124	0.00705141
ST4.03ch01	1107582	C	A	478.19	PGSC0003DMT400081788	PGSC0003DMG400032123	Conserved gene of unknown function	219	12	190	38	0.0519481	0.166667	0.00163038
ST4.03ch01	1107795	T	A	540.19	PGSC0003DMT400081788	PGSC0003DMG400032123	Conserved gene of unknown function	263	13	161	37	0.0471014	0.186869	5.69157e-05
ST4.03ch01	1107804	A	G	339.19	PGSC0003DMT400081788	PGSC0003DMG400032123	Conserved gene of unknown function	247	12	157	31	0.046332	0.164894	0.000850783
ST4.03ch01	1108209	T	A	1690.44	PGSC0003DMT400081788	PGSC0003DMG400032123	Conserved gene of unknown function	11	54	23	18	0.830769	0.439024	0.00094829
ST4.03ch01	1108226	T	A	224.19	PGSC0003DMT400081788	PGSC0003DMG400032123	Conserved gene of unknown function	57	0	19	10	0	0.344828	0.000187568
ST4.03ch01	1114391	T	G	6817.44	PGSC0003DMT400081790	PGSC0003DMG400032124	Isocitrate dehydrogenase [NADP]	78	144	132	115	0.648649	0.465587	0.00184857
ST4.03ch01	1117737	C	A	3260.44	PGSC0003DMT400081790	PGSC0003DMG400032124	Isocitrate dehydrogenase [NADP]	284	125	441	62	0.305623	0.12326	2.07837e-09
ST4.03ch01	1117793	C	T	3039.44	PGSC0003DMT400081790	PGSC0003DMG400032124	Isocitrate dehydrogenase [NADP]	208	104	311	53	0.333333	0.145604	8.24613e-07
ST4.03ch01	1118331	A	G	1580.44	PGSC0003DMT400081790	PGSC0003DMG400032124	Isocitrate dehydrogenase [NADP]	302	78	333	41	0.205263	0.109626	0.00505035
ST4.03ch01	1118922	C	T	2009.44	PGSC0003DMT400081790	PGSC0003DMG400032124	Isocitrate dehydrogenase [NADP]	316	56	223	78	0.150538	0.259136	0.00884348
ST4.03ch01	1118973	T	C	5187.44	PGSC0003DMT400081790	PGSC0003DMG400032124	Isocitrate dehydrogenase [NADP]	309	109	184	130	0.260766	0.414013	0.000450712
ST4.03ch01	1119506	A	T	16683.44	PGSC0003DMT400081790	PGSC0003DMG400032124	Isocitrate dehydrogenase [NADP]	186	408	197	220	0.686869	0.527578	1.84319e-05
ST4.03ch01	1119647	T	C	15396.44	PGSC0003DMT400081790	PGSC0003DMG400032124	Isocitrate dehydrogenase [NADP]	192	380	184	194	0.664336	0.513228	0.000136529
ST4.03ch01	1119683	A	G	8407.44	PGSC0003DMT400081790	PGSC0003DMG400032124	Isocitrate dehydrogenase [NADP]	475	188	228	181	0.28356	0.442543	8.72724e-06
ST4.03ch01	1119962	C	G	13905.44	PGSC0003DMT400081790	PGSC0003DMG400032124	Isocitrate dehydrogenase [NADP]	274	371	215	161	0.575194	0.428191	0.000228052
ST4.03ch01	1119963	G	A	797.19	PGSC0003DMT400081790	PGSC0003DMG400032124	Isocitrate dehydrogenase [NADP]	583	53	300	69	0.0833333	0.186992	7.96107e-05
[truncated: 42,363 more rows]
