# Supplementary material for: Targeted and Untargeted Approaches Unravel Novel Candidate Genes and Diagnostic SNPs for Quantitative Resistance of the Potato (Solanum tuberosum L.) to Phytophthora infestans Causing the Late Blight Disease
Source: PLoS One. 2016 Jun 9;11(6):e0156254. doi: 10.1371/journal.pone.0156254 (PMC4900573; doi:10.1371/journal.pone.0156254)
Supplement: S8 File — (XLSX) [file pone.0156254.s008.xlsx]

## Sheet: S8 QRL markers
S8 supplemental file: Positions in the potato genome and references of DNA markers linked with P. infestans QRL in potato and tomato. The genomic positions of 8 major genes for resistance to P. infestans (R genes) and the StCDF1 locus are also included.
Marker or R gene	Position (v4.03)	Reference
CT233	chr01:00992200..998600	Brouwer et al. 2004a [58]
GP264	chr01:01706565..1707357	Oberhagemann et al. 1999 [16]
CP100	chr01:18925180..18929720	Oberhagemann et al. 1999 [16]
STM1029	chr01:45754400..45761800	Collins et al. 1999 [15]
STM2020	chr01:60839447..60839599	Collins et al. 1999 [15]
TG70	chr01:62654074..62654567	Brouwer et al. 2004a [58], Rauscher et al. 2010 [46]
CP11	chr01:62746190..62749690	Oberhagemann et al. 1999 [16]
TG224	chr01:69887660..69890150	Brouwer et al. 2004a [58]
STM2030	chr01:72737320..72737496	Collins et al. 1999 [15]
TG343	chr01:74084920..74089440	Brouwer et al. 2004a [58]
STM1049	chr01:75003090..75007590	Collins et al. 1999 [15]
TG333	chr01:81046700..81047600	Brouwer et al. 2004a [58]
GP1-c	chr02:04863992..4864138	Oberhagemann et al. 1999 [16]
STM3011	chr02:12146074..12146196	Collins et al. 1999 [15]
GP23	chr02:14356196..14356782	Oberhagemann et al. 1999 [16]
CT255	chr02:27162900..27169400	Brouwer et al. 2004a [58]
GP26	chr02:32694800..32700800	Oberhagemann et al. 1999 [16]
STM2022	chr02:33320022..33320200	Collins et al. 1999 [15]
TG308	chr02:34161600..34169700	Brouwer et al. 2004a [58]
CP157	chr02:37654320..37658670	Simko et al. 2006 [47]
GP216	chr02:39398807..39397901	Leonards-Schippers et al. 1994 [9]
CT75	chr02:39306400..39309900	Brouwer et al. 2004a [58]
CP70-a	chr02:40512220..40514570	Leonards-Schippers et al. 1994 [9]
STM1064	chr02:45222200..45223290	Collins et al. 1999 [15]
STM1030	chr02:47438170..47441940	Collins et al. 1999 [15]
TG250	chr02:47926100..47932600	Brouwer et al. 2004a [58]
TG135	unknown	Ewing et al. 2000 [48], Rauscher et al. 2010 [46]
RbcS-1/CP15	chr03:04728920..4731140	Costanzo et al. 2005 [49]
TG130	chr03:42089900..42092740	Ewing et al. 2000 [48], Rauscher et al. 2010 [46]
TG564	chr03:42118990..42120620	Brouwer et al. 2004a [58]
GP1-a	chr03:42321197..42321419	Sliwka et al. 2007 [50]
GP35-p	chr03:43251653..43252079	Oberhagemann et al. 1999 [16]
GP25	chr03:45405740..45409320	Leonards-Schippers et al. 1994 [9], Collins et al. 1999 [15]; Oberhagemann et al. 1999 [16], Bormann et al. 2004 [4]; Sliwka et al. 2007 [50]
CP6	chr03:49685390..49686270	Oberhagemann et al. 1999 [16]
GP226	chr03:53171880..53173400	Leonards-Schippers et al. 1994 [9]
GP276	chr03:53227060..53228850	Oberhagemann et al. 1999 [16]
TG42	chr03:54304100..54311000	Brouwer et al. 2004a [58]
GP180-a	chr04:01113700..1120400	Leonards-Schippers et al. 1994 [9], Collins et al. 1999 [15], Sliwka et al. 2007 [50]
R2, Rpi-abpt	chr04:04235000..4876000	Lokossou et al. 2009 [60]
Rpi-blb3	chr04:05630000..6053000	Park et al. 2005 [61]
TG123	chr04:05211560..5215960	Leonards-Schippers et al. 1994 [9]
STM3016	chr04:06601695..6601715	Collins et al. 1999 [15]
STM3160	chr04:06601693..6601798	Bradshaw et al. 2004 [53]
MBF	chr04:07519600..7525400	Oberhagemann et al. 1999 [16], Collins et al. 1999 [15]
BA1m23t3	chr04:07776074..7776568	Sliwka et al. 2007 [50]
TG339	chr04:08014910..8016470	Brouwer et al. 2004a [58], Sandbrink et al. 2000 [51]
GP261-a	chr04:08541290..9071500	Leonards-Schippers et al. 1994 [9]; Oberhagemann et al. 1999 [16]
STM5140	chr04:09835626..9835806	Bradshaw et al. 2006 [52]
TG609	chr04:11387730..11388213	Brouwer et al. 2004b [59]
TG652	chr04:55485300..55493800	Brouwer et al. 2004a [58]
TG62	chr04:63444492..63445005	Leonards-Schippers et al. 1994 [9]
TG345	chr04:67778500..67784500	Brouwer et al. 2004a [58]
GP186	chr05:00320300..327800	Leonards-Schippers et al. 1994 [9], Oberhagemann et al. 1999 [16]
CD31	chr05:00346700..352900	Rauscher et al. 2010 [46]
CT93	chr05:01292830..1296330	Brouwer et al. 2004a [58]
STM0013	chr05:02586070..2586177	Collins et al. 1999 [15], Ghislain et al. 2001 [55]
GP21	chr05:04034000..4042300	Leonards-Schippers et al. 1994 [9], Collins et al. 1999 [15], Visker et al. 2003 [17]
StCDF1	chr05:04538880..4541730	Kloosterman et al. 2013 [14]
R1	chr05:~ 05211400..5352950	Ballvora et al. 2002 [8], Bormann et al. 2004 [4], Gebhardt et al. 2004 [11]
BA121o1t7	chr05:05189200..5193000	Bormann et al. 2004 [4]
GP179	chr05:05946200..5952500	Leonards-Schippers et al. 1994 [9], Collins et al. 1999 [15], Oberhagemann et al. 1999 [16], Bormann et al. 2004 [4]
STM3179	chr05:06035018..6035174	Bradshaw et al. 2004 [53]
TG23	chr05:48493840..48494470	Brouwer et al. 2004a [58], Brouwer et al. 2004b [59]
CP113	chr05:49350800..49356700	Oberhagemann et al. 1999 [16], Sliwka et al. 2007 [50]
GP270	chr05:49894300..49903400	Sandbrink et al. 2000 [51]
STPOAC58	chr05:50248130..50245280	Sandbrink et al. 2000 [51]
TG69	chr05:50703090..50703504	Costanzo et al. 2005 [49], Brouwer et al. 2004a [58]
GP22	chr05:51399600..51404370	Costanzo et al. 2005 [49]
Rpi-blb2	chr06:~ 01123000..1339000	van der Vossen et al. 2005 [62]
CT119	chr06:01641710..1642910	Rauscher et al. 2010 [46]
GP79	chr06:01911114..1909747	Collins et al. 1999 [15], Oberhagemann et al. 1999 [16]
STM0001	chr06:07005866..?	Collins et al. 1999 [15]
STM0019	chr06:36379408..36379431?	Collins et al. 1999 [15]
TG231	chr06:37415933..37416467	Rauscher et al. 2010 [46]
TG118	chr06:39054891..39055383	Brouwer et al. 2004a [58]
CP18	chr06:43260200..43261970	Simko et al. 2006 [47]
CT108	chr06:46258400..46267800	Brouwer et al. 2004a [58]
STM1100	chr06:51191100..51198200	Collins et al. 1999 [15]
TG279	chr06:55353000..55360100	Brouwer et al. 2004a [58]
CP104-d	chr06:56208270..56210940	Oberhagemann et al. 1999 [16]
GP76	chr06:58264191..58263815	Leonards-Schippers et al. 1994 [9], Oberhagemann et al. 1999 [16]
TG221	chr06:59361470..59364900	Brouwer et al. 2004a [58]
CP43	chr07:00455100..461000	Oberhagemann et al. 1999 [16]
CT52	chr07:02588400..2597100	Brouwer et al. 2004a [58]
GP121	chr07:03087137..3087522	Leonards-Schippers et al. 1994 [9]; Costanzo et al. 2005 [49]; Ghislain et al. 2001 [55]
TG61	chr07:06045950..6049170	Brouwer et al. 2004a [58]
STM1003	chr07:25011890..25013490	Collins et al. 1999 [15]
STM1004	chr07:25011890..25013490	Collins et al. 1999 [15]
STM0014	chr07:31584313..31584335	Collins et al. 1999 [15]
GP193	chr07:42045460..42049440	Leonards-Schippers et al. 1994 [9], Costanzo et al. 2005 [49]
GP34-b	chr07:50760203..50760507	Leonards-Schippers et al. 1994 [9]
TG572	chr07:51255500..51265200	Brouwer et al. 2004a [58], Rauscher et al. 2010 [46]
TG20b	chr07:53337610..53342590	Rauscher et al. 2010 [46]
GP219	chr07:54258660..54259272	Leonards-Schippers et al. 1994 [9]
STM3009	chr07:56498441..56498586	Collins et al. 1999 [15]
STM0028	chr07:56662019..56662151	Collins et al. 1999 [15]
GP128-f	chr08:03319247..3319415	Simko et al. 2006 [47]
CP112-d	chr08:04860560..4864630	Simko et al. 2006 [47]
TG72	chr08:37187300..37189120	Brouwer et al. 2004a [58]
TG16	chr08:43335068..43335342	Brouwer et al. 2004a [58]
RB/Rpi-blb1	chr08:~48450000..49900000	Song et al. 2003 [63]; van der Vossen et al. 2003 [64]
STM1024	chr08:51486590..51489780	Sorensen et al. 2006 [56]
CT148	chr08:53498500..53501430	Brouwer et al. 2004a [58]
Osm8	chr08:54278000..54300000	Bormann et al. 2004 [4]
STM1105	chr08:56782190..56785790	Collins et al. 1999 [15]
Wx/Gbss1	chr08:56782190..56785790	Oberhagemann et al. 1999 [16]
Prp1	chr09:01022800..1024240	Leonards-Schippers et al. 1994 [9], Collins et al. 1999 [15], Oberhagemann et al. 1999 [16], Bormann et al. 2004 [4]
CP137-b	chr09:01958530..1962000	Oberhagemann et al. 1999 [16]
STM1051	chr09:02477877..2477709	Sorensen et al. 2006 [56]
GP263-b	chr09:02781264..2782041	Leonards-Schippers et al. 1994 [9]
CT143	chr09:03919000..3927000	Brouwer et al. 2004a [58]
TG35	chr09:51640700..51646100	Brouwer et al. 2004a [58]
TG404	chr09:52415060..52415720	Rauscher et al. 2010 [46]
GP129	chr09:53983250..53983909	Oberhagemann et al. 1999 [16]
TG421	chr09:56447070..56450440	Rauscher et al. 2010 [46]
TG8	chr09:57317400..57322500	Brouwer et al. 2004a [58]
184-81 (R9a)	chr09:59134177..59134857	Jo et al. 2015 [126]
DMC42144af	chr09:59472200..59481400	Li et al. 2012 [54]
Ph-3	chr09:59504960..59567900	Zhang et al. 2014 [65]
TG591	chr09:59513090..59514740	Brouwer et al. 2004a [58]
Rpi-vnt1	chr09:59541620..59544410	Pel et al. 2009 [65]
TG313	chr10:01208690..1203780	Sandbrink et al. 2000 [51]
TG303	chr10:02480400..2487600	Brouwer et al. 2004a [58]
Tpt	chr10:04573530..4568960	Sliwka et al. 2007 [50]
TG386	chr10:24281800..24275900	Villamon et al. 2005 [57]
CT214	chr10:49552920..49549290	Villamon et al. 2005 [57]
GP218	chr10:51116350..51119440	Simko et al. 2006
TG63	chr10:53222030..53225930	Sliwka et al. 2007 [50], Rauscher et al. 2010 [46]
GP287	chr10:54947720..54952060	Sliwka et al. 2007 [50]
CP49-a	chr10:55946530..55947280	Oberhagemann et al. 1999 [16]
TG285	chr10:59649431..59649952	Brouwer et al. 2004a [58]
CT182	chr11:00808300..814800	Brouwer et al. 2004b [59], Villamon et al. 2005 [57]
Nl27	chr11:01425400..1430900	Bormann et al. 2004 [4]
TG523	chr11:02260911..2261376	Villamon et al. 2005 [57]
GP259	chr11:02801200..2810300	Leonards-Schippers et al. 1994 [9]
GP125	chr11:02952300..2957300	Collins et al. 1999 [15], Bormann et al. 2004 [4]
TG651	chr11:03943128..3943275	Villamon et al. 2005 [57]
TG194	chr11:03101800..3115000	Brouwer et al. 2004a [58]
TG147	chr11:08831500..8834700	Brouwer et al. 2004a [58], Brouwer et al. 2004b [59]
CP117	chr11:14406780..14408220	Costanzo et al. 2005 [49]
Osm11	chr11:30355200..30355300	Bormann et al. 2004 [4]
GP255-3	chr11:38934792..38935152	Costanzo et al. 2005 [49]
STM2005	chr11:39723102..39723124	Collins et al. 1999 [15]
TG546	chr11:41112900..41122100	Brouwer et al. 2004a [58]
R3a	chr11:43430300..43423100	Huang et al. 2005 [66]
STM0025	chr11:43398501..43398621	Collins et al. 1999 [15]
GP250-a	chr11:43420054..43420367	Collins et al. 1999 [15], Oberhagemann et al. 1999 [16]
TG393	chr11:45232450..45236900	Brouwer et al. 2004a [58]
TG360	chr12:00567100..571910	Brouwer et al. 2004a [58]
CP60	chr12:00642590..645680	Leonards-Schippers et al. 1994 [9]
GP34-a	chr12:01370830..1375750	Leonards-Schippers et al. 1994 [9], Oberhagemann et al. 1999 [16], Bormann et al. 2004 [4]
CT79	chr12:03974960..3978360	Brouwer et al. 2004a [58]
TG68	chr12:05247300..5252600	Brouwer et al. 2004a [58]
STM0030	chr12:22813885..?	Collins et al. 1999 [15]
TG111	chr12:53317500..53327200	Brouwer et al. 2004a [58]
STM1045	chr12:54028360..54033270	Collins et al. 1999 [15]
TG296	chr12:57796800..57801900	Rauscher et al. 2010 [46]
TG602	chr12:60816642..60817101	Villamon et al. 2005 [57]
