# Supplementary material for: Targeted and Untargeted Approaches Unravel Novel Candidate Genes and Diagnostic SNPs for Quantitative Resistance of the Potato (Solanum tuberosum L.) to Phytophthora infestans Causing the Late Blight Disease
Source: PLoS One. 2016 Jun 9;11(6):e0156254. doi: 10.1371/journal.pone.0156254 (PMC4900573; doi:10.1371/journal.pone.0156254)
Supplement: S9 File — (XLSX) [file pone.0156254.s009.xlsx]

## Sheet: S9 MCR
Supplemental file S9: SolCAP SNPs associated with MCR (p < 0.0001) in any of the four association models K1, K2, K2Q and S
Locus index	SNP index	SolCAP SNPs; equal color indicates LD (P < 10-20) within the same chromosome	Position (v4.03)	SNP alleles, A/B (GenomStudio configuration)	Allele frequency A [%]	Allele frequency B [%]	Missing values [%]	Model	MCR_minus Log10(P)	MCR_R_square	Locus/annotation	Locus/SNP present in RNA-Seq?	Differential expression in SuperSAGE?
1	1	solcap_snp_c2_56356	chr01:11737565..11737586	T/C	20.8571	79.1429	4.8913	K2	5.17	0.1622	PGSC0003DMG400001190/unknown gene	yes	no
1	1	solcap_snp_c2_56356	chr01:11737565..11737586	T/C	20.8571	79.1429	4.8913	S	4.25343	0.089849
1	2	solcap_snp_c2_56359	chr01:11742707..11742728	A/G	72.962	27.038	0	K2	6.1	0.1584
1	2	solcap_snp_c2_56359	chr01:11742707..11742728	A/G	72.962	27.038	0	S	6.24416	0.128726
2	3	solcap_snp_c1_16515	chr01:11769708..11769729	T/C	79.0761	20.9239	0	K2	5.14	0.1371	not annotated in potato, no hit in tomato genome
2	3	solcap_snp_c1_16515	chr01:11769708..11769729	T/C	79.0761	20.9239	0	S	5.33075	0.109102
3	4	solcap_snp_c2_45622	chr01:12005516..12005537	T/C	80.791	19.209	3.80435	K2	5.52	0.1586	PGSC0003DMG400025627/protein COBRA	no	no
3	4	solcap_snp_c2_45622	chr01:12005516..12005537	T/C	80.791	19.209	3.80435	S	5.47434	0.116435
4	5	solcap_snp_c2_53521	chr01:13266739..13266760	T/G	41.8478	58.1522	0	S	4.76226	0.0967385	PGSC0003DMG400000875/Peptidyl-prolyl cis-trans isomerase cyclophilin-type family protein	yes	no
5	6	solcap_snp_c2_41335	chr01:62930829..62930850	T/C	29.3716	70.6284	0.543478	S	4.79501	0.0979661	PGSC0003DMG400009019/ATP-dependent RNA helicase	yes	yes: higher expression in susceptible pools A1, B2 versus resistant pool A2
5	7	solcap_snp_c2_41336	chr01:62930850..62930871	T/C	69.4293	30.5707	0	S	4.35049	0.0877223
6	8	solcap_snp_c2_4920	chr01:83488944..83488965	T/C	87.7717	12.2283	0	K2Q	5.15	0.1109	PGSC0003DMG400025740/Magnesium transporter	no	no
6	8	solcap_snp_c2_4920	chr01:83488944..83488965	T/C	87.7717	12.2283	0	K2	4.74	0.1138
7	9	solcap_snp_c1_9406	chr01:88347379..88347400	T/A	36.8207	63.1793	0	K2Q	4.4	0.1191	PGSC0003DMG400014677/Glycosyltransferase QUASIMODO1	yes	no
7	9	solcap_snp_c1_9406	chr01:88347379..88347400	T/A	36.8207	63.1793	0	K2	5.1	0.1488
8	10	solcap_snp_c1_9392	chr01:88434908..88434929	A/G	63.5246	36.4754	0.543478	K2	4.68	0.1507	PGSC0003DMG400014681/Pantothenate kinase	yes	no
9	11	solcap_snp_c2_30957	chr01:88451779..88451800	A/G	54.212	45.788	0	K2	5.26	0.1526	not annotated in potato/tomato: partial aminoacylase-1, ctd3 (Solyc01g112280.2.1)
10	12	solcap_snp_c1_12320	chr02:27375164..27375185	T/G	10.5191	89.4809	0.543478	K2	5.1	0.1361	not annotated in potato/tomato: Chromodomain helicase DNA binding protein 5 (Solyc02g068560.2.1)
10	12	solcap_snp_c1_12320	chr02:27375164..27375185	T/G	10.5191	89.4809	0.543478	S	4.19113	0.084667
11	13	solcap_snp_c1_7412	chr02:30401420..30401441	A/C	13.0435	86.9565	0	K2Q	5.66	0.1339	PGSC0003DMG400003083/Cold regulated 314 thylakoid membrane 2	yes	yes: down regulated upon infection with P. infestans
11	13	solcap_snp_c1_7412	chr02:30401420..30401441	A/C	13.0435	86.9565	0	K2	7	0.1762
12	14	solcap_snp_c2_13051	chr02:33076287..33076308	A/C	89.4886	10.5114	4.34783	K2	4.79	0.1418	PGSC0003DMG400031773/Transcription elongation factor 1 homolog	yes	no
12	14	solcap_snp_c2_13051	chr02:33076287..33076308	A/C	89.4886	10.5114	4.34783	K1	4.30671	0.129229
12	14	solcap_snp_c2_13051	chr02:33076287..33076308	A/C	89.4886	10.5114	4.34783	S	6.0183	0.129229
13	15	solcap_snp_c1_2641	chr02:41814863..41814884	T/C	13.3152	86.6848	0	K2	4.91	0.1319	PGSC0003DMG400030647/Protein binding protein, DegP protease	no	no
13	15	solcap_snp_c1_2641	chr02:41814863..41814884	T/C	13.3152	86.6848	0	S	5.3482	0.109479
14	16	solcap_snp_c1_2574	chr02:42014704..42014725	A/G	86.8207	13.1793	0	K2	4.2	0.1016	PGSC0003DMG400030660/Transcription factor GTE7, chloroplast bromodomain-containing protein	yes	no
14	16	solcap_snp_c1_2574	chr02:42014704..42014725	A/G	86.8207	13.1793	0	S	4.86137	0.0989013
15	17	solcap_snp_c1_16542	chr02:42320734..42320755	A/C	39.538	60.462	0	K2	4.11	0.0995	PGSC0003DMG400021398/Xyloglucan endotransglucosylase-hydrolase XTH7	yes:42320744	yes: down regulated upon infection with P. infestans
15	17	solcap_snp_c1_16542	chr02:42320734..42320755	A/C	39.538	60.462	0	S	4.57665	0.0926803
16	18	solcap_snp_c1_7341	chr02:42657353..42657374	A/C	74.4485	25.5515	26.087	K1	5.19731	0.106206	PGSC0003DMG400021413/unknown gene	no	no
17	19	solcap_snp_c1_7268	chr02:43283767..43283789	T/C	46.1921	53.8079	17.9348	K2	4.21	0.1279	PGSC0003DMG400024953/Heavy metal cation transport ATPase	yes	no
17	19	solcap_snp_c1_7268	chr02:43283767..43283789	T/C	46.1921	53.8079	17.9348	S	5.75632	0.142605
18	20	solcap_snp_c1_4849	chr02:45619048..45619069	T/C	84.0164	15.9836	0.543478	K1	4.79619	0.100389	PGSC0003DMG400001455/Serine carboxypeptidase-like 25	yes:45619058	no
18	20	solcap_snp_c1_4849	chr02:45619048..45619069	T/C	84.0164	15.9836	0.543478	S	4.90557	0.100389
19	21	solcap_snp_c2_47197	chr02:47137391..47137412	T/C	92.5272	7.47283	0	S	4.73677	0.0961818	PGSC0003DMG400000468/Monodehydroascorbate reductase	no	no
19	22	solcap_snp_c2_47202	chr02:47142721..47142742	A/T	16.6193	83.3807	4.34783	K2	4.03	0.1114	PGSC0003DMG400000468/Monodehydroascorbate reductase
20	23	solcap_snp_c2_55276	chr03:45385957..45385978	A/G	24.8626	75.1374	1.08696	S	4.5464	0.0929941	PGSC0003DMG400009081/Pectinesterase	yes	no
21	24	solcap_snp_c1_4542	chr03:52584799..52584820	A/G	94.1576	5.84239	0	S	4.34455	0.0875919	PGSC0003DMG400018102/Calmodulin-binding protein	yes	yes: up regulated upon infection with P. infestans
22	25	solcap_snp_c2_17646	chr03:53228497..53228518	T/C	27.0231	72.9769	5.97826	K2Q	4.16	0.1242	PGSC0003DMG400025331/Short chain alcohol dehydrogenase	yes	no
23	26	solcap_snp_c2_26320	chr03:56935511..56935532	T/G	87.5691	12.4309	1.63043	S	4.53875	0.0933198	PGSC0003DMG402014189/XH/XS domain-containing protein	yes	no
24	27	solcap_snp_c1_108	chr03:57407185..57407206	T/A	13.3152	86.6848	0	K2	4.71	0.1133	PGSC0003DMG400014152/hydroxycinnamoyl transferase	yes	no
24	27	solcap_snp_c1_108	chr03:57407185..57407206	T/A	13.3152	86.6848	0	S	4.14553	0.0832176
25	28	solcap_snp_c1_11709	chr04:08015992..8016013	T/C	89.071	10.929	0.543478	S	4.43668	0.0900869	PGSC0003DMG400023590/14-3-3 protein isoform 20R	yes:8016002	yes: up regulated upon infection with P. infestans
25	29	solcap_snp_c1_11710	chr04:08016022..8016043	A/G	88.1793	11.8207	0	K2	4.04	0.1115		yes:8016032
25	29	solcap_snp_c1_11710	chr04:08016022..8016043	A/G	88.1793	11.8207	0	S	4.59776	0.0931425
25	30	solcap_snp_c2_39606	chr04:08016271..8016292	A/C	10.0543	89.9457	0	S	4.4344	0.0895634		yes:8016281
26	31	solcap_snp_c2_42863	chr04:08712918..8712939	A/G	90.3533	9.64674	0	S	4.27683	0.0861045	PGSC0003DMG400023560/unknown gene	yes	no
27	32	solcap_snp_c1_12080	chr04:36017431..36017452	A/C	63.5294	36.4706	7.6087	K2	5.26	0.1398	PGSC0003DMG400026700/Hydroxymethylglutaryl-CoA lyase	yes	no
28	33	solcap_snp_c1_3544	chr04:71385526..71385547	A/C	75.5747	24.4253	5.43478	S	4.11668	0.0871818	PGSC0003DMG400009965/PS60 protein, pectinesterase	yes	yes: down regulated upon infection with P. infestans
29	34	solcap_snp_c2_10686	chr04:71592357..71592378	T/C	28.4153	71.5847	0.543478	S	4.67446	0.0953196	PGSC0003DMG400009981/1,4-alpha-glucan branching enzyme	yes	no
30	35	solcap_snp_c2_10656	chr04:71654774..71654795	T/G	27.0492	72.9508	0.543478	S	5.21835	0.107224	PGSC0003DMG400009984/Cholesterol transport protein, hedgehog receptor	yes:71654784	no
31	36	solcap_snp_c2_10617	chr04:71826247..71826268	T/C	59.2391	40.7609	0	S	5.04048	0.102802	PGSC0003DMG400009992/Glyceraldehyde-3-phosphate dehydrogenase	yes	no
32	37	solcap_snp_c2_10566	chr04:71954626..71954647	A/G	25.7225	74.2775	5.97826	K2	4.56	0.1477	PGSC0003DMG400009924/3-hydroxy-3-methylglutaryl coenzyme A reductase		yes: down regulated upon infection with P. infestans
32	37	solcap_snp_c2_10566	chr04:71954626..71954647	A/G	25.7225	74.2775	5.97826	K1	5.00047	0.135741
32	37	solcap_snp_c2_10566	chr04:71954626..71954647	A/G	25.7225	74.2775	5.97826	S	6.21322	0.135741
32	38	solcap_snp_c1_3476	chr04:71957084..71957105	T/C	71.2912	28.7088	1.08696	K2	5.12	0.1613		yes:71957094
32	38	solcap_snp_c1_3476	chr04:71957084..71957105	T/C	71.2912	28.7088	1.08696	K1	4.52539	0.128038
32	38	solcap_snp_c1_3476	chr04:71957084..71957105	T/C	71.2912	28.7088	1.08696	S	6.15016	0.128038
33	39	solcap_snp_c2_10548	chr04:72022382..72022403	A/T	71.3315	28.6685	0	K2	4.09	0.125	PGSC0003DMG400010007/Pyrophosphate-fructose 6-phosphate 1-phosphotransferase subunit alpha	no	no
33	39	solcap_snp_c2_10548	chr04:72022382..72022403	A/T	71.3315	28.6685	0	S	5.90844	0.121549
33	40	solcap_snp_c2_10547	chr04:72022741..72022762	T/C	28.6685	71.3315	0	K2	4.09	0.125
33	40	solcap_snp_c2_10547	chr04:72022741..72022762	T/C	28.6685	71.3315	0	S	5.90844	0.121549
34	41	solcap_snp_c1_3458	chr04:72039367..72039388	T/G	71.0383	28.9617	0.543478	K1	4.11772	0.122508	PGSC0003DMG400009928/unknown gene	yes	no
34	41	solcap_snp_c1_3458	chr04:72039367..72039388	T/G	71.0383	28.9617	0.543478	S	5.9237	0.122508
35	42	solcap_snp_c1_1116	chr05:51710232..51710253	A/G	7.24044	92.7596	0.543478	S	4.33432	0.0878294	PGSC0003DMG402023336/MT-A70 family protein	yes	no
36	43	solcap_snp_c2_49060	chr06:41970280..41970301	T/G	89.9457	10.0543	0	K2	4.31	0.1042	not annotated in potato/tomato: TPI, triose phosphate isomerase (Solyc06g059970.2.1)
37	44	solcap_snp_c1_10836	chr07:01352918..1352939	T/C	46.5659	53.4341	1.08696	S	4.89437	0.100673	PGSC0003DMG400011211/50S ribosomal protein L35	yes	yes: down regulated upon infection with P. infestans
38	45	solcap_snp_c2_8195	chr07:25726510..25726531	A/G	72.3164	27.6836	3.80435	K2	4.07	0.1358	PGSC0003DMG400008427/Tetracycline transporter	no	no
39	46	solcap_snp_c2_35100	chr07:49465155..49465176	T/G	7.68156	92.3184	2.71739	K2Q	5.72	0.1354	PGSC0003DMG400032829/C3HL domain class transcription factor	no	no
39	46	solcap_snp_c2_35100	chr07:49465155..49465176	T/G	7.68156	92.3184	2.71739	K2	5.68	0.1491
39	46	solcap_snp_c2_35100	chr07:49465155..49465176	T/G	7.68156	92.3184	2.71739	K1	4.86081	0.128472
39	46	solcap_snp_c2_35100	chr07:49465155..49465176	T/G	7.68156	92.3184	2.71739	S	6.07732	0.128472
40	47	solcap_snp_c1_10461	chr07:49668085..49668106	T/G	71.5517	28.4483	5.43478	K2	4.02	0.1344	PGSC0003DMG402009395/26S proteasome regulatory subunit rpn1	yes	no
40	47	solcap_snp_c1_10461	chr07:49668085..49668106	T/G	71.5517	28.4483	5.43478	S	6.05786	0.131522
41	48	solcap_snp_c2_35058	chr07:49747622..49747643	T/A	32.1823	67.8177	1.63043	S	5.14176	0.106671	PGSC0003DMG400009380/Leucine-rich repeat receptor kinase CLAVATA1	yes	no
42	49	solcap_snp_c2_5915	chr08:23895183..23895204	T/C	31.0773	68.9227	1.63043	K2	4.16	0.138	PGSC0003DMG400003133/Pentatricopeptide repeat-containing protein	no	no
43	50	solcap_snp_c1_9174	chr08:32472502..32472523	T/G	26.1628	73.8372	6.52174	K2Q	4.18	0.1146	PGSC0003DMG400012991/Pentatricopeptide repeat-containing protein	yes	no
44	51	solcap_snp_c1_11442	chr08:32956490..32956511	T/C	74.5763	25.4237	3.80435	K2Q	4.18	0.1145	PGSC0003DMG400024394/unknown gene	no	no
45	52	solcap_snp_c2_3997	chr09:05130863..5130884	A/G	39.2655	60.7345	3.80435	K2Q	4	0.1207	PGSC0003DMG400003889/P-glycoprotein	yes	no
46	53	solcap_snp_c2_46797	chr09:55038955..55038976	T/C	5.97826	94.0217	0	K2	4.56	0.1098	PGSC0003DMG400006097/GDP-mannose 3',5'-epimerase	yes	no
46	53	solcap_snp_c2_46797	chr09:55038955..55038976	T/C	5.97826	94.0217	0	S	5.27696	0.107936
47	54	solcap_snp_c1_11867	chr09:57421037..57421058	G/C	49.4681	50.5319	23.3696	K1	4.08372	0.0844041	PGSC0003DMG400001549/beta-amylase	yes	no
48	55	solcap_snp_c2_47952	chr09:59560430..59560451	A/G	81.6901	18.3099	22.8261	K2Q	4.87	0.1397	PGSC0003DMG400020587/Rpi-vnt1	yes	no
48	55	solcap_snp_c2_47952	chr09:59560430..59560451	A/G	81.6901	18.3099	22.8261	K2	5.63	0.1735
48	55	solcap_snp_c2_47952	chr09:59560430..59560451	A/G	81.6901	18.3099	22.8261	K1	6.59601	0.181654
48	55	solcap_snp_c2_47952	chr09:59560430..59560451	A/G	81.6901	18.3099	22.8261	S	6.90878	0.181654
49	56	solcap_snp_c2_22219	chr11:40874434..40874455	T/C	31.8306	68.1694	0.543478	K2	4.04	0.1348	PGSC0003DMG400019627/Disease resistance protein Gpa2	yes	no
50	57	solcap_snp_c1_10252	chr11:45059893..45059914	A/G	81.5574	18.4426	0.543478	S	4.08968	0.0824233	PGSC0003DMG400015546/Calcium-transporting ATPase 4, endoplasmic reticulum-type	yes	no
51	58	solcap_snp_c2_34193	chr11:45086022..45086043	A/G	80.5398	19.4602	4.34783	S	4.47174	0.0943466	PGSC0003DMG400015547/Protein kinase	no	no
52	59	solcap_snp_c2_27970	chr12:03799708..3799729	A/G	15.7143	84.2857	4.8913	K2	4.18	0.1149	PGSC0003DMG400000344/Splicing factor U2af large subunit B	yes	no
53	60	solcap_snp_c1_3326	chr12:22905880..22905901	T/C	6.11413	93.8859	0	K2Q	5.58	0.1034	PGSC0003DMG400018824/RBP50 (RNA binding protein 50)	yes	no
53	60	solcap_snp_c1_3326	chr12:22905880..22905901	T/C	6.11413	93.8859	0	K2	6.7	0.1391
53	60	solcap_snp_c1_3326	chr12:22905880..22905901	T/C	6.11413	93.8859	0	S	6.46005	0.133317
