# Supplementary material for: Targeted and Untargeted Approaches Unravel Novel Candidate Genes and Diagnostic SNPs for Quantitative Resistance of the Potato (Solanum tuberosum L.) to Phytophthora infestans Causing the Late Blight Disease
Source: PLoS One. 2016 Jun 9;11(6):e0156254. doi: 10.1371/journal.pone.0156254 (PMC4900573; doi:10.1371/journal.pone.0156254)
Supplement: S10 File — (XLSX) [file pone.0156254.s010.xlsx]

## Sheet: S10 rAUDPC all models
Supplemental file S10: SolCAP SNPs associated with rAUDPC (p < 0.0001) in any of the four association models K1, K2, K2Q and S
locus index	SNP index	SolCAP SNPs; equal color indicates LD (P < 10-20) within the same chromosome	Position (v4.03)	SNP alleles, A/B (GenomStudio configuration)	Allele frequency A [%]	Allele frequency B [%]	Missing values [%]	Model	rAUDPC_minus Log10(P)	rAUDPC_R_square	Locus/annotation	Locus/SNP present in RNA-Seq?	Differential expression in SuperSAGE?
1	1	solcap_snp_c2_48563	chr01:10573466..10573487	T/C	84.434	15.566	13.587	S	4.1205	0.0952234	PGSC0003DMG400016813/Chaperone binding protein	yes	no
2	2	solcap_snp_c2_56359	chr01:11742707..11742728	A/G	72.962	27.038	0	K2	4.1	0.1133	PGSC0003DMG400001190/unknown gene	yes	no
2	2	solcap_snp_c2_56359	chr01:11742707..11742728	A/G	72.962	27.038	0	S	4.02391	0.0805399
3	3	solcap_snp_c2_57284	chr01:11774408..11774429	A/G	69.1341	30.8659	2.71739	S	4.71974	0.0983856	PGSC0003DMG400018052/unknown gene	yes	no
4	4	solcap_snp_c2_45622	chr01:12005516..12005537	T/C	80.791	19.209	3.80435	K2	4.26	0.1295	PGSC0003DMG400025627/protein COBRA	no	no
5	5	solcap_snp_c1_14249	chr01:44696590..44696611	A/G	22.4185	77.5815	0	K2	5.43	0.1442	not annotated in potato/tomato: Calmodulin-binding transcription activator 5 (Solyc01g060140.2.1)
5	5	solcap_snp_c1_14249	chr01:44696590..44696611	A/G	22.4185	77.5815	0	S	4.88781	0.0994779
6	6	solcap_snp_c2_41335	chr01:62930829..62930850	T/C	29.3716	70.6284	0.543478	S	5.61004	0.115734	PGSC0003DMG400009019/ATP-dependent RNA helicase	yes	yes: higher expression in susceptible pools A1, B2 versus resistant pool A2
6	7	solcap_snp_c2_41336	chr01:62930850..62930871	T/C	69.4293	30.5707	0	K2	4.12	0.126
6	7	solcap_snp_c2_41336	chr01:62930850..62930871	T/C	69.4293	30.5707	0	S	5.67282	0.116487
7	8	solcap_snp_c2_30162	chr02:19538849..19538870	A/G	77.1583	22.8417	24.4565	K1	4.27416	0.160394	PGSC0003DMG400008673/endochitinase	yes	yes: up regulated upon infection with P. infestans
7	8	solcap_snp_c2_30162	chr02:19538849..19538870	A/G	77.1583	22.8417	24.4565	S	5.9857	0.160394
8	9	solcap_snp_c2_55863	chr02:19963823..19963844	T/C	69.0217	30.9783	0	S	4.33489	0.0873798	PGSC0003DMG400023897/Self-pruning G-box protein	no	no
9	10	solcap_snp_c2_17400	chr02:20235222..20235243	T/C	72.6902	27.3098	0	S	4.45814	0.090084	PGSC0003DMG400023891/unknown gene	no	no
10	11	solcap_snp_c2_45319	chr02:27097606..27097627	T/C	90.0815	9.91848	0	K2	4.51	0.109	PGSC0003DMG400009417/kinase	no	no
10	11	solcap_snp_c2_45319	chr02:27097606..27097627	T/C	90.0815	9.91848	0	K2Q	4.13	0.0881
11	12	solcap_snp_c1_7412	chr02:30401420..30401441	A/C	13.0435	86.9565	0	K2	4.51	0.119	PGSC0003DMG400003083/Cold regulated 314 thylakoid membrane 2	yes	yes: down regulated upon infection with P. infestans
11	12	solcap_snp_c1_7412	chr02:30401420..30401441	A/C	13.0435	86.9565	0	K2Q	4.37	0.1053
12	13	solcap_snp_c1_2641	chr02:41814863..41814884	T/C	13.3152	86.6848	0	S	4.01049	0.0802442	PGSC0003DMG401030647/Protein binding protein, DegP protease	yes	yes: up regulated upon infection with P. infestans
13	14	solcap_snp_c1_15746	chr02:42346309..42346330	T/C	87.0924	12.9076	0	K1	4.18931	0.0612771	PGSC0003DMG400021423/Homeodomain leucine-zipper 1	no	no
14	15	solcap_snp_c1_7268	chr02:43283767..43283789	T/C	46.1921	53.8079	17.9348	S	4.22628	0.102876	PGSC0003DMG400024953/Heavy metal cation transport ATPase	yes	no
15	16	solcap_snp_c2_15018	chr02:45618387..45618408	T/C	64.7541	35.2459	0.543478	S	4.61988	0.0903615	PGSC0003DMG400001455/Serine carboxypeptidase-like 25		no
15	17	solcap_snp_c2_15021	chr02:45618807..45618828	T/C	34.9448	65.0552	1.63043	S	4.61988	0.0905799
15	18	solcap_snp_c1_4849	chr02:45619048..45619069	T/C	84.0164	15.9836	0.543478	K2	5.27	0.1405		yes:45619058
15	18	solcap_snp_c1_4849	chr02:45619048..45619069	T/C	84.0164	15.9836	0.543478	K1	4.68792	0.148924
15	18	solcap_snp_c1_4849	chr02:45619048..45619069	T/C	84.0164	15.9836	0.543478	S	7.16448	0.148924
16	19	solcap_snp_c2_47197	chr02:47137391..47137412	T/C	92.5272	7.47283	0	K2	5.79	0.1376	PGSC0003DMG400000468/Monodehydroascorbate reductase	no	no
16	19	solcap_snp_c2_47197	chr02:47137391..47137412	T/C	92.5272	7.47283	0	S	4.61988	0.141594
16	20	solcap_snp_c2_47202	chr02:47142721..47142742	A/T	16.6193	83.3807	4.34783	K2	5.55	0.1469
17	21	solcap_snp_c2_55276	chr03:45385957..45385978	A/G	24.8626	75.1374	1.08696	S	4.61988	0.0843605	PGSC0003DMG400009081/Pectinesterase	yes	no
18	22	solcap_snp_c2_1830	chr03:51731158..51731179	A/G	18.544	81.456	1.08696	S	4.61988	0.100009	not annotated in potato/tomato: Cytochrome P450 (Solyc03g111940.2.1 )
19	23	solcap_snp_c2_55885	chr03:53279718..53279739	T/G	49.4565	50.5435	0	S	4.61988	0.0820043	PGSC0003DMG400025328/Plasma membrane ATPase 3	yes	no
20	24	solcap_snp_c2_57258	chr03:53434196..53434217	A/C	20.9064	79.0936	7.06522	K2	4.15	0.1266	PGSC0003DMG400013183/Calcium-dependent protein kinase 1	yes:53434206	no
20	24	solcap_snp_c2_57258	chr03:53434196..53434217	A/C	20.9064	79.0936	7.06522	S	4.61988	0.106649
21	25	solcap_snp_c1_11709	chr04:08015992..8016013	T/C	89.071	10.929	0.543478	S	4.61988	0.0862258	PGSC0003DMG400023590/14-3-3 protein isoform 20R	yes:8016002	yes: up regulated upon infection with P. infestans
21	26	solcap_snp_c1_11710	chr04:08016022..8016043	A/G	88.1793	11.8207	0	K2	4.05	0.1121		yes:8016032
21	26	solcap_snp_c1_11710	chr04:08016022..8016043	A/G	88.1793	11.8207	0	S	4.24733	0.0854562
22	27	solcap_snp_c1_12080	chr04:36017431..36017452	A/C	63.5294	36.4706	7.6087	K2	5.22	0.1395	PGSC0003DMG400026700/Hydroxymethylglutaryl-CoA lyase	yes	no
23	28	solcap_snp_c2_10617	chr04:71826247..71826268	T/C	59.2391	40.7609	0	K2	4.58	0.1372	PGSC0003DMG400009992/Glyceraldehyde-3-phosphate dehydrogenase	yes	no
23	28	solcap_snp_c2_10617	chr04:71826247..71826268	T/C	59.2391	40.7609	0	S	4.9188	0.100153
24	29	solcap_snp_c1_3484	chr04:71945097..71945118	T/C	32.377	67.623	0.543478	S	4.85151	0.0992049	PGSC0003DMG400010000/Cinnamoyl-CoA reductase	yes	no
25	30	solcap_snp_c2_10566	chr04:71954626..71954647	A/G	25.7225	74.2775	5.97826	S	4.24132	0.0905717			yes: down regulated upon infection with P. infestans
25	31	solcap_snp_c1_3476	chr04:71957084..71957105	T/C	71.2912	28.7088	1.08696	S	4.40292	0.0898173	PGSC0003DMG400009924/3-hydroxy-3-methylglutaryl coenzyme A reductase	yes:71957094
26	32	solcap_snp_c2_10548	chr04:72022382..72022403	A/T	71.3315	28.6685	0	S	4.26747	0.0858989	PGSC0003DMG400010007/Pyrophosphate--fructose 6-phosphate 1-phosphotransferase subunit alpha	no	no
26	33	solcap_snp_c2_10547	chr04:72022741..72022762	T/C	28.6685	71.3315	0	S	4.26747	0.0858989
27	34	solcap_snp_c1_3458	chr04:72039367..72039388	T/G	71.0383	28.9617	0.543478	S	4.28297	0.0866958	PGSC0003DMG400009928/unknown gene	yes	no
28	35	solcap_snp_c2_11924	chr05:03708750..3708771	T/C	16.7582	83.2418	1.08696	K1	4.17708	0.125783	PGSC0003DMG400030565/Fructose-bisphosphate aldolase	yes	yes: up regulated upon infection with P. infestans
28	35	solcap_snp_c2_11924	chr05:03708750..3708771	T/C	16.7582	83.2418	1.08696	S	6.04561	0.125783
28	35	solcap_snp_c2_11924	chr05:03708750..3708771	T/C	16.7582	83.2418	1.08696	K2	4.78	0.1418
29	36	solcap_snp_c2_11829	chr05:04041500..4041521	T/C	19.7011	80.2989	0	S	4.39848	0.0887755	PGSC0003DMG400030549/unknown gene	yes:4041510	no
30	37	solcap_snp_c2_22959	chr05:04434038..4434059	T/G	73.6577	26.3423	19.0217	K2	4.42	0.1333	PGSC0003DMG400018423/Phytanoyl-CoA dioxygenase domain containing	yes	no
31	38	solcap_snp_c2_22989	chr05:04589944..4589965	A/G	82.4405	17.5595	8.69565	K2	4.74	0.1142	PGSC0003DMG400018428/Bacterial spot disease resistance protein 4	yes	no
32	39	solcap_snp_c2_22990	chr05:04616685..4616664	A/T	83.3799	16.6201	2.71739	K2	6.15	0.146	PGSC0003DMG400018429/Bacterial spot disease resistance protein 4	yes	no
32	39	solcap_snp_c2_22990	chr05:04616685..4616664	A/T	83.3799	16.6201	2.71739	K2Q	4.39	0.0934
32	39	solcap_snp_c2_22990	chr05:04616685..4616664	A/T	83.3799	16.6201	2.71739	K1	4.22413	0.14917
32	39	solcap_snp_c2_22990	chr05:04616685..4616664	A/T	83.3799	16.6201	2.71739	S	7.03129	0.14917
33	40	solcap_snp_c2_23055	chr05:04936322..4936343	T/C	43.0707	56.9293	0	S	4.22594	0.084986	PGSC0003DMG400031257/60S ribosomal protein L34	yes	yes: higher expression in resistant pool A2 at T0 and T1 compared with susceptible pools A1, B2
34	41	solcap_snp_c2_50312	chr05:04997285..4997306	A/G	33.5674	66.4326	3.26087	S	4.20033	0.0871795	PGSC0003DMG400031269/RNA-dependent RNA-polymerase	yes:4997295	no
35	42	solcap_snp_c2_50305	chr05:05052456..5052477	A/T	77.8533	22.1467	0	K2	5.92	0.1555	PGSC0003DMG400031262/methyltransferase		no
35	42	solcap_snp_c2_50305	chr05:05052456..5052477	A/T	77.8533	22.1467	0	S	5.03281	0.102635
35	43	solcap_snp_c2_50302	chr05:05055753..5055774	A/G	18.9227	81.0773	1.63043	K2	7,21	0.1836		yes:5055763
35	43	solcap_snp_c2_50302	chr05:05055753..5055774	A/G	18.9227	81.0773	1.63043	K2Q	6.05	0.1389
35	43	solcap_snp_c2_50302	chr05:05055753..5055774	A/G	18.9227	81.0773	1.63043	K1	5.97101	0.182392
35	43	solcap_snp_c2_50302	chr05:05055753..5055774	A/G	18.9227	81.0773	1.63043	S	8.69299	0.182392
35	44	solcap_snp_c2_50298	chr05:05056000..5056021	T/A	71.3141	28.6859	15.2174	K2	7	0.1895
35	44	solcap_snp_c2_50298	chr05:05056000..5056021	T/A	71.3141	28.6859	15.2174	K2Q	5.12	0.1314
35	44	solcap_snp_c2_50298	chr05:05056000..5056021	T/A	71.3141	28.6859	15.2174	K1	5.5843	0.19531
35	44	solcap_snp_c2_50298	chr05:05056000..5056021	T/A	71.3141	28.6859	15.2174	S	8.1153	0.19531
36	45	solcap_snp_c2_51470	chr05:05574723..5574744	A/G	63.587	36.413	0	K2	4.91	0.145	PGSC0003DMG400023050/Kelch repeat-containing F-box family protein	yes	no
36	45	solcap_snp_c2_51470	chr05:05574723..5574744	A/G	63.587	36.413	0	S	4.58345	0.0928292
37	46	solcap_snp_c2_38229	chr05:06772264..6772285	T/C	37.9076	62.0924	0	S	4.13381	0.0829597	PGSC0003DMG400022615/unknown gene	yes	no
38	47	solcap_snp_c2_54742	chr05:15144905..15144926	T/A	77.095	22.905	2.71739	K2	4.34	0.1314	PGSC0003DMG400019810/Sphingosine phosphate lyase	no	no
39	48	solcap_snp_c2_55239	chr05:49460612..49460633	T/G	21.6851	78.3149	1.63043	S	4.89491	0.101219	PGSC0003DMG400013080/GTP-binding protein	yes	no
40	49	solcap_snp_c2_8507	chr05:50583676..50583697	A/G	19.7143	80.2857	4.8913	S	4.73264	0.100843	PGSC0003DMG400023508/kinase	yes	no
41	50	solcap_snp_c1_1077	chr05:51830040..51830061	A/G	47.2678	52.7322	0.543478	S	4.54198	0.0924062	PGSC0003DMG400023451/Cleft lip and palate transmembrane protein	yes	no
42	51	solcap_snp_c2_50549	chr07:08518160..8518181	T/C	59.8529	40.1471	7.6087	S	5.18658	0.114308	PGSC0003DMG400029962/Peptide deformylase 1A, chloroplastic	no	no
43	52	solcap_snp_c1_7405	chr07:42786030..42786051	T/C	83.4254	16.5746	1.63043	K2	4.28	0.1299	PGSC0003DMG400000922/Myb-like DNA-binding domain, SHAQKYF class family protein	no	no
44	53	solcap_snp_c2_35100	chr07:49465155..49465176	T/G	7.68156	92.3184	2.71739	S	4.13893	0.0853223	PGSC0003DMG400032829/C3HL domain class transcription factor	no	no
45	54	solcap_snp_c2_53854	chr08:49620468..49620489	T/C	94.6721	5.32787	0.543478	K2	4.51	0.1229	PGSC0003DMG400017535/MYC transcription factor	yes	no
45	54	solcap_snp_c2_53854	chr08:49620468..49620489	T/C	94.6721	5.32787	0.543478	S	4.01525	0.0807757
46	55	solcap_snp_c2_39029	chr09:01199744..1199765	T/C	67.623	32.377	0.543478	S	4.91952	0.100695	PGSC0003DMG400024267/Bel1 homeotic protein	no	no
47	56	solcap_snp_c2_35411	chr09:05698890..5698911	T/C	25.1389	74.8611	2.17391	S	4.1271	0.0845968	PGSC0003DMG400021546/unknown gene	yes	yes: higher expression in resistant pool A2 at T0 and T1 compared with susceptible pools A1, B2
48	57	solcap_snp_c2_38526	chr09:12280254..12280233	T/C	27.7322	72.2678	0.543478	S	4.42444	0.089817	PGSC0003DMG400026613/Cytochrome P450 71 family protein	yes	no
49	58	solcap_snp_c2_47952	chr09:59560430..59560451	A/G	81.6901	18.3099	22.8261	K1	5.45028	0.0991138	PGSC0003DMG400020587/Rpi-vnt1	yes	no
50	59	solcap_snp_c2_1542	chr12:06546662..6546683	T/C	29.8023	70.1977	3.80435	S	4.55019	0.095613	PGSC0003DMG400008740/aconitase	yes	yes: up regulated upon infection with P. infestans
51	60	solcap_snp_c2_51047	chr12:48177600..48177621	T/G	47.4662	52.5338	19.5652	S	4.03033	0.0996169	not annotated in potato and tomato
52	61	solcap_snp_c2_48013	chr12:49625411..49625432	T/C	57.2981	42.7019	12.5	S	4.80299	0.110979	PGSC0003DMG400028632/Flavonoid glucoyltransferase UGT73E2	yes:49625421	no
53	62	solcap_snp_c2_32077	chr12:55762233..55762254	T/C	12.5	87.5	4.34783	S	4.22016	0.0885931	PGSC0003DMG400002046/Aspartic proteinase nepenthesin-1	yes	no
