# Supplementary material for: Targeted and Untargeted Approaches Unravel Novel Candidate Genes and Diagnostic SNPs for Quantitative Resistance of the Potato (Solanum tuberosum L.) to Phytophthora infestans Causing the Late Blight Disease
Source: PLoS One. 2016 Jun 9;11(6):e0156254. doi: 10.1371/journal.pone.0156254 (PMC4900573; doi:10.1371/journal.pone.0156254)
Supplement: S11 File — (XLSX) [file pone.0156254.s011.xlsx]

## Sheet: S11 PM
Supplemental file S11: SolCAP SNPs associated with PM (p < 0.0001) in any of the four association models K1, K2, K2Q and S
Locus index	SNP index	SolCAP SNPs; equal color indicates LD (P < 10-20) within the same chromosome	Position (v4.03)	SNP alleles, A/B (GenomStudio configuration)	Allele frequency A [%]	Allele frequency B [%]	Missing values [%]	Model	PM_minus Log10(P)	PM_Rsquare	Locus/annotation	Locus/SNP present in RNA-Seq?	Differential expression in SuperSAGE?
1	1	solcap_snp_c2_51800	chr01:04277323..4277344	A/G	43.2692	56.7308	1.08696	K2	4.01	0.1344	PGSC0003DMG400010698/Adrenodoxin	yes	no
1	1	solcap_snp_c2_51800	chr01:04277323..4277344	A/G	43.2692	56.7308	1.08696	S	4.76656	0.0978568
2	2	solcap_snp_c2_57185	chr01:16912201..16912222	A/C	77.6627	22.3373	8.15217	K2	4.9	0.132	PGSC0003DMG400015862/EMB2734	yes	no
2	2	solcap_snp_c2_57185	chr01:16912201..16912222	A/C	77.6627	22.3373	8.15217	S	5.91526	0.131903
3	3	solcap_snp_c2_48568	chr01:17370626..17370647	T/G	72.2678	27.7322	0.543478	S	4.33744	0.0878983	not annotated in potato/tomato: Elongation factor P family protein expressed (Solyc01g044490.2.1 )
4	4	solcap_snp_c1_16425	chr01:18927237..18927258	T/C	16.8033	83.1967	0.543478	K2	5.34	0.1418	PGSC0003DMG400024008/unknown gene	yes	no
4	4	solcap_snp_c1_16425	chr01:18927237..18927258	T/C	16.8033	83.1967	0.543478	S	6.1775	0.127962
5	5	solcap_snp_c1_14663	chr01:19663957..19663978	C/G	91.0326	8.96739	0	K2	6.05	0.1252	PGSC0003DMG400010913/Pyruvate kinase, cytosolic isozyme	yes	no
5	5	solcap_snp_c1_14663	chr01:19663957..19663978	C/G	91.0326	8.96739	0	S	5.72439	0.117597
6	6	solcap_snp_c1_7142	chr01:29683860..29683881	A/G	14.2663	85.7337	0	S	4.03083	0.0806924	not annotated in potato/tomato: Regulator of chromosome condensation (RCC1)-like protein (Solyc01g056570.2.1 )
7	7	solcap_snp_c1_11066	chr01:32091872..32091893	T/C	14.1484	85.8516	1.08696	S	4.43916	0.0906202	PGSC0003DMG402019999/PDE230	yes:32091882	no
8	8	solcap_snp_c1_14956	chr01:35477572..35477593	T/C	26.3587	73.6413	0	K2	4.06	0.1123	PGSC0003DMG402017902/Boron transporter	yes	no
8	8	solcap_snp_c1_14956	chr01:35477572..35477593	T/C	26.3587	73.6413	0	S	5.19332	0.106123
9	9	solcap_snp_c2_27680	chr01:37067720..37067741	T/C	73.3696	26.6304	0	K2	4.15	0.1143	PGSC0003DMG400013088/neutral invertase	yes	no
9	9	solcap_snp_c2_27680	chr01:37067720..37067741	T/C	73.3696	26.6304	0	S	5.17565	0.105739
10	10	solcap_snp_c1_8541	chr01:37276794..37276815	T/C	73.3696	26.6304	0	K2	4.15	0.1143	PGSC0003DMG400013085/unknown gene	no	no
10	10	solcap_snp_c1_8541	chr01:37276794..37276815	T/C	73.3696	26.6304	0	S	5.17565	0.105739
11	11	solcap_snp_c1_14648	chr01:41947373..41947394	A/C	41.8478	58.1522	0	K2	4.49	0.1349	PGSC0003DMG400006560/methyltransferase	yes	no
12	12	solcap_snp_c2_32112	chr01:42197558..42197579	T/C	15.7609	84.2391	0	K2	4.5	0.1086	PGSC0003DMG400018930/Proteinase inhibitor I4, serpin	yes:42197568
12	12	solcap_snp_c2_32112	chr01:42197558..42197579	T/C	15.7609	84.2391	0	S	4.84566	0.0985586
13	13	solcap_snp_c1_16169	chr01:44194114..44194135	A/G	40.2174	59.7826	0	K2	4.42	0.1332	PGSC0003DMG400014989/Importin alpha 2	yes:44194124	no
13	13	solcap_snp_c1_16169	chr01:44194114..44194135	A/G	40.2174	59.7826	0	S	5.3685	0.109919
14	14	solcap_snp_c1_14248	chr01:44696578..44696599	T/C	15.5738	84.4262	0.543478	K2	4.11	0.1257	not annotated in potato/tomato: Calmodulin-binding transcription activator 5 (Solyc01g060140.2.1)
15	15	solcap_snp_c1_14261	chr01:44702390..44702411	T/C	45.1613	54.8387	15.7609	K2	4.29	0.1415	PGSC0003DMG400026695/GTPase	yes	yes: up regulated upon infection with P. infestans
15	15	solcap_snp_c1_14261	chr01:44702390..44702411	T/C	45.1613	54.8387	15.7609	S	5.5607	0.134241
16	16	solcap_snp_c2_40131	chr01:45751280..45751301	A/G	43.2258	56.7742	15.7609	K1	4.37705	0.173092	PGSC0003DMG400024016/ATP:citrate lyase	no	no
16	16	solcap_snp_c2_40131	chr01:45751280..45751301	A/G	43.2258	56.7742	15.7609	S	7.13726	0.173092
17	17	solcap_snp_c2_40105	chr01:45777788..45777809	A/G	79.6358	20.3642	17.9348	K2	4.2	0.1017	PGSC0003DMG400024018/Map3k delta-1 protein kinase	yes	no
17	17	solcap_snp_c2_40105	chr01:45777788..45777809	A/G	79.6358	20.3642	17.9348	K1	4.22661	0.105489
17	17	solcap_snp_c2_40105	chr01:45777788..45777809	A/G	79.6358	20.3642	17.9348	S	4.32554	0.105489
18	18	solcap_snp_c2_54811	chr01:46270944..46270965	A/G	50.1359	49.8641	0	S	5.23777	0.107087	PGSC0003DMG400001206/Peroxisomal enoyl-CoA hydratase/isomerase family protein	no	no
19	19	solcap_snp_c2_35220	chr01:47299572..47299593	A/G	60.8696	39.1304	0	K2	4.14	0.1264	PGSC0003DMG400011458/Class III peroxidase	no	no
19	19	solcap_snp_c2_35220	chr01:47299572..47299593	A/G	60.8696	39.1304	0	S	5.86411	0.120598
19	20	solcap_snp_c2_35218	chr01:47299895..47299916	T/C	73.5054	26.4946	0	K2	4.13	0.1139
19	20	solcap_snp_c2_35218	chr01:47299895..47299916	T/C	73.5054	26.4946	0	S	5.13319	0.104817
20	21	solcap_snp_c2_14939	chr01:47761666..47761687	T/G	25.6211	74.3789	12.5	S	4.83563	0.111782	not annotated in potato/tomato: RNA binding protein (Solyc01g058450.2.1 )
21	22	solcap_snp_c1_8358	chr01:49228382..49228403	T/C	62.7717	37.2283	0	S	4.79656	0.0974873	PGSC0003DMG400031871/Stress-associated protein 3	no	no
22	23	solcap_snp_c2_35601	chr01:50790975..50790996	T/G	11.2772	88.7228	0	K2	5.77	0.1368	PGSC0003DMG400005301/Serine/threonine-protein phosphatase	yes	no
22	23	solcap_snp_c2_35601	chr01:50790975..50790996	T/G	11.2772	88.7228	0	S	6.15146	0.126748
23	24	solcap_snp_c2_2873	chr01:55163667..55163688	T/C	30.7065	69.2935	0	S	4.35267	0.0877701	PGSC0003DMG400024055/Nematode resistance	no	no
24	25	solcap_snp_c2_55618	chr01:55427692..55427713	T/C	40.625	59.375	0	S	5.23906	0.107115	PGSC0003DMG400024057/PRLI-interacting factor A	yes	no
25	26	solcap_snp_c1_16040	chr01:59441232..59441253	A/G	48.913	51.087	25	K2	4.85	0.155	PGSC0003DMG400010663/Sodium/hydrogen exchanger	yes	no
25	26	solcap_snp_c1_16040	chr01:59441232..59441253	A/G	48.913	51.087	25	S	4.89223	0.131069
26	27	solcap_snp_c1_1838	chr01:80560382..80560403	A/G	74.5924	25.4076	0	S	4.33735	0.0874339	PGSC0003DMG400004531/Endomembrane protein emp70	yes	no
26	28	solcap_snp_c1_1837	chr01:80561101..80561122	A/G	80.3125	19.6875	13.0435	S	4.49657	0.104036
27	29	solcap_snp_c2_4896	chr01:82629051..82629072	T/G	32.6087	67.3913	0	S	4.44854	0.0898735	PGSC0003DMG400033581/unknown gene	no	no
28	30	solcap_snp_c2_36495	chr01:84457096..84457117	T/C	31.5217	68.4783	0	S	4.94393	0.100701	PGSC0003DMG400025786/Class I glutamine amidotransferase domain-containing protein	no	no
29	31	solcap_snp_c2_37794	chr01:87600763..87600784	T/C	12.2951	87.7049	0.543478	S	5.32295	0.109502	PGSC0003DMG400006169/Chloroplast zebra-necrosis protein	yes	no
30	32	solcap_snp_c1_15975	chr02:18499843..18499864	A/G	13.1793	86.8207	0	K2	4.89	0.1223	PGSC0003DMG400003461/3-hydroxy-3-methylglutaryl coenzyme A reductase	yes	no
30	32	solcap_snp_c1_15975	chr02:18499843..18499864	A/G	13.1793	86.8207	0	S	5.39492	0.11049
30	33	solcap_snp_c1_15973	chr02:18501372..18501393	T/C	36.5385	63.4615	1.08696	K2	4.6	0.1489
30	33	solcap_snp_c1_15973	chr02:18501372..18501393	T/C	36.5385	63.4615	1.08696	S	5.29566	0.10948
31	34	solcap_snp_c2_30156	chr02:19537371..19537392	T/C	88.3152	11.6848	0	K2	4.36	0.1194	PGSC0003DMG400008673/endochitinase	yes	yes: up regulated upon infection with P. infestans
31	34	solcap_snp_c2_30156	chr02:19537371..19537392	T/C	88.3152	11.6848	0	S	4.72913	0.0960148
31	35	solcap_snp_c2_30158	chr02:19537458..19537479	A/G	90.9218	9.07821	2.71739	K2	4.63	0.1257
31	35	solcap_snp_c2_30158	chr02:19537458..19537479	A/G	90.9218	9.07821	2.71739	S	5.00121	0.104679
31	36	solcap_snp_c2_30162	chr02:19538849..19538870	A/G	77.1583	22.8417	24.4565	K1	5.26303	0.184817
31	36	solcap_snp_c2_30162	chr02:19538849..19538870	A/G	77.1583	22.8417	24.4565	S	6.89247	0.184817
32	37	solcap_snp_c2_47765	chr02:19874362..19874383	A/G	65.8967	34.1033	0	K2	4.88	0.0996	not annotated in potatol/tomato: La related protein-like (Solyc02g061960.2.1 )	yes	no
32	37	solcap_snp_c2_47765	chr02:19874362..19874383	A/G	65.8967	34.1033	0	S	5.18693	0.105984
33	38	solcap_snp_c1_14142	chr02:19911198..19911219	T/C	33.8571	66.1429	4.8913	S	5.24293	0.112465	not annotated in potatol/tomato: La related protein-like (Solyc02g061980.2.1 )
34	39	solcap_snp_c2_55863	chr02:19963823..19963844	T/C	69.0217	30.9783	0	K2	4.97	0.1463	PGSC0003DMG400023897/Self-pruning G-box protein	no	no
34	39	solcap_snp_c2_55863	chr02:19963823..19963844	T/C	69.0217	30.9783	0	S	4.77969	0.097119
35	40	solcap_snp_c2_32421	chr02:22621444..22621465	A/G	23.0978	76.9022	0	K1	4.49106	0.0225509	PGSC0003DMG400003322/unknown gene	yes	no
36	41	solcap_snp_c2_22890	chr02:42663921..42663942	T/C	59.0164	40.9836	0.543478	S	4.43453	0.0900394	PGSC0003DMG400021414/N-acetyl-glutamate synthase	yes	no
37	42	solcap_snp_c2_22853	chr02:42733465..42733486	A/C	57.7446	42.2554	0	K2	5.34	0.1547	PGSC0003DMG400022445/cyclophilin-10	no	no
37	42	solcap_snp_c2_22853	chr02:42733465..42733486	A/C	57.7446	42.2554	0	S	5.84388	0.120164
38	43	solcap_snp_c2_47200	chr02:47137753..47137774	A/C	39.6739	60.3261	0	S	4.19819	0.0843761	PGSC0003DMG400000468/Monodehydroascorbate reductase	no	no
38	44	solcap_snp_c2_47202	chr02:47142721..47142742	A/T	16.6193	83.3807	4.34783	K2	4.42	0.1208
38	44	solcap_snp_c2_47202	chr02:47142721..47142742	A/T	16.6193	83.3807	4.34783	S	5.36456	0.114596
39	45	solcap_snp_c1_5400	chr03:03107877..3107898	T/C	49.7191	50.2809	3.26087	S	4.35382	0.0906565	PGSC0003DMG400018670/Amino acid transporter	yes	no
40	46	solcap_snp_c2_5742	chr03:10383447..10383468	A/G	84.6685	15.3315	1.63043	K2	5.37	0.1425	PGSC0003DMG400018762/Nucleic acid binding protein	no	no
40	46	solcap_snp_c2_5742	chr03:10383447..10383468	A/G	84.6685	15.3315	1.63043	K2Q	4.11	0.0888
41	47	solcap_snp_c2_5736	chr03:11287773..11287794	A/G	13.7283	86.2717	5.97826	K2	4.14	0.1141	PGSC0003DMG401024378/unknown gene	no	no
42	48	solcap_snp_c1_7139	chr03:37699809..37699830	T/C	35.1902	64.8098	0	S	4.66705	0.0946582	not annotated in potato/tomato: embryonic flower 2 emf2 (Solyc03g093640.2.1 )
43	49	solcap_snp_c2_36466	chr03:38141597..38141618	T/A	74.7268	25.2732	0.543478	S	4.42327	0.0897914	PGSC0003DMG400010753/Ethylene response factor 5	yes	yes: up regulated upon infection, more strongly in resistant pool A2 versus susceptible pools A1, B2
44	50	solcap_snp_c2_37982	chr03:40248435..40248456	T/C	82.9023	17.0977	5.43478	K2	4.02	0.1234	PGSC0003DMG400023001/unknown gene	yes	no
44	50	solcap_snp_c2_37982	chr03:40248435..40248456	T/C	82.9023	17.0977	5.43478	S	4.97142	0.106879
45	51	solcap_snp_c2_42312	chr03:41530079..41530100	A/G	43.8859	56.1141	0	K2	5.48	0.1581	PGSC0003DMG400024246/Fructokinase	yes	no
45	51	solcap_snp_c2_42312	chr03:41530079..41530100	A/G	43.8859	56.1141	0	S	6.33014	0.130557
46	52	solcap_snp_c1_6875	chr03:41994519..41994540	A/G	40.4891	59.5109	0	S	4.22797	0.0850307	PGSC0003DMG400014261/CDPK	yes	no
47	53	solcap_snp_c1_9161	chr03:43024151..43024172	A/G	69.8087	30.1913	0.543478	S	6.39311	0.132576	PGSC0003DMG400014296/Tubulin beta-1 chain	no	ambiguous
48	54	solcap_snp_c2_45699	chr03:43326566..43326587	A/G	78.6932	21.3068	4.34783	S	4.61011	0.0975027	PGSC0003DMG400015794/Undecaprenyl pyrophosphate synthetase family protein	yes:43326576	no
48	55	solcap_snp_c2_45702	chr03:43326949..43326970	T/C	77.7174	22.2826	0	K2	4.94	0.1328
48	55	solcap_snp_c2_45702	chr03:43326949..43326970	T/C	77.7174	22.2826	0	S	5.90663	0.12151
48	56	solcap_snp_c2_45703	chr03:43326972..43326993	T/C	77.7174	22.2826	0	K2	4.94	0.1328
48	56	solcap_snp_c2_45703	chr03:43326972..43326993	T/C	77.7174	22.2826	0	S	5.90663	0.12151
49	57	solcap_snp_c2_46603	chr03:43498315..43498336	A/G	78.442	21.558	25	K2	4.25	0.1289	PGSC0003DMG402015792/Short-chain dehydrogenase	yes	no
49	57	solcap_snp_c2_46603	chr03:43498315..43498336	A/G	78.442	21.558	25	S	4.24923	0.112827
50	58	solcap_snp_c1_13506	chr03:43938288..43938309	A/G	18	82	4.8913	K2	4.65	0.1262	PGSC0003DMG400010169/Beta-carotene hydroxylase	no	no
50	58	solcap_snp_c1_13506	chr03:43938288..43938309	A/G	18	82	4.8913	S	5.56954	0.119851
50	59	solcap_snp_c2_45505	chr03:43938468..43938447	T/G	19.8087	80.1913	0.543478	K2	4.73	0.1406
50	59	solcap_snp_c2_45505	chr03:43938468..43938447	T/G	19.8087	80.1913	0.543478	S	6.72578	0.139656
51	60	solcap_snp_c2_17552	chr03:44178130..44178109	T/C	34.3923	65.6077	1.63043	K2	4.54	0.1476	PGSC0003DMG400009505/EMB1417	yes	no
51	60	solcap_snp_c2_17552	chr03:44178130..44178109	T/C	34.3923	65.6077	1.63043	S	6.58881	0.138167
52	61	solcap_snp_c2_20347	chr03:44336051..44336072	A/G	55.8743	44.1257	0.543478	K2	4.73	0.1522	not annotated in potato/tomato: NADH dehydrogenase (Solyc03g007660.2.1 )
52	61	solcap_snp_c2_20347	chr03:44336051..44336072	A/G	55.8743	44.1257	0.543478	S	5.45849	0.112448
53	62	solcap_snp_c2_20433	chr03:45302170..45302191	A/C	74.1319	25.8681	21.7391	S	4.41552	0.112876	PGSC0003DMG400009123/Salt tolerance protein 5	yes	no
54	63	solcap_snp_c2_55279	chr03:45386097..45386118	T/G	66.8033	33.1967	0.543478	S	4.18336	0.0844951	PGSC0003DMG400009081/Pectinesterase	yes	no
54	64	solcap_snp_c2_55285	chr03:45388929..45388950	A/C	30.3279	69.6721	0.543478	S	4.00616	0.0805745
55	65	solcap_snp_c1_8069	chr03:45478743..45478764	T/C	33.6066	66.3934	0.543478	S	4.70054	0.0958924	PGSC0003DMG400009129/Ubiquitin ligase SINAT3	yes	no
56	66	solcap_snp_c2_25653	chr03:45603688..45603709	T/C	54.3478	45.6522	0	S	4.11522	0.0825507	PGSC0003DMG402018552/Soluble starch synthase 1, chloroplastic/amyloplastic	yes	no
57	67	solcap_snp_c2_57865	chr03:46423336..46423357	A/G	40.625	59.375	0	K2	4.01	0.1233	PGSC0003DMG400000561/transparent testa glabra 1	no	yes: up regulated upon infection with P. infestans
57	67	solcap_snp_c2_57865	chr03:46423336..46423357	A/G	40.625	59.375	0	S	5.76593	0.11849
58	68	solcap_snp_c1_9025	chr03:46923601..46923622	A/G	37.5691	62.4309	1.63043	K2	5.05	0.1599	PGSC0003DMG400000567/NADH dehydrogenase [ubiquinone] 1 alpha subcomplex subunit 12	no	no
58	68	solcap_snp_c1_9025	chr03:46923601..46923622	A/G	37.5691	62.4309	1.63043	S	5.73417	0.119664
59	69	solcap_snp_c2_29643	chr03:47076256..47076277	T/C	65.3533	34.6467	0	S	5.11439	0.104409	PGSC0003DMG400003155/4-coumarate:CoA ligase	yes	no
60	70	solcap_snp_c2_29678	chr03:47553794..47553815	A/G	65.625	34.375	0	K2	4.33	0.131	PGSC0003DMG400026480/Mitotic-spindle organizing protein 1B	yes	no
60	70	solcap_snp_c2_29678	chr03:47553794..47553815	A/G	65.625	34.375	0	S	6.41021	0.132259
61	71	solcap_snp_c2_53699	chr03:48017153..48017174	A/G	34.4286	65.5714	4.8913	K2	5.74	0.1763	PGSC0003DMG400004338/Mitochondrial import inner membrane translocase subunit	yes	no
61	71	solcap_snp_c2_53699	chr03:48017153..48017174	A/G	34.4286	65.5714	4.8913	K1	4.84899	0.185525
61	71	solcap_snp_c2_53699	chr03:48017153..48017174	A/G	34.4286	65.5714	4.8913	S	8.5713	0.185525
62	72	solcap_snp_c2_55072	chr03:48087973..48087994	T/C	60.3261	39.6739	0	K2	5.25	0.1527	PGSC0003DMG401004334/Pyruvate dehydrogenase E1 beta subunit isoform 2	no	no
62	72	solcap_snp_c2_55072	chr03:48087973..48087994	T/C	60.3261	39.6739	0	S	6.9751	0.144195
63	73	solcap_snp_c2_20077	chr03:48482682..48482703	A/C	13.388	86.612	0.543478	S	4.41638	0.0896393	PGSC0003DMG400033696/MAPKK	yes	no
64	74	solcap_snp_c2_20176	chr03:48939811..48939832	A/G	89.8098	10.1902	0	K2	4.74	0.1282	PGSC0003DMG401031045/AGO1-2	yes	no
64	74	solcap_snp_c2_20176	chr03:48939811..48939832	A/G	89.8098	10.1902	0	S	5.13366	0.104828
65	75	solcap_snp_c2_20227	chr03:49231920..49231941	A/G	68.75	31.25	8.69565	K2	4.45	0.1453	PGSC0003DMG400010158/kinase interacting protein	yes	no
65	75	solcap_snp_c2_20227	chr03:49231920..49231941	A/G	68.75	31.25	8.69565	S	4.01957	0.0878693
66	76	solcap_snp_c2_20285	chr03:49393372..49393393	A/T	59.1837	40.8163	20.1087	K2	4.34	0.1426	PGSC0003DMG400010147/Kunitz-type enzyme inhibitor S9C11	no	no
66	76	solcap_snp_c2_20285	chr03:49393372..49393393	A/T	59.1837	40.8163	20.1087	S	5.58577	0.14178
67	77	solcap_snp_c2_1533	chr03:50688258..50688279	A/G	52.038	47.962	0	K2	4.61	0.1378	PGSC0003DMG400015253/Glyceraldehyde-3-phosphate dehydrogenase	yes:50688268	yes: up regulated upon infection, more strongly in susceptible pools A1, B2 versus resistant pool A2
67	77	solcap_snp_c2_1533	chr03:50688258..50688279	A/G	52.038	47.962	0	S	4.89691	0.0996763
68	78	solcap_snp_c2_1724	chr03:51404221..51404242	T/G	28.6885	71.3115	0.543478	S	5.69937	0.117667	PGSC0003DMG400015162/Nodulation receptor kinase	yes	no
69	79	solcap_snp_c2_17631	chr03:53309052..53309073	T/C	67.2554	32.7446	0	S	4.6274	0.0937909	PGSC0003DMG400017116/Nodulin family protein	no	no
70	80	solcap_snp_c1_7111	chr03:54582037..54582058	T/C	22.8659	77.1341	10.8696	K2	4.74	0.1408	PGSC0003DMG401024510/enolase	no	yes: up regulated upon infection with P. infestans
70	81	solcap_snp_c1_7112	chr03:54582091..54582112	A/G	19.5652	80.4348	0	S	4.76005	0.0966902
71	82	solcap_snp_c2_21934	chr04:04606540..4606561	T/C	57.1429	42.8571	1.08696	S	4.4911	0.0917703	PGSC0003DMG400011507/unknown gene	no	no
72	83	solcap_snp_c2_11534	chr04:06614543..6614564	A/G	26.6304	73.3696	0	K2	4.91	0.1447	PGSC0003DMG400030180/Pectate lyase family protein	yes	no
72	83	solcap_snp_c2_11534	chr04:06614543..6614564	A/G	26.6304	73.3696	0	S	5.87868	0.120911
73	84	solcap_snp_c1_11722	chr04:07966302..7966323	T/C	10.7735	89.2265	1.63043	S	4.39273	0.09007	not annotated in potato and tomato
74	85	solcap_snp_c2_39597	chr04:08218468..8218489	A/G	12.1585	87.8415	0.543478	K2	5.22	0.1521	PGSC0003DMG401023631/Early nodulin 75	no	no
74	85	solcap_snp_c2_39597	chr04:08218468..8218489	A/G	12.1585	87.8415	0.543478	S	4.8889	0.100024
75	86	solcap_snp_c1_8347	chr04:09523768..9523789	T/G	12.3641	87.6359	0	K2	4.51	0.123	PGSC0003DMG400027227/Glycosyltransferase, CAZy family GT8	yes	no
75	86	solcap_snp_c1_8347	chr04:09523768..9523789	T/G	12.3641	87.6359	0	K2Q	7.02	0.1401
75	87	solcap_snp_c2_26793	chr04:09524186..9524207	A/C	87.9076	12.0924	0	K2	4.4	0.1064
75	87	solcap_snp_c2_26793	chr04:09524186..9524207	A/C	87.9076	12.0924	0	K2Q	7	0.1263
75	88	solcap_snp_c2_26795	chr04:09524444..9524465	G/C	12.4317	87.5683	0.543478	K2Q	5.85	0.1303
75	88	solcap_snp_c2_26795	chr04:09524444..9524465	G/C	12.4317	87.5683	0.543478	S	4.00803	0.0806158
76	89	solcap_snp_c2_26843	chr04:09747373..9747394	A/G	71.3315	28.6685	0	K2Q	4.35	0.1028	PGSC0003DMG400027269/Phosphatidylinositol-4-phosphate 5-kinase	yes	no
77	90	solcap_snp_c2_26858	chr04:09810479..9810500	T/G	13.3152	86.6848	0	K2Q	5.07	0.1062	PGSC0003DMG400027236/Transcriptional factor B3	yes	no
78	91	solcap_snp_c2_58195	chr04:10010127..10010148	A/C	16.9591	83.0409	7.06522	K2Q	4.05	0.0876	PGSC0003DMG400041458/Leucine-rich repeat containing protein	yes	no
79	92	solcap_snp_c1_16643	chr04:11108444..11108465	T/G	36.612	63.388	0.543478	K2	4.35	0.1428	PGSC0003DMG400012701/unknown gene	yes:11108454	no
80	93	solcap_snp_c2_52738	chr04:56954449..56954470	A/C	82.4728	17.5272	0	S	4.44843	0.089871	PGSC0003DMG400018006/DNA binding protein	no	no
81	94	solcap_snp_c2_52884	chr04:57280585..57280606	T/C	76.1696	23.8304	7.06522	S	4.02988	0.0866176	PGSC0003DMG400002388/ATP binding protein	yes	no
81	95	solcap_snp_c2_52887	chr04:57284947..57284968	T/G	22.943	77.057	14.1304	K2	4.53	0.1358
82	96	solcap_snp_c2_43735	chr04:64055396..64055417	A/G	41.7135	58.2865	3.26087	S	4.34461	0.090448	PGSC0003DMG402030815/Cytochrome C oxidase polypeptide vib	yes:64055406	no
83	97	solcap_snp_c1_3793	chr05:03709713..3709734	A/G	51.7663	48.2337	0	S	4.36446	0.088029	PGSC0003DMG400030565/Fructose-bisphosphate aldolase	yes	yes: up regulated upon infection with P. infestans
84	98	solcap_snp_c2_11829	chr05:04041500..4041521	T/C	19.7011	80.2989	0	K2	8.22	0.2184	PGSC0003DMG400030549/unknown gene	yes:4041510	no
84	98	solcap_snp_c2_11829	chr05:04041500..4041521	T/C	19.7011	80.2989	0	K2Q	7.8	0.1638
84	98	solcap_snp_c2_11829	chr05:04041500..4041521	T/C	19.7011	80.2989	0	K1	6.16688	0.215685
84	98	solcap_snp_c2_11829	chr05:04041500..4041521	T/C	19.7011	80.2989	0	S	10.5051	0.215685
85	99	solcap_snp_c2_22959	chr05:04434038..4434059	T/G	73.6577	26.3423	19.0217	K2	6.05	0.1709	PGSC0003DMG400018423/Phytanoyl-CoA dioxygenase domain containing	yes	no
85	99	solcap_snp_c2_22959	chr05:04434038..4434059	T/G	73.6577	26.3423	19.0217	S	6.44699	0.162108
86	100	solcap_snp_c2_22989	chr05:04589944..4589965	A/G	82.4405	17.5595	8.69565	K2	11.87	0.2617	PGSC0003DMG400018428/Bacterial spot disease resistance protein 4	yes	no
86	100	solcap_snp_c2_22989	chr05:04589944..4589965	A/G	82.4405	17.5595	8.69565	K2Q	7.36	0.134
86	100	solcap_snp_c2_22989	chr05:04589944..4589965	A/G	82.4405	17.5595	8.69565	K1	5.35075	0.22419
86	100	solcap_snp_c2_22989	chr05:04589944..4589965	A/G	82.4405	17.5595	8.69565	S	10.0429	0.22419
87	101	solcap_snp_c2_23055	chr05:04936322..4936343	T/C	43.0707	56.9293	0	S	5.04902	0.102988	PGSC0003DMG400031257/60S ribosomal protein L34	yes	yes: higher expression in resistant pool A2 at T0 and T1 compared with susceptible pools A1, B2
87	102	solcap_snp_c2_23056	chr05:04936625..4936604	T/C	56.7935	43.2065	0	K2	4.65	0.1387
87	102	solcap_snp_c2_23056	chr05:04936625..4936604	T/C	56.7935	43.2065	0	S	6.53396	0.134885
88	103	solcap_snp_c2_50312	chr05:04997285..4997306	A/G	33.5674	66.4326	3.26087	K2	6.05	0.1709	PGSC0003DMG400031269/RNA-dependent RNA-polymerase	yes:4997295	no
88	103	solcap_snp_c2_50312	chr05:04997285..4997306	A/G	33.5674	66.4326	3.26087	K1	4.33111	0.160317
88	103	solcap_snp_c2_50312	chr05:04997285..4997306	A/G	33.5674	66.4326	3.26087	S	7.51372	0.160317
88	104	solcap_snp_c2_50326	chr05:05003578..5003599	T/C	40.3481	59.6519	14.1304	K2	4.11	0.1369
88	104	solcap_snp_c2_50326	chr05:05003578..5003599	T/C	40.3481	59.6519	14.1304	S	4.72672	0.111083
89	105	solcap_snp_c1_14802	chr05:05051756..5051777	A/T	25.2793	74.7207	2.71739	K2Q	4.27	0.0916	PGSC0003DMG400031262/methyltransferase	yes:5051766	no
89	106	solcap_snp_c2_50305	chr05:05052456..5052477	A/T	77.8533	22.1467	0	K2	4.1	0.1132
89	106	solcap_snp_c2_50305	chr05:05052456..5052477	A/T	77.8533	22.1467	0	S	4.09357	0.082074
89	107	solcap_snp_c2_50302	chr05:05055753..5055774	A/G	18.9227	81.0773	1.63043	K2	15.45	0.3416		Yes:5055763
89	107	solcap_snp_c2_50302	chr05:05055753..5055774	A/G	18.9227	81.0773	1.63043	K2Q	11.86	0.2163
89	107	solcap_snp_c2_50302	chr05:05055753..5055774	A/G	18.9227	81.0773	1.63043	K1	12.8368	0.345928
89	107	solcap_snp_c2_50302	chr05:05055753..5055774	A/G	18.9227	81.0773	1.63043	S	14.9986	0.345928
89	108	solcap_snp_c2_50298	chr05:05056000..5056021	T/A	71.3141	28.6859	15.2174	K2	4.35	0.1314
89	108	solcap_snp_c2_50298	chr05:05056000..5056021	T/A	71.3141	28.6859	15.2174	S	5.02838	0.120075
90	109	solcap_snp_c2_51470	chr05:05574723..5574744	A/G	63.587	36.413	0	S	5.46419	0.111988	PGSC0003DMG400023050/Kelch repeat-containing F-box family protein	yes	no
91	110	solcap_snp_c2_50429	chr05:05692894..5692915	A/T	59.116	40.884	1.63043	S	4.71337	0.0971976	PGSC0003DMG400025610/sucrose transporter	no	no
92	111	solcap_snp_c2_55452	chr05:06965224..6965245	A/G	13.8587	86.1413	0	S	4.51806	0.0913972	PGSC0003DMG400015613/F-box and wd40 domain protein	yes	no
93	112	solcap_snp_c2_37697	chr05:07717297..7717318	A/G	18.118	81.882	3.26087	S	5.28429	0.111576	PGSC0003DMG400004113/Potassium transporter	no	no
94	113	solcap_snp_c2_48723	chr05:39211012..39211033	C/G	50.6452	49.3548	15.7609	S	4.3648	0.103878	PGSC0003DMG400017707/4-hydroxyphenylpyruvate dioxygenase	yes	no
95	114	solcap_snp_c1_11868	chr05:41539850..41539871	A/G	48.3696	51.6304	0	S	4.50381	0.0910851	not annotated in potato/tomato: PH domain containing protein (Solyc05g021100.2.1 )
96	115	solcap_snp_c2_5154	chr05:43218213..43218234	T/A	23.2704	76.7296	13.587	S	4.83316	0.113065	PGSC0003DMG400013698/HUA enhancer 2; PGSC0003DMG400013684/Elicitor-inducible cytochrome P450	yes	no
97	116	solcap_snp_c2_44375	chr05:44945195..44945216	T/C	13.0058	86.9942	5.97826	S	4.62735	0.0995292	PGSC0003DMG400007012/ubiquitin ligase SINAT3	yes	no
98	117	solcap_snp_c2_44385	chr05:44973432..44973453	A/G	5.70652	94.2935	0	S	4.17232	0.083807	PGSC0003DMG400007010/Myc2 bHLH protein	yes	no
99	118	solcap_snp_c2_49128	chr05:47454984..47455005	T/G	41.8478	58.1522	0	S	4.5634	0.0923903	PGSC0003DMG400011657/ATP binding protein	yes	no
100	119	solcap_snp_c2_42451	chr05:49177448..49177469	T/C	62.2283	37.7717	0	S	4.07194	0.0815976	PGSC0003DMG400015755/DnaJ isoform	yes	yes: up regulated upon infection with P. infestans
101	120	solcap_snp_c1_1127	chr05:51697278..51697299	T/C	7.20109	92.7989	0	K2	5.17	0.1382	PGSC0003DMG400023458/Phenylalanine ammonia-lyase	yes	no
101	120	solcap_snp_c1_1127	chr05:51697278..51697299	T/C	7.20109	92.7989	0	S	6.35315	0.131046
101	121	solcap_snp_c1_1126	chr05:51697305..51697326	T/C	7.47283	92.5272	0	K2	5.17	0.1382
101	121	solcap_snp_c1_1126	chr05:51697305..51697326	T/C	7.47283	92.5272	0	S	5.9607	0.122669
102	122	solcap_snp_c1_1077	chr05:51830040..51830061	A/G	47.2678	52.7322	0.543478	S	5.36609	0.11044	PGSC0003DMG400023451/Cleft lip and palate transmembrane protein	yes	no
103	123	solcap_snp_c2_56971	chr06:04701214..4701235	A/G	82.1221	17.8779	6.52174	K2	4.6	0.1374	PGSC0003DMG400002138/MYBR domain class transcription factor	no	no
104	124	solcap_snp_c1_3689	chr06:30466245..30466266	A/G	56.3187	43.6813	1.08696	S	4.26589	0.867781	PGSC0003DMG400023955/Biotin carboxyl carrier protein of acetyl-CoA carboxylase	yes:30466255	no
105	125	solcap_snp_c2_33346	chr06:39243750..39243771	T/C	5.43478	94.5652	0	S	4.47423	0.0904367	PGSC0003DMG400016333/IQ-domain 13	no	no
106	126	solcap_snp_c2_57017	chr06:42759634..42759655	T/C	37.0166	62.9834	1.63043	S	4.15594	0.0847879	PGSC0003DMG400011772/Mannose-6-phosphate isomerase	no	no
107	127	solcap_snp_c2_52768	chr06:43695426..43695447	A/C	34.8011	65.1989	4.34783	S	4.40311	0.0927789	PGSC0003DMG400013813/Protein arginine n-methyltransferase	no	no
108	128	solcap_snp_c2_46172	chr06:47053472..47053493	A/G	69.7011	30.2989	0	K2	4.63	0.1115	PGSC0003DMG401031322/Proton-dependent oligopeptide transporter	yes	no
108	128	solcap_snp_c2_46172	chr06:47053472..47053493	A/G	69.7011	30.2989	0	S	4.74066	0.0962667
109	129	solcap_snp_c1_8164	chr07:02592828..2592849	T/G	55.8424	44.1576	0	K2	4.09	0.1253	PGSC0003DMG400018738/Calmodulin-binding protein	yes	no
110	130	solcap_snp_c1_11935	chr07:06466535..6466556	A/C	41.5301	58.4699	0.543478	S	4.08086	0.0822282	PGSC0003DMG400028746/Microtubule-associated protein	yes	no
111	131	solcap_snp_c2_50549	chr07:08518160..8518181	T/C	59.8529	40.1471	7.6087	S	4.67736	0.102394	PGSC0003DMG400029962/Peptide deformylase 1A, chloroplastic	no	no
112	132	solcap_snp_c1_7405	chr07:42786030..42786051	T/C	83.4254	16.5746	1.63043	K2	6.1	0.1719	PGSC0003DMG400000922/Myb-like DNA-binding domain, SHAQKYF class family protein	no	no
113	133	solcap_snp_c2_15905	chr07:43091598..43091619	A/G	26.1834	73.8166	8.15217	K2Q	4.36	0.103	PGSC0003DMG400041402/Basic 7S globulin 2 small subunit	yes	no
114	134	solcap_snp_c2_15908	chr07:43121923..43121944	A/G	15.625	84.375	0	K2	6.3	0.1626	PGSC0003DMG400017413/Phosphofructokinase		no
114	135	solcap_snp_c1_5114	chr07:43125897..43125918	A/G	83.4239	16.5761	0	K2	6.15	0.1601		yes:43125907
115	136	solcap_snp_c2_15923	chr07:43191956..43191977	A/G	88.1148	11.8852	0.543478	K2	5.52	0.1461	PGSC0003DMG400017387/unknown gene	yes:43191966	no
115	136	solcap_snp_c2_15923	chr07:43191956..43191977	A/G	88.1148	11.8852	0.543478	S	6.24416	0.129391
115	137	solcap_snp_c2_15928	chr07:43192388..43192409	A/G	9.81013	90.1899	14.1304	K2	4.72	0.1278
115	137	solcap_snp_c2_15928	chr07:43192388..43192409	A/G	9.81013	90.1899	14.1304	S	6.17908	0.146986
116	138	solcap_snp_c1_5126	chr07:43253884..43253905	T/C	17.623	82.377	0.543478	K2	5.35	0.1551	PGSC0003DMG400017383/unknown gene	yes	no
117	139	solcap_snp_c1_16193	chr07:43652904..43652925	A/G	16.8478	83.1522	0	K2Q	4.25	0.0914	PGSC0003DMG400017394/Glucose-6-phosphate 1-dehydrogenase, chloroplastic	yes	no
118	140	solcap_snp_c1_12978	chr07:44649423..44649444	T/C	50.5435	49.4565	0	K2Q	4.11	0.0982	PGSC0003DMG400006160/Cell adhesion protein, fasciclin-like arabinogalactan protein 2	no	no
119	141	solcap_snp_c2_25258	chr07:47656970..47656991	T/C	79.8913	20.1087	0	K1	4.07222	0.0701107	PGSC0003DMG400026187/NBS-LRR type disease resistance protein	yes	no
120	142	solcap_snp_c2_19897	chr07:48586460..48586481	T/C	68.8859	31.1141	0	K1	4.15788	0.0124152	PGSC0003DMG400018323/Lipoyl synthase, mitochondrial	yes	no
121	143	solcap_snp_c2_33774	chr08:10832880..10832901	G/C	93.3424	6.65761	0	K2	4.17	0.1011	PGSC0003DMG400012093/Calcyclin-binding protein	yes	no
122	144	solcap_snp_c2_19428	chr08:29757423..29757444	G/C	8.14917	91.8508	1.63043	S	4.03392	0.0820603	PGSC0003DMG400002290/early response to dehydration 4	no	yes: down regulated upon infection with P. infestans
123	145	solcap_snp_c2_41044	chr08:44234452..44234473	A/C	20.3652	79.6348	3.26087	K2	4.06	0.1358	PGSC0003DMG400014785/Ubiquitin carboxyl-terminal hydrolase	no	no
124	146	solcap_snp_c2_50153	chr08:45991116..45991137	T/C	82.8652	17.1348	3.26087	S	4.04187	0.0835834	PGSC0003DMG400030075/BRASSINOSTEROID INSENSITIVE 1-associated receptor kinase 1	yes	no
125	147	solcap_snp_c2_50150	chr08:46018683..46018704	T/C	18.6141	81.3859	0	S	4.55962	0.0923074	PGSC0003DMG400030074/Eukaryotic translation initiation factor 3 subunit G	yes	no
126	148	solcap_snp_c2_51052	chr08:46359092..46359113	A/G	18.6813	81.3187	1.08696	S	4.16871	8.46199	PGSC0003DMG401015717/RNA exonuclease NGL1	yes	no
127	149	solcap_snp_c2_40295	chr08:47095965..47095986	T/C	85.8187	14.1813	7.06522	K2	4.01	0.1233	PGSC0003DMG400001953/AP-1 complex subunit gamma-2	yes	no
127	149	solcap_snp_c2_40295	chr08:47095965..47095986	T/C	85.8187	14.1813	7.06522	S	5.0776	0.111141
128	150	solcap_snp_c1_11920	chr08:47166143..47166164	T/C	55.7566	44.2434	17.3913	S	4.28489	0.103759	not annotated in potato/tomato: Glycosyltransferase-like protein (Solyc08g075340.2.1 )
129	151	solcap_snp_c1_15692	chr08:47472659..47472680	T/G	16.9837	83.0163	0	K2	4.13	0.114	not annotated in potato/tomato: Alpha glucosidase-like protein (Solyc08g075530.2.1)
129	151	solcap_snp_c1_15692	chr08:47472659..47472680	T/G	16.9837	83.0163	0	S	4.76354	0.0967666
130	152	solcap_snp_c2_49378	chr08:48801242..48801263	T/G	91.9837	8.0163	0	K1	4.28122	0.0283311	PGSC0003DMG400009317/Phosphoribulokinase	yes	no
131	153	solcap_snp_c2_7353	chr08:48895171..48895192	A/G	85.0575	14.9425	5.43478	S	4.54821	0.0971558	PGSC0003DMG400002396/Cellulose synthase A catalytic subunit 3 [UDP-forming]	yes:48895181	no
132	154	solcap_snp_c1_13116	chr08:49071653..49071674	T/C	39.9457	60.0543	0	K2	7.11	0.1947	PGSC0003DMG400014804/Inactive poly [ADP-ribose] polymerase RCD1	yes	no
132	154	solcap_snp_c1_13116	chr08:49071653..49071674	T/C	39.9457	60.0543	0	S	7.94391	0.164356
133	155	solcap_snp_c2_19020	chr08:52712887..52712908	A/G	39.538	60.462	0	S	4.14671	0.0832435	PGSC0003DMG400004789/Multicopper oxidase	no	no
134	156	solcap_snp_c2_39103	chr09:01020849..1020870	A/G	11.1413	88.8587	0	S	4.29414	0.0864849	PGSC0003DMG400002167/glutathione S-transferase	yes	yes: up regulated upon infection, higher expression in resistant pool A2 at T0 compared with susceptible pools A1, B2
135	157	solcap_snp_c2_38526	chr09:12280254..12280233	T/C	27.7322	72.2678	0.543478	K2	5.36	0.1669	PGSC0003DMG400026613/Cytochrome P450 71 family protein	yes	no
135	157	solcap_snp_c2_38526	chr09:12280254..12280233	T/C	27.7322	72.2678	0.543478	S	6.77279	0.140653
136	158	solcap_snp_c2_4385	chr09:12952163..12952184	A/G	29.4837	70.5163	0	S	4.00967	0.0802262	PGSC0003DMG400017038/unknown gene	yes:12952173	no
137	159	solcap_snp_c2_4387	chr09:13303995..13304016	A/G	85.5978	14.4022	0	K2	6.98	0.1633	PGSC0003DMG400026574/Myosin heavy chain	no	no
137	159	solcap_snp_c2_4387	chr09:13303995..13304016	A/G	85.5978	14.4022	0	S	8.12628	0.168106
138	160	solcap_snp_c2_31383	chr09:15761149..15761170	A/G	48.9071	51.0929	0.543478	S	4.23341	0.0856012	not annotated in potato/tomato: Os12g0114200 protein (Solyc09g018160.2.1 )
139	161	solcap_snp_c2_1916	chr09:19232117..19232138	G/C	16.6185	83.3815	5.97826	K2	6.74	0.1866	PGSC0003DMG400029885/kinase	yes	no
139	161	solcap_snp_c2_1916	chr09:19232117..19232138	G/C	16.6185	83.3815	5.97826	S	7.27719	0.159417
139	162	solcap_snp_c2_1918	chr09:19232387..19232408	A/T	14.2663	85.7337	0	K2	8.08	0.1679
139	162	solcap_snp_c2_1918	chr09:19232387..19232408	A/T	14.2663	85.7337	0	K2Q	4.2	0.0663
139	162	solcap_snp_c2_1918	chr09:19232387..19232408	A/T	14.2663	85.7337	0	S	8.41464	0.174006
140	163	solcap_snp_c1_8210	chr09:21192914..21192935	T/G	29.8883	70.1117	2.71739	S	5.71368	0.120482	PGSC0003DMG400005418/Dopamine beta-monooxygenase	no	no
141	164	solcap_snp_c2_16315	chr09:30812469..30812490	T/C	70.6897	29.3103	5.43478	S	4.61138	0.0986109	PGSC0003DMG400017494/B-cell receptor-associated protein 31-like containing protein	no	no
142	165	solcap_snp_c2_1484	chr09:33681078..33681099	A/C	20.4545	79.5455	4.34783	K2	5.89	0.1792	PGSC0003DMG400027986/Copper ion binding protein	yes	no
142	165	solcap_snp_c2_1484	chr09:33681078..33681099	A/C	20.4545	79.5455	4.34783	S	7.83145	0.168838
143	166	solcap_snp_c2_20479	chr09:44405118..44405139	T/C	66.0326	33.9674	0	S	5.50392	0.112846	PGSC0003DMG400028009/unknown gene	yes	ambiguous
144	167	solcap_snp_c2_27666	chr09:44899476..44899497	T/C	27.4725	72.5275	1.08696	K2	4.31	0.1419	PGSC0003DMG400015808/3-ketoacyl CoA thiolase 1	yes	no
144	167	solcap_snp_c2_27666	chr09:44899476..44899497	T/C	27.4725	72.5275	1.08696	S	6.05712	0.126031
145	168	solcap_snp_c2_27650	chr09:45196966..45196987	T/C	67.3913	32.6087	0	K2	4.65	0.1387	PGSC0003DMG400015806/Serine/threonine-protein kinase PBS1	yes	no
145	168	solcap_snp_c2_27650	chr09:45196966..45196987	T/C	67.3913	32.6087	0	S	5.87845	0.120906
145	169	solcap_snp_c2_27644	chr09:45198847..45198868	T/C	67.5272	32.4728	0	K2	4.78	0.1416
145	169	solcap_snp_c2_27644	chr09:45198847..45198868	T/C	67.5272	32.4728	0	S	5.96593	0.122781
146	170	solcap_snp_c1_11853	chr09:57346479..57346500	A/G	70.788	29.212	0	S	4.22229	0.0849059	PGSC0003DMG400001496/Ras-GTPase-activating protein-binding protein	no	no
147	171	solcap_snp_c2_40084	chr09:57423109..57423130	A/G	67.623	32.377	0.543478	S	4.24793	0.0859221	PGSC0003DMG400001549/Beta-amylase	yes	no
148	172	solcap_snp_c2_1475	chr10:01121585..1121606	A/G	22.3214	77.6786	8.69565	S	4.23522	0.0930306	PGSC0003DMG4000014417/Ethylene response factor ERF12	no	no
149	173	solcap_snp_c2_32768	chr10:06571941..6571962	A/G	26.6393	73.3607	0.543478	S	4.07656	0.082133	PGSC0003DMG401019416/unknown gene	no	no
150	174	solcap_snp_c1_14531	chr10:40653709..40653730	A/G	82.4728	17.5272	0	S	4.33171	0.0873101	PGSC0003DMG400009588/Cytoplasmic ribosomal protein S13	no	no
151	175	solcap_snp_c1_2673	chr10:42450479..42450500	A/G	12.2283	87.7717	0	S	4.00403	0.080102	PGSC0003DMG400006211/BZIP	no	no
152	176	solcap_snp_c2_38273	chr10:43666106..43666127	T/C	37.4317	62.5683	0.543478	S	5.72075	0.118129	PGSC0003DMG400008267/CYP72A54	yes	no
153	177	solcap_snp_c2_48927	chr10:45169463..45169484	A/G	29.4837	70.5163	0	S	4.23618	0.0852112	PGSC0003DMG400016906/BZIP transcription factor BZI-2	no	no
154	178	solcap_snp_c2_52211	chr10:46581246..46581267	A/G	38.9368	61.0632	5.43478	S	5.03222	0.10827	PGSC0003DMG400021944/unknown gene	yes	no
155	179	solcap_snp_c2_15536	chr10:55288570..55288591	A/G	56.3859	43.6141	0	K1	4.27518	0.040651	PGSC0003DMG400028278/UDP-glucose:glucosyltransferase	no	no
156	180	solcap_snp_c2_29742	chr10:56311640..56311661	T/C	73.7772	26.2228	0	K2	4.78	0.1149	PGSC0003DMG400028224/Prolycopene isomerase, chloroplastic	yes	no
157	181	solcap_snp_c2_28666	chr10:58929200..58929221	T/C	54.8077	45.1923	1.08696	S	6.23994	0.129972	PGSC0003DMG400011439/Seed maturation protein	no	no
158	182	solcap_snp_c2_41768	chr10:59125011..59125032	T/A	61.7486	38.2514	0.543478	K2	4.99	0.1584	PGSC0003DMG400008354/unknown gene	no	yes: up regulated upon infection with P. infestans
158	182	solcap_snp_c2_41768	chr10:59125011..59125032	T/A	61.7486	38.2514	0.543478	S	5.84973	0.120914
158	183	solcap_snp_c2_41769	chr10:59125062..59125083	T/A	18.2065	81.7935	0	K2	5.54	0.1593
158	183	solcap_snp_c2_41769	chr10:59125062..59125083	T/A	18.2065	81.7935	0	S	7.37457	0.152556
159	184	solcap_snp_c1_12220	chr10:59236077..59236098	T/G	36.9565	63.0435	0	S	4.241	0.0853173	PGSC0003DMG400008373/DP1	no	no
160	185	solcap_snp_c1_12229	chr10:59261391..59261412	A/C	76.6304	23.3696	0	K2	5.25	0.1528	PGSC0003DMG400008377/Protein kinase, Calcium-binding, EF-hand	no	no
160	185	solcap_snp_c1_12229	chr10:59261391..59261412	A/C	76.6304	23.3696	0	S	6.40798	0.132211
161	186	solcap_snp_c1_12236	chr10:59445173..59445194	A/G	77.4457	22.5543	0	S	4.56533	0.0924326	PGSC0003DMG400007175/BZIP transcription factor family	no	no
162	187	solcap_snp_c2_41744	chr10:59457661..59457682	A/G	79.2945	20.7055	11.413	S	4.33907	0.0983348	PGSC0003DMG400007176/Auxin-induced protein 5NG4	no	no
163	188	solcap_snp_c1_13268	chr10:59520430..59520451	T/G	87.4294	12.5706	3.80435	K2	5.47	0.1577	not annotated in potato/tomato: Cyclin family protein (Solyc10g078180.1.1 )
163	188	solcap_snp_c1_13268	chr10:59520430..59520451	T/G	87.4294	12.5706	3.80435	S	5.29716	0.112467
164	189	solcap_snp_c2_45023	chr10:59663740..59663761	A/C	33.5598	66.4402	0	K2	5.19	0.1514	PGSC0003DMG400007192/ATP-dependent RNA helicase	no	no
165	190	solcap_snp_c2_12259	chr11:09057009..9057030	T/C	76.2228	23.7772	0	S	5.00843	0.102105	PGSC0003DMG400009213/Sucrose transport protein	yes:9057019	no
166	191	solcap_snp_c2_32994	chr11:09662651..9662672	T/C	15.8284	84.1716	8.15217	K2	5.08	0.1488	PGSC0003DMG400027791/Avr9 elicitor response protein	yes	no
166	191	solcap_snp_c2_32994	chr11:09662651..9662672	T/C	15.8284	84.1716	8.15217	S	4.0255	0.0875066
167	192	solcap_snp_c2_56626	chr11:10341796..10341817	A/G	12.2283	87.7717	0	K1	4.21563	0.0348069	PGSC0003DMG400029029/phosphatidylinositol 4-phosphate 5-kinase	yes	no
168	193	solcap_snp_c2_3738	chr11:40397582..40397603	T/C	13.1793	86.8207	0	S	4.03866	0.0808649	PGSC0003DMG400026359/Glucan endo-1,3-beta-glucosidase	yes	no
169	194	solcap_snp_c2_15329	chr11:41587840..41587861	A/G	13.7978	86.2022	0.543478	S	4.44712	0.090317	PGSC0003DMG400008081/Auxin response factor 10	yes:41587850	no
170	195	solcap_snp_c1_7744	chr12:00530713..530734	T/C	13.9946	86.0054	0	K2	4.19	0.1276	PGSC0003DMG400015364/CT099	yes:530723	yes: higher expression in resistant pool A2 versus suscpetible pools A1, B2
170	195	solcap_snp_c1_7744	chr12:00530713..530734	T/C	13.9946	86.0054	0	S	5.82259	0.119707
171	196	solcap_snp_c2_42675	chr12:49292105..49292126	T/G	6.14754	93.8525	0.543478	K2	4.2	0.1156	PGSC0003DMG400014467/Inositol polyphosphate multikinase	no	no
171	196	solcap_snp_c2_42675	chr12:49292105..49292126	T/G	6.14754	93.8525	0.543478	S	4.78105	0.0976598
172	197	solcap_snp_c1_12702	chr12:50137227..50137248	A/C	26.5278	73.4722	2.17391	S	5.18633	0.108225	PGSC0003DMG400028615/Coatomer beta subunit	yes:50137237	no
