# Supplementary material for: Targeted and Untargeted Approaches Unravel Novel Candidate Genes and Diagnostic SNPs for Quantitative Resistance of the Potato (Solanum tuberosum L.) to Phytophthora infestans Causing the Late Blight Disease
Source: PLoS One. 2016 Jun 9;11(6):e0156254. doi: 10.1371/journal.pone.0156254 (PMC4900573; doi:10.1371/journal.pone.0156254)
Supplement: S13 File — (XLSX) [file pone.0156254.s013.xlsx]

## Sheet: SNP distribution
chr01:Mbp interval	chr01: SNPs per Mbp	chr02:Mbp interval	chr02: SNPs per Mbp	chr03:Mbp interval	chr03:SNPs per Mbp	chr04:Mbp interval	chr04:SNPs per Mbp	chr05:Mbp interval	chr05:SNPs per Mbp	chr06:Mbp interval	chr06:SNPs per Mbp	chr07:Mbp interval	chr07:SNPs per Mbp	chr08:Mbp interval	chr08:SNPs per Mbp	chr09:Mbp interval	chr09:SNPs per Mbp	chr10:Mbp interval	chr10:SNPs per Mbp	chr11:Mbp interval	chr11:SNPs per Mbp	chr12:Mbp interval	chr12:SNPs per Mbp
0-1	234	0-1	0	0-1	587	0-1	39	0-1	271	0-1	89	0-1	166	0-1	40	0-1	174	0-1	193	0-1	226	0-1	257
1-2	299	1-2	0	1-2	82	1-2	92	1-2	156	1-2	120	1-2	123	1-2	73	1-2	90	1-2	139	1-2	203	1-2	221
2-3	147	2-3	0	2-3	105	2-3	162	2-3	253	2-3	169	2-3	51	2-3	80	2-3	137	2-3	95	2-3	339	2-3	225
3-4	188	3-4	1	3-4	152	3-4	84	3-4	170	3-4	156	3-4	83	3-4	33	3-4	96	3-4	49	3-4	102	3-4	166
4-5	100	4-5	4	4-5	60	4-5	83	4-5	326	4-5	68	4-5	20	4-5	33	4-5	128	4-5	122	4-5	82	4-5	91
5-6	49	5-6	0	5-6	37	5-6	73	5-6	237	5-6	27	5-6	14	5-6	68	5-6	130	5-6	76	5-6	135	5-6	112
6-7	22	6-7	0	6-7	3	6-7	83	6-7	143	6-7	5	6-7	46	6-7	4	6-7	163	6-7	19	6-7	129	6-7	103
7-8	11	7-8	13	7-8	15	7-8	172	7-8	119	7-8	17	7-8	22	7-8	4	7-8	120	7-8	1	7-8	67	7-8	12
8-9	14	8-9	4	8-9	6	8-9	159	8-9	205	8-9	28	8-9	11	8-9	21	8-9	27	8-9	0	8-9	85	8-9	52
9-10	19	9-10	7	9-10	19	9-10	166	9-10	84	9-10	3	9-10	5	9-10	25	9-10	4	9-10	0	9-10	76	9-10	26
10-11	15	10-11	0	10-11	10	10-11	53	10-11	63	10-11	6	10-11	10	10-11	7	10-11	38	10-11	0	10-11	72	10-11	19
11-12	15	11-12	4	11-12	4	11-12	49	11-12	42	11-12	3	11-12	3	11-12	3	11-12	18	11-12	0	11-12	23	11-12	25
12-13	3	12-13	2	12-13	5	12-13	43	12-13	5	12-13	4	12-13	0	12-13	1	12-13	11	12-13	22	12-13	13	12-13	7
13-14	43	13-14	4	13-14	33	13-14	3	13-14	18	13-14	1	13-14	12	13-14	18	13-14	2	13-14	0	13-14	78	13-14	5
14-15	0	14-15	10	14-15	7	14-15	2	14-15	26	14-15	0	14-15	0	14-15	0	14-15	2	14-15	7	14-15	34	14-15	2
15-16	3	15-16	7	15-16	11	15-16	0	15-16	30	15-16	3	15-16	6	15-16	6	15-16	4	15-16	1	15-16	47	15-16	6
16-17	8	16-17	3	16-17	10	16-17	1	16-17	8	16-17	1	16-17	3	16-17	9	16-17	5	16-17	0	16-17	31	16-17	1
17-18	0	17-18	24	17-18	8	17-18	0	17-18	9	17-18	1	17-18	1	17-18	3	17-18	5	17-18	2	17-18	11	17-18	0
18-19	25	18-19	3	18-19	10	18-19	1	18-19	21	18-19	1	18-19	1	18-19	3	18-19	5	18-19	4	18-19	15	18-19	0
19-20	3	19-20	26	19-20	2	19-20	1	19-20	18	19-20	0	19-20	0	19-20	3	19-20	6	19-20	1	19-20	4	19-20	4
20-21	1	20-21	68	20-21	10	20-21	0	20-21	13	20-21	15	20-21	0	20-21	4	20-21	0	20-21	19	20-21	19	20-21	15
21-22	0	21-22	104	21-22	4	21-22	3	21-22	0	21-22	1	21-22	3	21-22	1	21-22	17	21-22	0	21-22	0	21-22	10
22-23	4	22-23	90	22-23	36	22-23	5	22-23	2	22-23	0	22-23	0	22-23	4	22-23	2	22-23	0	22-23	0	22-23	18
23-24	0	23-24	27	23-24	10	23-24	0	23-24	4	23-24	1	23-24	1	23-24	0	23-24	1	23-24	16	23-24	0	23-24	0
24-25	0	24-25	103	24-25	2	24-25	4	24-25	0	24-25	0	24-25	5	24-25	1	24-25	0	24-25	6	24-25	9	24-25	5
25-26	0	25-26	114	25-26	2	25-26	3	25-26	1	25-26	4	25-26	0	25-26	0	25-26	0	25-26	4	25-26	2	25-26	24
26-27	0	26-27	58	26-27	1	26-27	2	26-27	0	26-27	3	26-27	0	26-27	0	26-27	3	26-27	1	26-27	3	26-27	1
27-28	0	27-28	120	27-28	2	27-28	0	27-28	4	27-28	7	27-28	0	27-28	3	27-28	0	27-28	1	27-28	9	27-28	7
28-29	0	28-29	211	28-29	0	28-29	5	28-29	3	28-29	19	28-29	0	28-29	0	28-29	7	28-29	0	28-29	8	28-29	0
29-30	4	29-30	230	29-30	0	29-30	2	29-30	11	29-30	19	29-30	0	29-30	0	29-30	2	29-30	1	29-30	0	29-30	0
30-31	9	30-31	116	30-31	1	30-31	3	30-31	0	30-31	39	30-31	0	30-31	0	30-31	5	30-31	13	30-31	24	30-31	0
31-32	0	31-32	49	31-32	27	31-32	9	31-32	5	31-32	21	31-32	3	31-32	3	31-32	44	31-32	5	31-32	15	31-32	0
32-33	12	32-33	163	32-33	35	32-33	8	32-33	23	32-33	12	32-33	3	32-33	22	32-33	10	32-33	4	32-33	1	32-33	1
33-34	1	33-34	258	33-34	9	33-34	2	33-34	6	33-34	28	33-34	4	33-34	2	33-34	1	33-34	3	33-34	12	33-34	2
34-35	13	34-35	423	34-35	54	34-35	0	34-35	6	34-35	19	34-35	2	34-35	25	34-35	0	34-35	1	34-35	24	34-35	0
35-36	14	35-36	101	35-36	14	35-36	2	35-36	4	35-36	30	35-36	4	35-36	38	35-36	7	35-36	0	35-36	17	35-36	0
36-37	0	36-37	229	36-37	28	36-37	1	36-37	2	36-37	34	36-37	29	36-37	44	36-37	14	36-37	1	36-37	7	36-37	2
37-38	27	37-38	100	37-38	5	37-38	0	37-38	2	37-38	70	37-38	3	37-38	44	37-38	2	37-38	1	37-38	31	37-38	8
38-39	6	38-39	92	38-39	38	38-39	1	38-39	0	38-39	69	38-39	17	38-39	17	38-39	1	38-39	17	38-39	124	38-39	8
39-40	2	39-40	153	39-40	14	39-40	0	39-40	3	39-40	112	39-40	2	39-40	54	39-40	2	39-40	14	39-40	227	39-40	0
40-41	0	40-41	120	40-41	15	40-41	0	40-41	0	40-41	73	40-41	39	40-41	47	40-41	1	40-41	0	40-41	343	40-41	4
41-42	13	41-42	104	41-42	28	41-42	1	41-42	0	41-42	31	41-42	74	41-42	28	41-42	0	41-42	9	41-42	873	41-42	10
42-43	1	42-43	132	42-43	71	42-43	0	42-43	12	42-43	13	42-43	44	42-43	78	42-43	1	42-43	29	42-43	346	42-43	6
43-44	10	43-44	184	43-44	137	43-44	1	43-44	26	43-44	64	43-44	121	43-44	145	43-44	10	43-44	12	43-44	730	43-44	0
44-45	8	44-45	60	44-45	98	44-45	0	44-45	46	44-45	77	44-45	54	44-45	156	44-45	16	44-45	12	44-45	375	44-45	0
45-46	19	45-46	164	45-46	143	45-46	3	45-46	28	45-46	115	45-46	57	45-46	125	45-46	30	45-46	19			45-46	5
46-47	1	46-47	234	46-47	94	46-47	19	46-47	51	46-47	196	46-47	62	46-47	76	46-47	47	46-47	27			46-47	0
47-48	0	47-48	227	47-48	79	47-48	12	47-48	204	47-48	135	47-48	62	47-48	57	47-48	53	47-48	16			47-48	2
48-49	0	48-49	67	48-49	65	48-49	3	48-49	340	48-49	342	48-49	74	48-49	202	48-49	149	48-49	26			48-49	25
49-50	3			49-50	154	49-50	21	49-50	110	49-50	363	49-50	112	49-50	178	49-50	57	49-50	38			49-50	21
50-51	2			50-51	152	50-51	49	50-51	314	50-51	203	50-51	72	50-51	57	50-51	147	50-51	21			50-51	42
51-52	5			51-52	158	51-52	47	51-52	265	51-52	166	51-52	58	51-52	55	51-52	152	51-52	59			51-52	29
52-53	2			52-53	186	52-53	30	52-53	16	52-53	243	52-53	213	52-53	149	52-53	389	52-53	41			52-53	30
53-54	1			53-54	146	53-54	20			53-54	208	53-54	262	53-54	82	53-54	317	53-54	70			53-54	103
54-55	2			54-55	107	54-55	48			54-55	305	54-55	127	54-55	88	54-55	203	54-55	168			54-55	127
55-56	4			55-56	174	55-56	24			55-56	261	55-56	227	55-56	50	55-56	159	55-56	147			55-56	121
56-57	0			56-57	127	56-57	23			56-57	336	56-57	162	56-57	147	56-57	150	56-57	257			56-57	142
57-58	61			57-58	156	57-58	57			57-58	561					57-58	69	57-58	110			57-58	187
5859	37			5859	82	5859	74			58-59	173					5859	76	5859	62			5859	194
59-60	104			59-60	42	59-60	18			59-60	41					59-60	99	59-60	65			59-60	320
60-61	290			60-61	163	60-61	39									60-61	145					60-61	373
61-62	118			61-62	296	61-62	65									61-62	69
62-63	125			62-63	22	62-63	104
63-64	68					63-64	87
64-65	37					64-65	107
65-66	83					65-66	69
66-67	26					66-67	98
67-68	32					67-68	82
68-69	80					68-69	127
69-70	28					69-70	23
70-71	85					70-71	28
71-72	94					71-72	166
72-73	86					72-73	18
73-74	155
74-75	47
75-76	54
76-77	26
77-78	29
78-79	96
79-80	91
80-81	157
81-82	113
82-83	28
83-84	73
84-85	165
85-86	149
86-87	149
87-88	321
88-89	56
